# Supplementary material for: Stenotrophomonas maltophilia promotes lung adenocarcinoma progression by upregulating histone deacetylase 5
Source: Front Microbiol. 2023 Feb 1;14:1121863. doi: 10.3389/fmicb.2023.1121863 (PMC9929947; doi:10.3389/fmicb.2023.1121863)
Supplement: Supplementary file 1 [file Data_Sheet_1.ZIP]

Archive with 17 entries (17 files):
- Supplements/Figure S1.tif
- Supplements/Figure S10 GSEA BAS-NNK╗∙╥≥╕╗╝»═╝.tif
- Supplements/Figure S11 (2).tif
- Supplements/Figure S12.tif
- Supplements/Figure S13.tif
- Supplements/Figure S2e.tif
- Supplements/Figure S3e.tif
- Supplements/Figure S4.tif
- Supplements/Figure S5e.tif
- Supplements/Figure S6e.tif
- Supplements/Figure S7.tif
- Supplements/Figure S8.tif
- Supplements/Figure S9 GFSE BAS╫Θ╕╗╝»╗∙╥≥ú¿34)+.tif
- Supplements/Supplementary_Material.docx
- Supplements/Table S1.xlsx
- Supplements/table S2.xlsx
- Supplements/Table S3.xlsx
