# Supplementary material for: Stenotrophomonas maltophilia promotes lung adenocarcinoma progression by upregulating histone deacetylase 5
Source: Front Microbiol. 2023 Feb 1;14:1121863. doi: 10.3389/fmicb.2023.1121863 (PMC9929947; doi:10.3389/fmicb.2023.1121863)
Supplement: Supplementary file 1 [file Data_Sheet_1.ZIP › Supplements/Table S1.xlsx]

## Sheet: NNK vs NNK_S. maltophilia
NCBI Gene ID	Gene Symbol	Log2 FC	P value	Q value	NNK_1	NNK_2	NNK_4	NNK_5	NNK_6	NNK_7	NNK_S. maltophilia_1	NNK_S. maltophilia_2	NNK_S. maltophilia_3	NNK_S. maltophilia_4	NNK_S. maltophilia_5	Change
11303	'Abca1'	0.691235	1.19618e-12	3.22864e-10	1194	1161	1271	1060	1365	1472	2143	2069	1786	1591	2205	Up
11304	'Abca4'	0.624139	0.001386	0.0200723	107	102	114	106	103	121	180	160	129	223	111	Up
11426	'Macf1'	-0.599302	1.19635e-09	1.70083e-07	17169	16368	18443	15261	15540	17073	11934	9032	11417	8326	12560	Down
11433	'Acp5'	0.850878	0.000179184	0.00419237	341	329	275	346	443	305	398	801	812	560	368	Up
11459	'Acta1'	7.31377	8.59832e-08	8.07108e-06	33	32	40	76	117	44	45	28969	14362	19	80	Up
11474	'Actn3'	5.24058	5.63184e-06	0.000265538	9	3	17	14	10	10	11	1030	852	9	12	Up
11486	'Ada'	3.66438	0.0015541	0.0215515	126	97	119	130	108	100	67	79	6662	71	77	Up
11504	'Adamts1'	-0.605956	0.000741898	0.0125807	840	791	1236	889	741	828	626	613	719	343	528	Down
11519	'Add2'	-0.936759	3.92518e-05	0.00126039	137	112	97	100	124	144	89	38	52	42	81	Down
11535	'Adm'	-0.902308	4.66801e-10	7.43052e-08	199	143	187	190	208	212	84	93	115	79	120	Down
11539	'Adora1'	1.41587	3.99647e-07	2.84795e-05	111.53	92.67	102.84	115.96	198.74	107.92	221.92	539.47	347.68	199.97	247.88	Up
11565	'Adssl1'	1.19483	0.00195875	0.0255691	303	270	308	307	287	267	307	1596	674	266	365	Up
11571	'Crisp1'	21.6589	7.03046e-13	2.01439e-10	0	0	0	0	0	0	0	0	148	0	0	Up
11572	'Crisp3'	2.78245	0.000103544	0.00271467	1	0	0	3	3	1	10	11	7	10	6	Up
11686	'Alox12b'	9.38632	0.00185286	0.0245956	1	0	0	0	0	0	0	0	545	0	0	Up
11717	'Ampd3'	-0.401956	0.000695655	0.0119723	920	833	980.89	847	975.92	1072.96	826.94	762	609.94	491	751	Down
11720	'Mat1a'	0.621199	0.000530477	0.00979147	196	199	227	260	246	265	323	312	253	488	333	Up
11757	'Prdx3'	0.492111	0.00208041	0.0264837	819	856	741	753	915	770	806	1214	1386	1222	828	Up
11811	'Apobec2'	2.84832	0.00302423	0.0350051	48	44	32	41	82	54	38	668	989	10	36	Up
11856	'Arhgap6'	-0.553081	5.15711e-13	1.54913e-10	872	896	881	998	937	1065	718	596	585	545	656	Down
11865	'Arntl'	-1.31037	5.59706e-09	7.1397e-07	582	565	539	488	569	846	193	171	206	183	420	Down
11937	'Atp2a1'	7.19913	1.2023e-06	7.48884e-05	42	12	25	57	24	36	26	19947	3108	4	8	Up
11941	'Atp2b2'	0.742126	0.000341034	0.00696428	167	119	104	127	148	208	325	247	167	196	242	Up
11950	'Atp5pb'	0.421415	0.00386439	0.0416978	2403.51	2748	2352.18	2344.16	2467.63	2354.6	2442.35	3596.16	3466.61	3769.17	2414.24	Up
11987	'Slc7a1'	-0.521421	4.06494e-09	5.33138e-07	584	547	622	555	560	509	381	415	413	299	388	Down
12029	'Bcl6b'	-0.532865	2.85708e-05	0.000972765	821	772	759	849	766	612	643	384	498	500	523	Down
12036	'Bcat2'	0.463376	0.00268505	0.0319529	637	700	607	588	776	552	692	1173	963	682	768	Up
12039	'Bckdha'	0.697735	1.6887e-05	0.000652928	1011	1026	865	925	1228	965	1310	1769	2227	1301	1231	Up
12041	'Bckdk'	0.503221	1.59717e-08	1.84755e-06	945	932	829	956	1019	877	1157	1343	1282	1371	1160	Up
12051	'Bcl3'	-0.690161	8.01933e-05	0.0022192	381	237	429	330	370	302	227	166	190	163	281	Down
12053	'Bcl6'	-0.428977	0.000169418	0.00405037	957	852	1147	813	957	960	615	704	718	539	833	Down
12062	'Bdkrb2'	-0.746955	1.42462e-05	0.000565716	336	364	414	330	248	244	216	141	192	162	221	Down
12069	'Bex2'	-0.419384	0.0049079	0.0493546	177	171	210.16	174	152	165	109	94	142	135	151	Down
12075	'Bfsp1'	0.799707	0.00291191	0.0340864	13	26	14	19	17	16	33	34	22	28	30	Up
12160	'Bmp5'	-0.47717	7.47853e-07	5.02817e-05	862	975	1067	938	778	912	729	642	567	609	652	Down
12176	'Bnip3'	0.77313	1.83027e-06	0.000104883	979	1293	854	1129	1056	1074	1386	2344	2000	1646	1368	Up
12265	'Ciita'	-0.858303	0.00357917	0.039373	592.78	529.85	1827.78	1511.49	981	708.52	600.59	547	446.39	527.91	609.58	Down
12282	'Hyou1'	-0.436481	6.1471e-07	4.22449e-05	2780	2963	3462	2728	3433	3086	2242	2266	2105	1800	2583	Down
12289	'Cacna1d'	-0.642112	4.69019e-06	0.000228873	671.94	589.6	758.57	552.4	557.3	676.92	459.88	349.01	404.17	271.74	490.5	Down
12292	'Cacna1s'	3.88549	3.17254e-05	0.00106686	17	29	21	22	29	14	30	1201	270	22	42	Up
12296	'Cacnb2'	-0.621914	0.00121169	0.0180967	153	146	177	155	150	132	100	69	149	75	85	Down
12299	'Cacng1'	7.7722	0.000127042	0.00321036	1	0	0	0	0	1	0	138	237	2	1	Up
12301	'Cacybp'	-0.81864	7.35594e-06	0.000330113	1578	1946	1850	1064	1446	1205	747	758	725	1073	823	Down
12311	'Calcr'	1.77382	3.52389e-05	0.00115952	5	8	13	8	3	4	22	19	13	26	33	Up
12335	'Capn3'	2.8495	0.000119702	0.00305387	5	13	15	8	7	6	19	202	73	10	9	Up
12372	'Casq1'	3.84666	1.47974e-05	0.000581407	43	35	27	26	41	26	90	1542	585	31	41	Up
12406	'Serpinh1'	-0.615223	1.8907e-06	0.000106704	4775	5294	5587	3245	5250	4348	2786	2886	3030	2957	3307	Down
12411	'Cbs'	0.5671	0.000971728	0.0153629	145	130	114	122	100	156	189	177	128	218	200	Up
12425	'Cckar'	0.489497	0.00491509	0.0494002	1314	1050	925	1176	1272	1543	1805	1543	1101	2086	1640	Up
12478	'Cd19'	0.805707	0.0028818	0.0337728	192	169	252	275	284	147	432	589	377	186	276	Up
12483	'Cd22'	0.942292	0.000466068	0.00884817	147	169	253	297	289	183	448	683	400	239	299	Up
12516	'Cd7'	-0.471545	0.00340032	0.0378527	123	149	170	172	105	148	98	104	90	112	98	Down
12552	'Cdh11'	-0.733982	1.45976e-07	1.2704e-05	1515	1491	1971	1197	1359	1446	880	958	861	626	1041	Down
12555	'Cdh15'	2.01305	0.000777036	0.0129557	1	2	1	6	7	5	5	20	21	12	13	Up
12575	'Cdkn1a'	-0.785808	7.86786e-11	1.52636e-08	4078	5310	3709	4521	4244	5692	2256	2813	2451	2321	3023	Down
12583	'Cdo1'	0.464371	0.000310817	0.00645627	3661	4107	3286	3770	4649	4093	4718	5312	6528	5337	4135	Up
12608	'Cebpb'	-0.789609	1.49674e-05	0.000586846	1140	951	1307	844	919	775	487	689	662	350	589	Down
12638	'Cftr'	-0.606844	1.83636e-05	0.000699387	370	366	476	498	320	333	253	239	228	228	303	Down
12655	'Chil3'	3.07864	0.000871392	0.014112	710	934	1171	1405	630	808	1290	1459	744	31007	1785	Up
12671	'Chrm3'	-0.960426	4.19101e-06	0.000209821	98	76	71	65	86	101	45	30	56	30	45	Down
12696	'Cirbp'	0.747949	1.59254e-13	5.81557e-11	763	739	605	771	750	704	1453	1167	1197	973	1069	Up
12715	'Ckm'	3.14598	0.00165664	0.0225042	597	394	384	617	929	558	457	14447	9298	110	384	Up
12723	'Clcn1'	3.13007	0.00100838	0.0157323	7	1.08	6.4	2.13	7.68	5.43	7.52	142.73	42	1	5.28	Up
12817	'Col13a1'	-0.774399	1.63294e-11	3.4559e-09	1594	1539	1662	1437	1552	1647	1164	824	890	629	950	Down
12822	'Col18a1'	-0.415267	0.00244847	0.0299411	1384	1212	1435	1537	1666	1325	1102	1167	1073	636	1212	Down
12835	'Col6a3'	-0.768686	0.000158741	0.00384947	1984	1589	2219	1716	2059	1805	944	1272	1533	531	1122	Down
12903	'Crabp1'	-1.49327	9.92635e-05	0.00264098	59	77	29	58	46	46	28	6	28	17	11	Down
12904	'Crabp2'	5.75768	0.000103202	0.00271467	0	3	0	0	0	1	2	5	162	1	5	Up
12916	'Crem'	-0.932028	1.47032e-07	1.27364e-05	517	586	574	437	374	388	193	235	217	310	253	Down
13025	'Ctla2b'	-0.935701	1.8991e-06	0.000106854	527	734.93	514.17	522	381	376	252	210	258	327	232	Down
13036	'Ctsh'	0.670914	0.00259464	0.0311156	3533	4569	5939	4832	3873	4240	5435	6344	4048	10097	8400	Up
13078	'Cyp1b1'	0.708262	0.00250511	0.0303744	237	206	209	222	316	343	324	680	393	304	308	Up
13087	'Cyp2a5'	0.843408	0.00210323	0.0267011	3128.14	1703.02	1589.89	1439.99	3073.22	3062.7	5142.96	3769.24	6023.43	2586.83	2709.35	Up
13088	'Cyp2b10'	0.485603	0.00266725	0.0317817	9795	11140	8520	10012	10548	12017	14343	12473	9475	18680	14441	Up
13106	'Cyp2e1'	2.95877	0.00300577	0.0348347	299	143	150	137	868	264	289	8018	2874	123	247	Up
13124	'Cyp8b1'	-0.805546	0.0018282	0.0243202	34	31	39	46	52	55	31	28	23	21	15	Down
13143	'Dapk2'	0.611436	1.88047e-06	0.000106449	645	728	574	716	681	680	999	824	829	1241	1029	Up
13170	'Dbp'	2.99223	1.49944e-07	1.2869e-05	144.8	148.43	107.17	209.57	322.09	17.69	1838.08	1382.59	1369.82	871.71	585.34	Up
13171	'Dbt'	0.455491	0.00162577	0.0222687	382	420	415	356	446	492	500	684	686	418	482	Up
13202	'Ddt'	0.429825	3.41724e-06	0.00017837	312	378	315	341	372	329	408	437	471	474	422	Up
13363	'Dhh'	-0.751278	9.29062e-07	6.02887e-05	194	132	156	148	149	163	98	68	81	101	102	Down
13388	'Dll1'	-0.720601	2.87689e-06	0.000154407	902	622	799	785	559	550	505	381	417	345	418	Down
13423	'Dnase2a'	0.705245	2.17317e-05	0.000787564	348	450	360	461	338	355	596	499	476	815	629	Up
13447	'Doc2b'	1.3657	0.00125535	0.0185701	16	16	25	48	35	44	106	132	39	67	35	Up
13505	'Dsc1'	23.0065	2.36221e-14	1.15773e-11	0	0	0	0	0	0	0	0	391	1	0	Up
13512	'Dsg3'	21.5309	9.61588e-13	2.63362e-10	0	0	0	0	0	0	0	0	135	0	0	Up
13609	'S1pr1'	-0.481994	1.45472e-06	8.79381e-05	8291	9757	7640	7848	8208	9603	6422	5225	5077	5833	7045	Down
13610	'S1pr3'	-0.408667	0.000106104	0.00276762	1186	1169	1064	1170	1150	1181	1094	680	820	703	909	Down
13614	'Edn1'	0.456084	0.00330657	0.037075	904	1365	850	841	904	1043	1181	1066	1287	1225	1778	Up
13617	'Ednra'	-0.520021	1.50377e-09	2.12169e-07	1108	1063	1263	1088	943	1061	796	671	784	652	764	Down
13638	'Efna3'	1.78527	3.31769e-07	2.45193e-05	25	16	25	30	23	25	52	57	168	60	62	Up
13641	'Efnb1'	-0.485451	2.0396e-09	2.77266e-07	4383	3970	3772	4132	4071	4498	3345	2613	2821	2328	3202	Down
13649	'Egfr'	-0.520036	5.85003e-07	4.05022e-05	1009	904	1020	1038	887	1318	734	737	680	616	699	Down
13717	'Eln'	-0.778096	0.000101641	0.00268887	6318	5579	6013	6443	8411	8779	3450	4186	2841	2737	6404	Down
13730	'Emp1'	-0.424841	9.85162e-07	6.34867e-05	5320	6012	5843	5751	5086	5311	4357	3513	3725	4374	3960	Down
13837	'Epha3'	-0.612285	0.000483589	0.00908815	121	134	144	100	134	120	84	96	86	45	87	Down
14011	'Etv6'	-0.450241	1.68982e-05	0.000652928	502	487	593	417	493	427	382	323	344	312	360	Down
14057	'Sfxn1'	0.66009	0.0014604	0.0206856	300	227	268	270	361	296	324	704	461	331	365	Up
14066	'F3'	0.41135	7.44669e-05	0.00209497	1318	1598	1215	1400	1554	1785	1836	1853	1914	2037	1815	Up
14103	'Fasl'	-0.910788	0.00189254	0.0249093	26	36	30	51	23	33	13	14	21	19	18	Down
14128	'Fcer2a'	0.736035	0.00405546	0.0431584	128.8	152.91	179.15	193.55	264.23	131.02	414.92	361.15	255.84	197.66	175.81	Up
14165	'Fgf10'	-0.907245	1.14915e-06	7.20503e-05	248	245	369	236	225	238	142	139	173	82	137	Down
14181	'Fgfbp1'	0.675021	8.08201e-06	0.000354998	266	265	231	295	307	365	442	373	448	555	388	Up
14186	'Fgfr4'	-0.641728	0.000161548	0.0039023	1003	900	827	764	977	678	697	358	583	402	630	Down
14201	'Fhl3'	1.71343	0.00332751	0.0372327	40	34	44	41	59	22	35	210	321	29	38	Up
14204	'Il4i1'	0.517569	0.00491846	0.0494075	54	57	80	89	93	70	84	110	93	116	105	Up
14218	'Sh3pxd2a'	-0.532951	2.10041e-05	0.00077004	4828	3670	4073	4277	4059	4632	3160	2955	2964	1838	3369	Down
14219	'Ccn2'	0.447649	0.000350835	0.00708672	1915	2681	2802	3152	2832	2763	3079	3451	4084	2962	4158	Up
14221	'Fjx1'	0.656052	3.91386e-06	0.000199158	313	343	247	446	373	383	620	487	594	425	546	Up
14226	'Fkbp1b'	0.536771	0.00487091	0.0490874	54	67	63	68	66	51	105	67	71	108	78	Up
14228	'Fkbp4'	-0.427027	0.000584632	0.0105711	4319	5242	4886	3341	4534	4218	2901	2874	2940	3550	3587	Down
14235	'Foxm1'	-0.493676	0.00456942	0.0468875	157	138	169	172	140	111	116	124	86	68	115	Down
14246	'Flg'	5.64918	0.00466873	0.0475138	0	0	1	0	2	2	1	1	198	1	0	Up
14262	'Fmo3'	0.71499	0.000601534	0.0107411	863	535	557	726	989	1187	1380	1241	1119	1553	1073	Up
14360	'Fyn'	-0.572371	2.03395e-19	4.65167e-16	1253	1452	1376	1538	1460	1346	1000	895	909	793	965	Down
14365	'Fzd3'	-0.454209	0.000177013	0.00415199	332	300	313	259	247	339	184	216	240	188	224	Down
14432	'Gap43'	-0.457707	2.7706e-05	0.000953782	333	319	343	275	288	300	230	188	204	243	222	Down
14433	'Gapdh'	0.665683	0.00212945	0.0269605	12450.6	13489	12363	11706	14577	11078	11969	25951	26356	19618	11969	Up
14534	'Kat2a'	-0.458281	2.48161e-10	4.31939e-08	709	681	700	712	805	659	502	535	533	422	507	Down
14573	'Gdnf'	0.538623	0.00188518	0.0248475	114	138	194	180	179	139	262	184	178	197	285	Up
14586	'Gfra2'	-0.461112	1.84866e-06	0.000105612	509	476	451	515	567	531	380	349	348	273	437	Down
14613	'Gja5'	-0.626383	0.00240572	0.0295737	981	845	949	718	744	680	480	277	500	666	634	Down
14615	'Gjc1'	-0.531842	3.24722e-06	0.000170837	462	531	455	463	414	497	409	314	272	270	308	Down
14619	'Gjb2'	0.959406	0.00451603	0.0465844	105	84	95	108	109	117	131	93	437	141	165	Up
14629	'Gclc'	-0.521103	1.8072e-07	1.5093e-05	2123	2207	2875	2355	2173	2741	1779	1541	1488	1459	1862	Down
14645	'Glul'	0.523586	0.00332643	0.0372327	8277	9275	7495	8627	11444	11178	10907	19474	13880	10120	10568	Up
14651	'Hagh'	0.4268	1.99154e-05	0.000744789	464	464	448	449	453	473	590	567	554	708	543	Up
14652	'Glp1r'	0.618357	9.99592e-05	0.00265569	158	118	111	136	147	168	271	163	204	168	232	Up
14685	'Gnat1'	-1.89531	0.00253934	0.0307095	22	23	18	15	6	4	2	2	2	7	6	Down
14709	'Gng8'	-1.07969	0.000461165	0.00877297	25	25	28	23	32	17	11	9	16	12	9	Down
14711	'Gnmt'	0.651947	9.03569e-06	0.000390442	85	78	94	91	82	87	141	128	98	152	133	Up
14783	'Grb10'	-0.411759	3.51398e-10	5.84324e-08	1309	1378	1295	1222	1305	1301	926	1069	966	847	914	Down
14806	'Grik2'	-1.01879	0.00316014	0.0359307	19	12	15	21	21	18	10	8	9	9	6	Down
14828	'Hspa5'	-0.60553	4.15701e-10	6.85134e-08	12900	14379	14930	10738	13781	12657	7953	8342.99	7664	9000.99	8936.99	Down
14874	'Gstz1'	0.625729	0.00032387	0.0066723	1126.9	1083.15	1019.75	909.98	1457.4	1155.84	1254.83	2281.36	1954.64	1528.75	1325.82	Up
14938	'Gzma'	-1.11932	0.000404265	0.00791697	246	413	293	782	228	245	169	114	159	200	172	Down
14939	'Gzmb'	-1.44387	5.64535e-05	0.00168222	76	197	226	422	129	127	81	62	66	66	73	Down
14958	'H1f0'	0.679181	1.0466e-20	3.89836e-17	1610	1669	1476	1828	1514	1587	2765	2536	2377	2417	2368	Up
14990	'H2-M2'	2.09496	0.00455109	0.0468026	8	18	23	34	27	19	14	36	15	318	38	Up
15000	'H2-DMb2'	0.802052	0.000826582	0.0135872	148.49	259.55	260.75	287.33	205.09	146.66	377.53	484.29	288.5	425.45	244.23	Up
15001	'H2-Oa'	0.941114	4.51525e-05	0.00142047	64	78	75	79	72	50	148	117	104	184	87	Up
15002	'H2-Ob'	0.845441	1.84409e-05	0.000699478	152	148	199	186	198	113	409	323	263	201	248	Up
15015	'H2-Q4'	-0.52755	0.000363456	0.00727069	4813.91	5023.58	6825.88	8138.8	6109.94	4750.34	4420.63	3639.68	3398.88	4023.28	4408.59	Down
15018	'H2-Q7'	-0.540479	0.0021914	0.0275204	1292.61	1612.22	2080.32	2285.12	1602.55	1170.22	1169.99	1038.9	897.42	1245.18	1192.86	Down
15107	'Hadh'	0.643628	0.00259158	0.031099	1641	1668	1440	1252	1914	1464	1677	2959	3649	1804	1673	Up
15139	'Hc'	-0.526306	0.00151395	0.0212158	2795	2734	4141	3225	2206	3114	1956	1852	1859	1669	2899	Down
15354	'Hmgb3'	0.493339	2.27418e-07	1.79467e-05	233	212	263	237	219	214	283	312	303	325	336	Up
15423	'Hoxc4'	2.35982	0.00480366	0.0486214	4	1	6	4	14	4	7	49	70	2	8	Up
15446	'Hpgd'	0.788469	0.000155531	0.00378641	8636	11969	6986	10272	11064	14715	20723	13194	12399	22937	18656	Up
15476	'Hs3st1'	0.785485	1.42032e-05	0.000565213	344	245	363	383	417	428	706	481	473	776	568	Up
15481	'Hspa8'	-1.09713	1.10174e-13	4.1875e-11	47856	55003	57381	35957	45926	46631	17783	22785	20836	26571	20014	Down
15502	'Dnaja1'	-1.43433	1.01157e-11	2.16545e-09	6132	7621	7733	3543	4822	4285	1770	1951	1808	2523	2077	Down
15505	'Hsph1'	-1.55682	2.13597e-10	3.75286e-08	3459	4038	4445	1401	3175	2659	810	934	1067	1240	1182	Down
15511	'Hspa1b'	-3.22006	4.00387e-08	4.23683e-06	2412.63	2807.11	3929.61	451.32	1608.61	746.58	100.92	155.43	243.08	406.08	110.18	Down
15512	'Hspa2'	-0.839944	1.96924e-20	5.66145e-17	738	640	659	578	715	656	375	362	395	283	380	Down
15516	'Hsp90ab1'	-0.449963	0.000255838	0.00554039	35771	40281	38266	24103	37303	33655	23141	23268	24497	23480	29067	Down
15559	'Htr2b'	-0.896987	0.00332983	0.0372327	45	35	78	49	37	30	23	18	22	32	23	Down
15587	'Hyal2'	-0.413369	0.00195914	0.0255691	3100	2818	2370	2797	2434	2817	2349	1503	1607	2196	2207	Down
15939	'Ier5'	-0.43902	1.15105e-07	1.04064e-05	1238	1047	1126	1235	1208	1223	1023	812	803	703	866	Down
15951	'Ifi204'	0.671952	0.000298675	0.00626638	476	588.17	477.18	686.13	636.48	650.66	838.99	745.85	635.3	1273.39	975.02	Up
15957	'Ifit1'	-0.4905	0.000849042	0.0138464	304.01	397.74	355.01	417.03	353.82	395.98	213.54	341.02	217.01	264.02	232	Down
15985	'Cd79b'	0.876575	3.19141e-05	0.00107093	307	333	358	499	451	260	722	895	514	659	454	Up
16009	'Igfbp3'	-0.603501	1.21153e-07	1.0796e-05	2985	4325	3507	3058	2906	3454	2182	2426	1958	2062	2079	Down
16177	'Il1r1'	-0.42379	9.08095e-07	5.93416e-05	1117	1154	1301	1091	1091	1212	840	777	868	686	1020	Down
16182	'Il18r1'	-0.417332	1.71784e-05	0.000662381	2914	2787	2945	2776	2604	3084	2136	1679	1891	2022	2597	Down
16185	'Il2rb'	-0.596942	0.000260204	0.00562185	358	372	461	614	339	416	299	322	241	237	263	Down
16391	'Irf9'	-0.43431	0.000227457	0.00505509	968	974	1298	1307	1099	1002	839	812	695	867	732	Down
16398	'Itga2'	-0.744182	1.91691e-09	2.62504e-07	967	849	995	786	814	946	598	418	496	413	661	Down
16403	'Itga6'	-0.811948	1.16722e-15	8.69536e-13	1863	1695	2232	1874	1694	1621	1026	1083	1083	800	1052	Down
16408	'Itgal'	-0.480759	0.00442967	0.0458777	810	855	1290	1384	850	846	719	773	691	518	791	Down
16416	'Itgb3'	-0.685491	4.87384e-10	7.62777e-08	720	586	594	726	524	597	393	355	347	334	450	Down
16450	'Jag2'	-0.45687	0.0010175	0.0158441	1209	1166	1152	1412	1467	1497	1114	940	1013	573	1014	Down
16490	'Kcna2'	-0.460765	2.74764e-05	0.00094763	387	408	370	338	460	404	311	225	272	246	332	Down
16495	'Kcna7'	2.72993	0.000715535	0.0122146	6	11	12	5	8	10	9	218	33	7	10	Up
16502	'Kcnc1'	2.93711	0.00147076	0.0207668	5	2	16	14	7	8	7	271	21	3	18	Up
16510	'Kcnh1'	-1.044	1.8739e-06	0.000106401	127	117	136	257	140	172	83	79	77	53	79	Down
16526	'Kcnk2'	0.638665	1.00219e-08	1.22794e-06	642.64	662.49	579.92	742.83	705.86	731.83	1103.83	1001.84	785.58	1134.8	1048.9	Up
16529	'Kcnk5'	-0.680916	0.00251607	0.0304479	517	297	462	271	257	264	179	201	192	181	291	Down
16598	'Klf2'	-0.489045	4.16376e-05	0.00132331	4750	5442	3782	5956	4968	4790	2914	3222	3830	3029	4037	Down
16599	'Klf3'	-0.533008	0.0027952	0.0330107	3074.58	2050.47	3115.56	1916.7	1966.4	2743.68	2077.31	1630.24	1709.57	1081.71	1827.18	Down
16600	'Klf4'	-0.635114	3.68778e-12	8.58516e-10	2429	2004	2305	2766	2413	2779	1566	1585	1644	1265	1559	Down
16656	'Hivep3'	-0.589822	0.000144597	0.00358108	211	178	242	185	194	154	134	110	143	89	149	Down
16663	'Krt13'	10.3417	1.13504e-08	1.38163e-06	6	5	1	2	8	8	4	2	31289	6	18	Up
16664	'Krt14'	5.29628	0.000867886	0.0140675	8	3	5	2	5	3	3	5	817.51	0	1	Up
16670	'Krt32'	22.2264	1.72075e-13	6.16294e-11	0	0	0	0	0	0	0	0	223	0	0	Up
16682	'Krt4'	8.57276	6.91716e-07	4.68455e-05	18	15	7	11	36	47	9	6	40920	13	20	Up
16764	'Aff3'	0.652177	7.53039e-06	0.000335517	565	575	503	684	691	767	1271	955	826	698	1052	Up
16772	'Lama1'	-2.17215	9.69301e-05	0.00259372	22	15	46	11	13	17	3	2	6	8	3	Down
16826	'Ldb2'	-0.890369	9.43623e-17	9.24949e-14	2199	2162	2171	3024	2668	2511	1503	1131	1250	1091	1430	Down
16858	'Lgals7'	6.17897	0.000637108	0.011172	6	5	8	3	7	6	2	13	2031	0	0	Up
16885	'Limk1'	-0.541469	4.42989e-06	0.000220006	509	524	572	706	571	577	430	439	355	280	413	Down
16939	'Lor'	8.23655	4.44769e-06	0.000220303	7	3	4	8	4	3	0	5	7044	2	11	Up
16949	'Loxl1'	-0.505458	4.76097e-06	0.000230907	1711	1491	1767	1664	1875	1488	1042	1181	1398	856	1200	Down
16956	'Lpl'	1.4355	0.00100105	0.01568	2555	2277	1923	2039	4195	3446	4097	13018	11467	3205	3896	Up
16979	'Lrrn1'	2.27057	0.00209986	0.0266765	14	5	5	6	6	9	6	65	89	6	9	Up
17060	'Blnk'	0.559543	0.000775297	0.0129383	94	103	109	113	128	87	128	192	175	132	123	Up
17068	'Ly6d'	2.90767	0.00181273	0.0241836	30	36	35	49	39	23	29	72	1104	49	26	Up
17086	'Ncr1'	-0.887016	0.00215045	0.0271341	138	167	133	310	94	125	85	64	98	98	74	Down
17133	'Maff'	-0.577583	6.33444e-07	4.33723e-05	698	641	701	720	514	549	374	430	397	430	428	Down
17189	'Mb'	3.14952	0.00168319	0.0227984	603	452	355	482	1127	391	371	15169	8080	122	508	Up
17190	'Mbd1'	-0.544548	0.00027271	0.00583787	2451	1815	2590	1760	1693	2465	1432	1476	1143	1241	1780	Down
17203	'Mc5r'	2.01767	2.50786e-12	6.31168e-10	15	13	18	22	28	25	63	115	71	88	54	Up
17260	'Mef2c'	0.817905	0.00139679	0.0201409	417	422	429	392	413	363	567	1285	758	392	455	Up
17285	'Meox1'	-0.476018	0.000304358	0.00635466	482	556	431	525	476	456	396	259	283	383	369	Down
17294	'Mest'	-0.621768	4.2908e-05	0.00135674	398.1	413.85	332.34	331.41	312.28	413.67	291.81	160.2	241.06	195.98	267.47	Down
17306	'Sypl2'	3.93359	0.00131745	0.0192592	8	12	9	2	10	10	2	409	210	2	3	Up
17342	'Mitf'	0.44827	2.10671e-07	1.69118e-05	213	192	219	200	216	198	301	252	253	264	289	Up
17386	'Mmp13'	-0.947815	0.000951553	0.0150695	40	31	35	61	55	42	17	17	36	18	22	Down
17420	'Mnat1'	0.442629	2.07506e-05	0.000765606	309	349	299	309	306	365	446	387	378	481	420	Up
17472	'Gbp4'	-1.52279	0.000204188	0.00466029	3672.94	2908.69	10241.6	11128.5	5726.56	3807.42	2333.5	1523.6	1591.48	2834.65	2147.79	Down
17532	'Mras'	-0.49153	6.51081e-08	6.37786e-06	532	415	525	495	489	471	343	371	308	288	367	Down
17534	'Mrc2'	-0.548068	5.89892e-07	4.06894e-05	2576	2259	2396	2332	2382	2119	1578	1384	1651	1147	2021	Down
17536	'Meis2'	0.416379	4.90112e-05	0.00150688	286	218	286	216	239	271	348	326	314	299	342	Up
17748	'Mt1'	0.808728	5.75532e-07	4.00084e-05	1107	1209	1368	1406	1314	1235	1500	2838	2588	2045	1748	Up
17750	'Mt2'	1.13772	9.16707e-07	5.96949e-05	349	400	498	614	537	564	607	1302	1503	1013	784	Up
17752	'Mt4'	24.3976	5.86984e-16	4.555e-13	0	0	0	0	0	0	0	0	1056	0	0	Up
17879	'Myh1'	11.0232	3.57491e-09	4.75565e-07	3.99	0	1	4	4	2	1	19999.8	3285.21	1	2	Up
17882	'Myh2'	11.4513	1.58945e-06	9.43637e-05	2.01	0	0	0	4	1	0	15050.6	555.59	1	3	Up
17884	'Myh4'	26.0556	5.4977e-18	7.8761e-15	0	0	0	0	0	0	0	2479.5	966.39	0	1	Up
17885	'Myh8'	10.1925	3.30258e-06	0.00017326	5	0	2	2	3	1	0	74.13	12210.2	0	5	Up
17897	'Myl3'	3.93815	0.000424152	0.00817745	33	16	23	27	40	35	14	435	1669	10	17	Up
17901	'Myl1'	5.07386	7.52652e-05	0.00211061	41	36	28	32	109	44	31	5205	2548	6	18	Up
17906	'Myl2'	8.57421	2.96804e-05	0.00100503	1	1	0	0	0	1	1	914	1	2	1	Up
17907	'Mylpf'	6.31728	6.18918e-08	6.16403e-06	17	13	17	26.26	20.72	16	19.65	4145.88	2745.77	36.88	30.85	Up
17996	'Neb'	6.41633	8.64927e-07	5.674e-05	11	10	28	15	19	13	21	4811	1732	6	10	Up
18008	'Nes'	-0.509856	2.04393e-05	0.00075829	3631	3387	3124	3426	3406	3624	2935	1977	1875	1972	2928	Down
18015	'Nf1'	-0.468103	1.64231e-08	1.88805e-06	1255	1130	1197	1111	1080	1169	894	843	763	633	918	Down
18030	'Nfil3'	-1.25168	6.90123e-08	6.66818e-06	290	271	340	207	238	428	66	136	142	114	141	Down
18044	'Nfya'	-0.454688	1.11763e-05	0.000463579	1037	897	1144	919	988	1003	730	771	699	514	815	Down
18087	'Nktr'	-0.421165	0.000286397	0.00606119	2071	1832	2255.01	1880	2078.94	2122	1622	1674	1477.16	977.99	1638	Down
18124	'Nr4a3'	-1.18643	2.18279e-07	1.73561e-05	255	233	394	326	274	218	87	165	155	108	84	Down
18125	'Nos1'	4.94607	0.000710565	0.0121632	3	0	4	2	5	3	6	292	121	0	1	Up
18127	'Nos3'	-0.473151	1.15631e-05	0.000476029	667.92	545.97	628.94	730.97	647.89	536.97	493.97	484.9	421.38	382.95	395.94	Down
18143	'Npas2'	-1.75583	3.56048e-06	0.000184973	246	206	244	206	236	489	48	44	105	33	163	Down
18162	'Npr3'	-1.21804	8.05689e-25	3.75129e-21	6826	6076	5684	5318	4684	5566	2197	2734	2068	2512	2277	Down
18164	'Nptx1'	-0.420113	7.96087e-05	0.0022063	1353	1305	1213	1389	1369	1302	1125	919	999	651	1098	Down
18198	'Musk'	3.88409	0.00238986	0.0294565	3	0	1	0	4	4	0	58	80	2	2	Up
18208	'Ntn1'	-0.427518	2.33342e-05	0.000835725	1986	1711	2088	2247	1966	2080	1713	1415	1442	1070	1613	Down
18218	'Dusp8'	-0.504552	1.4578e-05	0.000575212	914	897	803	977	1036	852	731	507	593	500	788	Down
18414	'Osmr'	-0.488178	8.65236e-07	5.674e-05	1473	1357	1918	1504	1505	1586	1054	1105	943	1119	1130	Down
18415	'Hspa4l'	-0.417824	0.00194153	0.0254462	1874	2046	2141	1306	1927	2196	1315	1203	1315	1483	1597	Down
18451	'P4ha1'	-0.445148	0.000977197	0.0154101	2966	3500	3382	2346	2713	2782	1869	1815	1864	2316	2585	Down
18552	'Pcsk5'	-0.47191	6.88743e-06	0.000312096	574	486	561	460	463	514	376	348	392	269	395	Down
18604	'Pdk2'	0.755638	0.000571753	0.0104089	993	768	726	934	1087	846	1227	2064	2004	786	1207	Up
18627	'Per2'	0.450276	0.00266404	0.0317817	826	763	877	650	877	805	1269	1355	1036	724	903	Up
18628	'Per3'	1.29713	2.26019e-11	4.52622e-09	404	379	385	441	460	255	1091	1159	1041	560	758	Up
18633	'Pex16'	0.646086	1.47601e-05	0.000581169	307	330	283	352	351	280	404	612	575	416	383	Up
18639	'Pfkfb1'	1.26161	0.00321786	0.0363429	39	24	32	30	71	35	58	175	128	43	40	Up
18645	'Pfn2'	0.443989	0.00152749	0.0213254	281	263	193	219	301	252	292	387	309	354	303	Up
18646	'Prf1'	-1.02614	0.000169926	0.00405212	152	155	192	350	134	141	114	81	106	57	88	Down
18700	'Piga'	-0.483006	0.000242645	0.00532275	232	213	270	190	191	199	165	146	148	117	172	Down
18750	'Prkca'	0.675249	5.65503e-10	8.63272e-08	259	249	263	270	278	343	517	422	398	349	453	Up
18752	'Prkcg'	-0.55286	0.00438709	0.0454928	178	168	199	161	118	130	136	119	105	66	100	Down
18771	'Pknox1'	-0.452762	1.91061e-06	0.000107078	607	634	669	477	571	630	453	416	408	378	457	Down
18779	'Pla2r1'	-0.493048	9.24248e-05	0.00249106	492	503	574	409	426	479	402	342	348	249	312	Down
18793	'Plaur'	-0.537216	0.000467655	0.00886926	1265	1354	1398	1154	990	1021	856	628	645	984	859	Down
18795	'Plcb1'	-0.974298	7.30289e-14	2.95672e-11	451	455	475	390	362	507	274	215	208	162	226	Down
18798	'Plcb4'	0.583691	0.000150682	0.00368765	1169	967	1033	1373	1522	1694	2385	1771	1572	1659	1968	Up
18845	'Plxna2'	-0.649005	1.76156e-06	0.000101886	2302	2026	2573	1876	1882	2372	1687	1423	1188	949	1475	Down
19062	'Inpp5k'	0.468741	2.44832e-06	0.000135304	1943	1977	1752	2039	1898	2077	3031	2257	2206	2863	2625	Up
19125	'Prodh'	0.511772	1.93864e-06	0.0001081	449	481	353	492	523	533	728	618	697	594	607	Up
19142	'Prss12'	-0.417425	0.00201316	0.0260007	179	225	188	206	177	165	136	127	161	101	164	Down
19259	'Ptpn5'	-1.97347	1.78689e-07	1.49905e-05	28	30	23	27	23	16	5	7	6	9	3	Down
19266	'Ptprd'	-0.628657	1.40586e-08	1.66769e-06	995	1141	1041	928	1113	915	630	549	757	678	568	Down
19293	'Pvalb'	9.89742	0.00102781	0.0159782	0	1	0	0	1	0	0	1258	265	0	0	Up
19301	'Pxmp2'	0.562717	3.76304e-05	0.00122309	182	172	139	175	181	144	192	290	238	235	222	Up
19700	'Rem1'	-0.813745	0.000216065	0.00485989	137	138	146	115	88	91	48	94	59	64	62	Down
19737	'Rgs5'	1.07102	0.00092973	0.0148247	362	324	397	241	441	327	334	1176	1147	384	494	Up
19878	'Rock2'	-0.594519	8.64712e-18	1.15031e-14	3808	3908	4188	3564	3556	3777	2644	2400	2449	2005	2684	Down
20129	'Rptn'	4.75241	0.000310958	0.00645627	38	22	13	23	61	65	33	13	4697	36	28	Up
20167	'Rtn2'	0.697501	0.0029602	0.0344999	357	480	357	429	395	290	385	988	690	493	446	Up
20190	'Ryr1'	5.09745	6.05747e-06	0.000282036	26	29	29	32	33	26	23	3782	942	27	30	Up
20210	'Saa3'	1.77832	0.000797193	0.0131874	20	59	61	57	39	34	36	97	58	380	154	Up
20248	'Serpinb3a'	23.6155	4.78317e-15	3.07178e-12	0	0	0	0	0	0	0	0	941	0	1	Up
20266	'Scn1b'	0.414383	0.00392237	0.0420943	678	849	620	781	684	581	774	1218	879	755	869	Up
20269	'Scn3a'	-1.12548	5.11594e-08	5.22494e-06	300	273	256.99	197	195	228	122	73	156	76	110	Down
20272	'Scn7a'	-0.572482	1.24601e-05	0.000506674	4588	5043	4386	3517	3938	4157	3435	2050	2963	2442	3020	Down
20292	'Ccl11'	1.11033	0.00115339	0.0174356	58	47	64	55	109	77	80	194	214	152	64	Up
20304	'Ccl5'	-1.08681	0.000899173	0.0144613	359	641	608	1374	435	315	267	333	259	214	345	Down
20311	'Cxcl5'	-1.78639	5.44167e-05	0.00163725	209	84	96	53	119	147	19	12	22	59	52	Down
20322	'Sord'	0.565012	6.14615e-05	0.00181117	482	394	519	465	496	482	658	911	713	478	623	Up
20341	'Selenbp1'	0.634289	2.69434e-06	0.000146723	14399.2	14671	12715	15785.5	15497.1	18501.5	22867.1	21220.1	17697.5	28713.9	23167.8	Up
20342	'Selenbp2'	0.741392	1.1819e-07	1.05825e-05	305.78	327.01	272.98	304.49	382.93	447.5	559.94	527.89	453.53	620.13	570.23	Up
20356	'Sema5a'	0.727307	8.09142e-07	5.40124e-05	653	529	634	586	635	599	1377	984	704	777	1018	Up
20384	'Srsf5'	0.467595	1.78154e-09	2.45773e-07	3433	3850	3681	4293	3775	4230	6140	4885	5078	4549	5248	Up
20447	'St6galnac3'	-0.617417	5.09419e-05	0.00155531	308.52	328.07	364.41	306.19	299.71	315.02	213.05	143.59	163.96	247.56	239.88	Down
20450	'St8sia2'	-0.547601	0.000263443	0.00568524	301	295	342	253	288	272	227	176	209	120	238	Down
20452	'St8sia4'	0.406661	0.00262186	0.0313814	348	423	404	476	500	567	691	462	555	526	667	Up
20510	'Slc1a1'	-0.606184	1.29152e-14	6.96837e-12	849	790	856	953	760	788	557	487	504	517	576	Down
20514	'Slc1a5'	0.635817	0.000553081	0.0101484	2098	1747	1864	1927	2901	2199	2940	4654	3504	2298	2502	Up
20521	'Slc22a12'	1.28664	0.00204637	0.0262709	11	7	6	8	15	19	29	18	12	35	35	Up
20537	'Slc5a1'	0.705791	0.00286341	0.0336032	54	55	65	69	67	53	58	81	92	143	98	Up
20563	'Slit2'	-0.755936	4.69758e-08	4.86043e-06	747	736	905	667	623	707	487	450	449	275	439	Down
20657	'Sod3'	-0.480073	2.59316e-06	0.000142044	5273	4499	4623	5856	5604	4825	3744	3590	4055	2623	3730	Down
20668	'Sox13'	-0.445775	0.000348181	0.00704674	1960	1743	1695	1960	1809	1928	1777	1303	1202	916	1387	Down
20717	'Serpina3m'	1.04678	0.000526545	0.00973821	21	31	26	25	31	46	68	41	33	80	76	Up
20754	'Sprr1b'	21.0415	3.14249e-12	7.60073e-10	0	0	0	0	0	0	0	0	95	0	0	Up
20755	'Sprr2a1'	4.99868	0.000238553	0.00525154	5.5	3	2.5	2	19	13	1	11	1043.16	61	6.5	Up
20766	'Sprr3'	24.7701	2.10335e-16	1.95864e-13	0	0	0	0	0	0	0	0	2453	0	0	Up
20768	'Sephs2'	0.486879	0.00406123	0.0431714	429	422	381	497	541	442	555	725	850	430	497	Up
20847	'Stat2'	-0.562668	2.52767e-05	0.000883214	1136	987	1584	1516	1196	1154	947	903	725	713	842	Down
20867	'Stip1'	-0.764333	6.46839e-07	4.41272e-05	3305	3839	3876	2011	3551	3050	1769	1704	1831	1974	2010	Down
20887	'Sult1a1'	1.15621	3.0236e-10	5.1662e-08	843	963	735.11	1050.04	1120	1250.17	1958	2861.1	1518	2449.03	1825.05	Up
20910	'Stxbp1'	-0.432456	8.11539e-05	0.00223581	1365	1275	1220	1589	1408	1351	1139	920	1007	697	1152	Down
20947	'Swap70'	-0.406545	4.34887e-10	7.10468e-08	2162	2057	2026	2022	1895	1868	1582	1438	1437	1237	1625	Down
21355	'Tap2'	-0.4688	2.70591e-05	0.000936709	1789	1826	2247	2674	2082	1796	1565	1397	1459	1224	1583	Down
21384	'Tbx15'	4.04408	4.74991e-06	0.000230907	6	3	4	6	5	9	7	266	150	5	9	Up
21412	'Tcf21'	-0.544958	2.87961e-05	0.000978647	1866	2321	1823	1932	2017	1917	1425	884	1358	1460	1410	Down
21452	'Tcn2'	0.495984	2.74049e-06	0.00014879	5081	4971	4656	5689	5198	6190	8001	6980	5635	7688	7688	Up
21648	'Dynlt1b'	0.595288	0.000426311	0.00821057	586.94	315.44	373.49	545.03	531.78	488.39	652.59	587.98	682.61	820.12	692.39	Up
21664	'Phlda1'	-0.470754	0.000148669	0.00364798	910	691	998	920	849	809	649	530	565	486	789	Down
21679	'Tead4'	-0.577427	4.03071e-06	0.000202669	410	317	425	342	335	419	305	232	219	204	255	Down
21685	'Tef'	1.07113	2.12791e-20	5.66145e-17	3269	3419	2779	3652	3872	3224	8232	7974	6364	5630	5968	Up
21818	'Tgm3'	7.36742	1.01595e-05	0.000428078	2	6	5	1	9	5	2	9	3704	2	1	Up
21825	'Thbs1'	-1.30965	5.75723e-07	4.00084e-05	1568	1233	3434	1359	1332	1219	536	679	751	564	775	Down
21853	'Timeless'	-0.667762	2.34371e-08	2.5828e-06	454	400	482	477	347	392	289	218	256	269	260	Down
21887	'Tle3'	-0.475242	1.62971e-06	9.61342e-05	1311	1246	1331	1188	1223	1116	828	859	1037	652	928	Down
21897	'Tlr1'	0.735627	0.00141889	0.0203429	67.42	66.75	85.86	121.01	98.56	62.41	147.01	184	132.55	82.88	125.56	Up
21923	'Tnc'	-0.748746	6.59977e-06	0.000302744	375	326	359	322	351	230	133	187	226	169	226	Down
21925	'Tnnc2'	12.4079	2.35933e-07	1.84026e-05	1	0	1	0	0	0	2	6017	2775	5	0	Up
21933	'Tnfrsf10b'	-0.852278	7.37296e-05	0.00207737	293.21	227.32	293.96	181.02	166.28	139	124.46	110	112.98	96.99	140.09	Down
21952	'Tnni1'	4.93439	0.000792071	0.0131538	0	2	3	3	1	1	2	217	23	3	0	Up
21953	'Tnni2'	6.84783	1.44904e-07	1.267e-05	14	11	12	11	21	15	9	5201	2518	16	11	Up
21955	'Tnnt1'	3.60544	0.00143438	0.0204704	18	14	7	12	20	15	9	783	28	8	10	Up
21957	'Tnnt3'	6.71828	8.62853e-07	5.674e-05	27	22	25	21	67	55	19	13169	5039	16	19	Up
21987	'Tpd52l1'	1.0266	0.00312422	0.0356092	16	12	21	14	21	17	17	46	51	27	24	Up
22122	'Tsta3'	0.415812	0.00450313	0.0464891	324	409	322	409	360	335	419	435	453	603	390	Up
22129	'Ttc3'	-0.41625	6.29257e-06	0.000290801	1070.77	989	1132	916.26	1001	1106	676	700	893	699	778.69	Down
22145	'Tuba4a'	0.549851	0.00365195	0.0400317	934.88	1003.64	1033.93	998.86	1201.52	1010.04	992.36	2011.89	1956.81	1184.46	1112.77	Up
22151	'Tubb2a'	-0.741827	1.85918e-08	2.09851e-06	1832.61	2372.37	2046.71	2037.93	2067	1707.74	1043.4	933.64	1133.62	1441.85	1226.31	Down
22153	'Tubb4a'	-0.643217	0.000737021	0.0125126	169	168	138	129	246	143	110	124	109	82	86	Down
22224	'Usp10'	-0.433253	1.02259e-07	9.47498e-06	977	944	1025	952	1067	914	720	708	766	535	783	Down
22240	'Dpysl3'	-0.503794	1.95237e-12	5.05013e-10	1180	1148	1286	1082	1171	1142	788	762	900	682	850	Down
22253	'Unc5c'	-1.46236	2.84957e-12	6.98294e-10	244	261	296	159	169	197	66	69	106	67	80	Down
22329	'Vcam1'	-0.699899	5.13404e-08	5.22494e-06	1321	1577	1684	1512	1209	1173	776	1039	866	721	798	Down
22337	'Vdr'	0.597893	1.09121e-06	6.91248e-05	127	133	187	154	159	168	219	217	201	233	259	Up
22355	'Vipr2'	-0.683393	5.4306e-09	6.97513e-07	470	502	597	483	376	459	283	293	289	259	325	Down
22390	'Wee1'	0.607386	1.91367e-05	0.000720004	192	234	206	240	258	264	374	447	307	291	287	Up
22403	'Ccn5'	-1.14994	7.49691e-17	7.7568e-14	421	450	419	498	363	297	166	179	191	175	176	Down
22413	'Wnt2'	-0.603133	8.23421e-05	0.00226186	461	434	444	386	361	341	284	174	248	300	278	Down
22421	'Wnt7a'	0.778956	3.67791e-06	0.000188698	258	298	226	298	336	231	540	298	402	484	549	Up
22433	'Xbp1'	-0.439179	8.10648e-06	0.000355236	4112	4564	4482	3925	4456	3788	2877	3101	2629	3455	2906	Down
22715	'Zfp57'	-0.524202	1.67841e-07	1.42085e-05	592	668	597	620	498	568	452	362	348	395	426	Down
22750	'Zfp9'	-0.576497	0.000374514	0.00745187	207	199	257.09	141	199	189	129.98	147	140	94	135	Down
23801	'Aloxe3'	1.8736	0.00408807	0.0432838	21	22	18	18	17	9	20	26	223	23	18	Up
23886	'Gdf15'	-1.09586	2.75968e-06	0.000148975	109	97	99	73	58	61	41	31	42	29	45	Down
23959	'Nt5e'	0.413629	0.00010341	0.00271467	1162	1369	1144	1319	1257	1215	1970	1309	1388	1487	1862	Up
23986	'Eci2'	0.532374	1.8711e-05	0.000706845	1015.99	1073.27	906	1072	956	940.99	1310	1475.98	1448	1607	1056	Up
24056	'Sh3bp5'	-0.468467	2.26133e-12	5.76919e-10	1704	1637	1842	1579	1637	1644	1302	1048	1202	1054	1241	Down
24059	'Slco2a1'	0.4135	0.000956219	0.0151305	10132	8704	8884	11237	10529	12156	17331	11966	11242	10907	14793	Up
24066	'Spry4'	-0.682325	1.67037e-11	3.49539e-09	697	713	838	756	701	733	405	474	475	339	539	Down
24099	'Tnfsf13b'	-0.45232	2.95587e-07	2.23781e-05	392	389	388	416	355	338	247	289	256	262	285	Down
24102	'Trex2'	6.05102	0.00017685	0.00415199	1	0	0	1	1	0	0	1	153	4	2	Up
26357	'Abcg2'	0.723482	1.13938e-06	7.16882e-05	294	332	291	301	318	408	596	573	414	577	410	Up
26399	'Map2k6'	0.956205	2.81507e-08	3.04813e-06	61	73	52	57	70	80	119	155	134	89	117	Up
26448	'Mok'	0.460586	0.000575867	0.0104641	127	123	108	103	143.97	151	158	140	181.95	170	186	Up
26558	'Homer3'	-0.440838	1.25777e-06	7.75655e-05	1130.33	1077.7	889.91	1016.11	1040.5	958.2	847.35	622.75	688.27	674.4	795.95	Down
26568	'Slc27a3'	-0.703703	3.48217e-07	2.54321e-05	293	290	293	217	296	244	170	139	180	120	201	Down
26874	'Abcd2'	0.537031	0.00196488	0.0255992	286	292	379	345	380	303	401	654	518	397	340	Up
26912	'Gcat'	0.402399	0.00331295	0.0371242	145	195	162	144.86	174	146	177	177.9	220	237	213.87	Up
26919	'Zfp346'	0.413251	0.00013992	0.0034745	353	349	346	390	355	310	504	502	498	346	406	Up
26943	'Serinc3'	0.435747	0.00091597	0.0146681	18924	20871	20066	22323	20497	24773	30424	25706	19961	33411	28587	Up
27221	'Chaf1a'	0.426518	0.00099494	0.0155981	103	88	77	111	104	83	129	113	129	113	128	Up
27223	'Trp53bp1'	-0.507072	1.50161e-10	2.71514e-08	737.44	727.74	728	650.37	683.29	718.65	454.82	529.26	523.28	395.22	504.61	Down
27267	'Cars'	-0.556012	3.51239e-13	1.12784e-10	659	723	724	761	727	612	451	473	497	398	484	Down
27281	'Plaat1'	3.02389	0.00165172	0.0224739	1	3	2	6	8	2	3	80	55	3	2	Up
27376	'Slc25a10'	0.41403	0.000177008	0.00415199	1477	1449	1324	1532	1934	1381	1906	2362	1943	1698	1829	Up
27389	'Dusp13'	4.22297	0.000218847	0.00490623	0	2	2	2	1	0	2	85	11	2	5	Up
27528	'Nrep'	-0.473828	6.2765e-05	0.00183506	786	884	619	695	755	640	563	546	537	379	519	Down
27883	'Tango2'	0.636697	1.22642e-07	1.08766e-05	252	313	260	284	359	324	447	485	385	494	421	Up
28010	'Miip'	0.44861	5.69746e-08	5.70481e-06	298	279	258	292	300	270	389	362	334	389	387	Up
28018	'Ubfd1'	-0.58843	3.55062e-07	2.58308e-05	731	727	742	597	656	542	356	442	438	409	494	Down
29811	'Ndrg2'	0.845904	2.50042e-06	0.000137734	1623	1696	1508	1716	2087	1811	2414	4428	3649	2267	2308	Up
29815	'Bcar3'	-0.621631	1.75635e-06	0.000101886	3099	2787	3061	2993	2012	2695	2071	1907	1440	1533	1774	Down
29858	'Pmm1'	0.507795	0.000588938	0.0106386	316	340	298	307	383	270	351	478	510	486	352	Up
30785	'Cttnbp2'	-0.670974	0.00179807	0.0240742	146	145	125	103	101	100	80	44	89	56	97	Down
30878	'Apln'	-1.04586	7.97034e-15	4.78838e-12	1534	1281	1238	1300	1321	1327	760	431	572	578	787	Down
50934	'Slc7a8'	0.701995	0.001437	0.020484	164	141	189	229	177	239	312	460	216	192	315	Up
52009	'Jpt2'	-0.415074	0.00124059	0.0184101	368	479	512	367	425	384	283	278	277	343	346	Down
52023	'Pibf1'	0.453002	5.12551e-05	0.00156232	132.19	140	142.33	153.81	127.74	157.34	204.07	170	167.01	202.64	193	Up
52040	'Ppp1r10'	-0.456436	5.4233e-05	0.00163701	1336	1216	1521	1352	1207	1421	998	928	1079	657	1082	Down
52118	'Pvr'	-0.509294	4.5025e-06	0.000222426	906	884	1104	922	756	810	592	578	577	553	750	Down
52570	'Ccdc69'	0.714164	0.00152413	0.0212943	53	50	59	60	71	33	71	92	122	69	76	Up
52639	'Wipi1'	0.5057	3.41914e-06	0.00017837	323	281	315	377	324	395	488	522	455	361	479	Up
52897	'Rbfox3'	0.934591	7.49907e-05	0.00210653	35	36	31	56	37	54	106	77	50	71	79	Up
53311	'Mybph'	3.21947	0.00045598	0.00870099	7.47	8.33	6.16	5.04	6.26	3.08	2.08	50.53	200.32	4.03	7.12	Up
53325	'Banp'	-1.26632	3.85394e-19	6.52507e-16	746	792	786	494	685	612	238	274	271	255	341	Down
53376	'Usp2'	1.04949	0.000299144	0.00626638	213	220	192	183	335	266	395	815	601	238	296	Up
53414	'Bysl'	-0.472659	1.21395e-05	0.000494719	381.23	454.93	472.61	419.34	444.43	363.28	287.61	265.08	358.93	272.92	286.52	Down
53601	'Pcdh12'	-0.700138	7.77812e-08	7.3908e-06	1065	841	910	1060	1078	939	663	417	578	519	750	Down
53857	'Tuba8'	1.1127	1.83106e-10	3.24777e-08	229	299	190	254	306	242	472	706	616	435	409	Up
53881	'Slc5a3'	-1.18011	2.94489e-07	2.23781e-05	329	289	343	168	274	264	109	120	178	69	119	Down
53972	'Ngef'	0.689298	3.07599e-10	5.20793e-08	147	120	138	129	140	120	224	222	196	164	226	Up
54137	'Acrbp'	-0.623222	0.0023946	0.029476	168	183	169	115	115	109	75	81	103	71	121	Down
54153	'Rasa4'	0.522	2.41859e-05	0.000853102	219	206	227	294	301	278	366	408	316	304	367	Up
54396	'Irgm2'	-1.12691	0.000190103	0.00439266	1280.01	1008.21	3272.18	3044.11	1746.82	1352	905.59	832.01	572	1124.53	852	Down
54448	'Il1f6'	20.7671	6.05001e-12	1.32559e-09	0	0	0	0	0	0	0	0	78	0	0	Up
54450	'Il1f5'	20.9935	3.52511e-12	8.3581e-10	0	0	0	0	0	0	0	0	92	0	0	Up
54610	'Tbc1d8'	-0.853461	2.68446e-12	6.66605e-10	1076.88	917.59	1030.84	937.73	730.54	858.64	530.33	545.24	484.34	372.21	550.27	Down
54611	'Pde3a'	-0.573318	6.1545e-10	9.24365e-08	1907	2006	1740	1519	1636	1811	1310	1046	1106	1002	1293	Down
54672	'Adgrg3'	-1.00823	0.0018653	0.0247219	27	28	36	37	40	37	25	23	18	9	7	Down
55983	'Pdzrn3'	-0.418441	0.00130024	0.0190825	857	772	960	991	844	965	587	836	716	472	638	Down
56217	'Mpp5'	0.415976	2.74827e-06	0.00014879	1515	1679	1521	1641	1611	1945	2379	1943	1870	2209	2223	Up
56219	'Extl1'	1.46849	8.65819e-05	0.00236091	44	27	30	36	40	34	67	182	125	34	63	Up
56275	'Rbm14'	-0.488852	2.24791e-19	4.65167e-16	731.72	759.8	762.63	697	748.86	742.79	504.31	511	521.62	473	536.19	Down
56279	'Dipk1b'	0.550673	0.00342594	0.0380696	61	76	85	62	100	68	93	127	128	99	84	Up
56294	'Ptpn9'	-0.476307	1.811e-11	3.70638e-09	1313	1208	1384	1338	1303	1418	1033	828	860	849	1041	Down
56353	'Rybp'	-0.404971	1.32332e-07	1.16253e-05	1478	1539	1522	1365	1295	1451	1168	1022	950	937	1190	Down
56357	'Ivd'	0.403952	0.000796792	0.0131874	1034	1009	930	967	1235	1030	1239	1678	1453	1055	1176	Up
56363	'Tmeff2'	-0.560008	0.000169064	0.00405037	177	234	170	200	180	169	108	122	163	113	110	Down
56428	'Mtch2'	0.425503	0.000423324	0.00816992	1494	1579	1396	1443	1588	1355	1620	2038	2201	2116	1541	Up
56473	'Fads2'	-0.499325	2.58146e-05	0.000898639	1255	1154	1521	1131	1105	1326	876	913	917	609	968	Down
56484	'Foxo3'	-0.478888	3.20068e-05	0.00107211	3062	3041	3071	2901	2964	3775	2204	2691	2080	1573	2345	Down
56519	'Defb4'	22.313	1.38461e-13	5.15738e-11	0	0	0	0	0	0	0	0	237	0	0	Up
56546	'Sec1'	0.831031	0.000266398	0.00572248	65.83	81.57	119.75	69.33	67.59	62.67	122.02	121.46	90.32	159.45	170.5	Up
56643	'Slc15a1'	1.10867	2.03001e-05	0.00075463	17	27	45	28	20	20	53	63	56	43	58	Up
56710	'Brinp1'	-1.02877	1.15287e-06	7.20503e-05	56	57	76	57	50	49	25	30	33	25	23	Down
56722	'Litaf'	-0.510823	4.49306e-05	0.00141588	1373	1368	1658	1368	1203	1070	871	850	799	1026	986	Down
56753	'Tacstd2'	0.446809	0.000596859	0.0106986	1047	1362	960	1155	1233	1213	1660	1112	1456	1723	1674	Up
56771	'Med20'	-0.421854	1.26117e-08	1.51535e-06	566.62	654.36	672.98	576	599.01	595	443.8	433.58	463	378.55	485.66	Down
56788	'Scube2'	-0.452992	0.00359741	0.0395503	1035	755	1064	728	858	879	804	514	658	441	729	Down
56794	'Hacl1'	0.641521	5.5644e-05	0.00166076	129	112	104	112	161	106	164	195	231	160	157	Up
57339	'Jph1'	1.88881	0.00330217	0.0370479	17	25	25	16	33	34	32	221	158	8	28	Up
57429	'Sult5a1'	0.446755	0.000759863	0.0127378	84	90	89	86	102	99	135	101	110	134	122	Up
57441	'Gmnn'	0.800019	3.21221e-06	0.000169955	112	107	96	125	111	155	220	173	156	247	188	Up
57753	'Noc3l'	-0.439724	0.000627391	0.0110617	204	180	201	162	177	227	151	154	143	114	121	Down
57765	'Tbx21'	-1.15618	4.69445e-06	0.000228873	74	99	106	168	81	80	50	48	49	41	31	Down
58186	'Rad18'	0.524373	0.00109063	0.0167746	41	41	46	54	50	43	69	65	61	61	62	Up
58234	'Shank3'	-0.614981	1.3694e-05	0.00054916	4667	3421	4354	4105	4194	4156	3331	2376	2711	1661	3091	Down
58916	'Myot'	10.2478	2.36159e-07	1.84026e-05	1	1	0	1	0	0	2	2236	698	1	1	Up
59011	'Myoz1'	6.19505	4.37173e-06	0.000217698	1	5	5	2	6	7	3	925	592	4	2	Up
63955	'Cables1'	-0.486124	2.37517e-05	0.000844183	592	627	516	486	505	416	379	375	386	313	354	Down
64009	'Syne1'	-0.438758	0.000567892	0.0103589	2232	2156	2508	2184	2396	2988	1856.02	1735	2016	1153	1860	Down
64085	'Clstn2'	-0.521608	0.000469049	0.00887254	730	540	642	612	680	786	600	424	436	296	492	Down
64381	'Ms4a8a'	1.23469	0.00105837	0.0163714	59	84	113	89	62	61	123	194	78	361	112	Up
64540	'Tspan4'	0.703954	6.09969e-06	0.000283293	568.63	733.08	617.69	647.46	674.56	498.94	1080.15	1069.39	865.98	1151.85	702.08	Up
64661	'Krtdap'	12.1958	5.22496e-05	0.00158227	0	1	0	0	0	0	0	0	3800	0	0	Up
65086	'Lpar3'	0.650007	1.83432e-05	0.000699387	306	250	274	329	384	412	597	442	397	530	495	Up
66108	'Ndufa9'	0.449029	0.00426798	0.0445554	964	1100	817	968	1085	870	977	1422	1552	1413	969	Up
66131	'Tipin'	0.609191	1.60687e-07	1.37277e-05	166	206	143	190	171	165	281	237	249	270	238	Up
66132	'Prorp'	0.61056	0.00034345	0.00700588	106.46	71	87	96	127.9	134.91	156.91	170	164	140.91	131.8	Up
66161	'Pop4'	0.491019	0.00316554	0.0359702	159	173	155	234	208	176	262	215	211	325	228	Up
66183	'Sptssb'	1.94854	0.0016223	0.0222487	26	26	23	27	26	24	28	27	339	33	46	Up
66198	'Them5'	4.44902	0.000252704	0.00548526	7	5	1	7	6	9	6	8	583	12	6	Up
66203	'Lce1m'	20.7671	6.05001e-12	1.32559e-09	0	0	0	0	0	0	0	0	78	0	0	Up
66211	'Rpl3l'	4.11828	0.000127743	0.00321934	15	10	8	10	8	15	9	678	218	5	11	Up
66214	'Rgcc'	0.557084	0.000176403	0.00415199	2487	3601	2364	3041	2643	3260	3616	4523	3364	5006	3959	Up
66222	'Serpinb1a'	0.551841	0.00084019	0.0137623	253	331	381	359	308	275	400	402	572	511	352	Up
66264	'Ccdc28b'	0.53612	0.000186038	0.00432017	81	98	85	92	107	89	125	114	110	154	139	Up
66268	'Pigyl'	0.701549	0.000137332	0.00342391	295	409	326	416	361	297	504	421	428	764	618	Up
66273	'Aamdc'	0.413157	0.00196557	0.0255992	205	243	196	183	221	166	219	262	257	299	259	Up
66278	'Smim20'	0.42506	0.000974928	0.0153873	211	264	216	243	265	209	267	296	293	369	288	Up
66302	'Rmdn1'	0.525264	0.000118271	0.00302151	203	185	183	191	241	215	223	274	359	283	267	Up
66344	'Lce3b'	23.8912	2.30658e-15	1.5342e-12	0	0	0	0	0	0	0	0	729	0	0	Up
66350	'Pla2g12a'	0.495313	0.000195036	0.00447886	356	440	295	452	391	409	517	661	486	512	474	Up
66355	'Gmpr'	0.702833	0.000209143	0.00475009	267	296	225	324	264	243	318	374	670	366	390	Up
66388	'Cutc'	0.560823	0.000516982	0.00961866	72	76	60	69	76	70	101	112	80	119	88	Up
66431	'Oxld1'	0.64123	0.00281563	0.0332098	74	72	36	66	92	62	85	94	114	114	95	Up
66447	'Mgst3'	0.459973	0.00143045	0.0204614	880	980	834	871	970	761	969	1210	1170	1505	960	Up
66487	'Smim4'	0.501773	0.00141784	0.0203429	111	108	96	94	111	106	148	111	127	184	140	Up
66533	'2310050C09Rik'	21.3043	1.66814e-12	4.4382e-10	0	0	0	0	0	0	0	0	115	0	0	Up
66561	'Teddm3'	22.8832	3.24396e-14	1.51039e-11	0	0	0	0	0	0	0	0	375.97	0	0	Up
66696	'Snx31'	-1.44913	0.000354809	0.00714374	19	19	17	11	19	34	10	6	5	8	6	Down
66834	'Acot13'	0.50259	1.20246e-05	0.000491111	419	388	372	378	453	405	480	542	636	608	474	Up
66853	'Pnpla2'	0.826884	0.00101833	0.0158441	3616	3505	2824	3671	5204	3253	5040	9254	9376	3480	4342	Up
66859	'Slc16a9'	0.47888	2.34653e-05	0.000838807	1631	1533	1372	1572	1655	2051	2481	1983	1855	2347	2316	Up
66864	'Clec14a'	0.454867	0.00244561	0.0299257	6593	7642	5671	7923	8293	8254	12355	7137	8178	10992	10135	Up
66897	'Naa16'	-0.492392	0.000147402	0.00362165	331	313	384	242	270	296	212	228	196	185	231	Down
66917	'Chordc1'	-0.994127	2.11867e-11	4.28893e-09	1234	1545	1469	896	1093	1006	543	562	569	595	658	Down
66922	'Rras2'	-0.645205	3.63592e-16	3.07797e-13	1254	1479	1435	1259	1264	1246	867	768	744	835	867	Down
66938	'Sh3d21'	0.490595	0.000170608	0.00406318	632	608	507	744	573	610	1008	832	609	810	895	Up
67035	'Dnajb4'	-0.563811	5.07314e-06	0.000243935	1498	1407	1619	1089	1112	1191	776	868	911	847	908	Down
67038	'Ly6m'	0.82095	0.000406813	0.00794386	54	45	40	35	69	68	99	79	119	59	87	Up
67046	'Tbc1d7'	0.451621	0.00178729	0.0239816	85	68	75	89	79	78	100	104	115	114	87	Up
67065	'Polr3d'	-0.435133	4.10829e-05	0.00131015	291	331	351	277	334	268	207	224	246	212	212	Down
67101	'2310039H08Rik'	0.558355	0.000685036	0.011824	179	208	145	179	194	139	202	222	286	299	221	Up
67127	'Lce1a1'	6.43284	0.00235964	0.0291613	1	0	2	2	0	1	0	2	416.71	1	0	Up
67138	'Herc6'	-0.428614	0.000345916	0.0070178	361	402	515	413	386	396	290	314	247	324	300	Down
67149	'Nkain1'	-0.663153	3.14164e-05	0.00105996	171	149	111	145	169	146	97	90	116	69	81	Down
67153	'Rnaseh2b'	0.571323	0.00243416	0.0298248	94	123	96	111	106	82	139	128	131	205	123	Up
67212	'Mrpl55'	0.419363	0.00299632	0.0348093	224	241	196	210	209	204	258	278	269	347	221	Up
67295	'Rab3c'	0.939166	0.000160302	0.00388227	50	69	104	88	68	103	151	166	82	140	206	Up
67298	'Gprasp1'	-0.68564	3.55858e-11	7.05053e-09	1086.99	1117.73	1083.09	784.23	959.86	1010.2	593.36	612.71	639.48	507.87	677.26	Down
67393	'Cxxc5'	0.440811	0.000111992	0.00289284	262.37	241.89	210.85	253.37	288.69	273.8	369.36	320.8	385.33	249.66	348.62	Up
67417	'Ears2'	-0.533947	0.00481354	0.0486949	166	204.2	163	120.62	176.89	157.99	88.86	144.36	134	94	87.54	Down
67434	'Ankrd33b'	-0.455245	4.78963e-05	0.00147931	2900	2595	2851	2540	2578	3025	2477	1589	1747	1655	2243	Down
67448	'Plxdc2'	-0.408449	3.44172e-10	5.77465e-08	4218.35	4142.97	4426.57	3715.14	3816.85	3911	3041.94	3079.37	3041.04	2547.82	2997.23	Down
67492	'Zfand4'	0.503741	0.00456897	0.0468875	71	52	66	68	58	94	108	104	81	90	83	Up
67528	'Nudt7'	1.06244	5.35477e-05	0.00161895	158	138	102	104	206	133	201	380	414	229	183	Up
67579	'Cpeb4'	-0.614791	7.15252e-05	0.00203062	2123	1766	2206	1646	1307	1680	1279	1118	1132	780	1368	Down
67603	'Dusp6'	-0.429927	3.97191e-05	0.0012732	1778	2028	2217	2272	1980	1960	1366	1253	1456	1327	1922	Down
67636	'Etfrf1'	0.526771	0.00458689	0.0469874	359.79	378.96	289.04	284.84	386.51	326.76	355.75	546.76	682.4	388.07	368.31	Up
67664	'Rnf125'	-0.42161	0.000436096	0.00839035	910	884.1	894.01	707	715.02	985	642	582	501.02	617.96	721.06	Down
67718	'Lce1h'	21.7455	5.682e-13	1.65346e-10	0	0	0	0	0	0	0	0	157	0	1	Up
67724	'Pop1'	-0.520349	0.000593961	0.010692	90	74	85	89	89	73	54	52	54	64	56	Down
67731	'Fbxo32'	0.889845	0.000162752	0.00391614	418	384	396	428	382	439	571	1211	933	425	510	Up
67784	'Plxnd1'	-0.635285	1.72418e-09	2.39636e-07	3236	2650	2997	2606	2857	2357	1914	1420	1847	1519	1976	Down
67828	'Lce1f'	22.0566	2.6306e-13	8.74862e-11	0	0	0	0	0	0	0	0	197.21	0	0	Up
67855	'Asprv1'	4.89931	0.000161798	0.00390326	24	20	37	47	27	64	32	27	5149	26	29	Up
67859	'Cysrt1'	6.36271	0.00112207	0.0171087	0	2	0	2	1	0	3	2	324	2	0	Up
67880	'Dcxr'	0.457359	0.000278994	0.00593831	1764	1838	1308	1434	1541	1400	2159	1819	1667	2292	2306	Up
67893	'Tmem86a'	0.714929	1.1009e-07	1.00506e-05	194	199	189	232	198	160	314	353	255	344	276	Up
67993	'Nudt12'	0.475036	0.00401388	0.0427658	144	136	159	172	208	190	195	265	291	185	190	Up
67997	'Ddx59'	0.508627	1.62643e-05	0.000632374	125	114	106	127	118	136	169	152	159	187	162	Up
68016	'Cavin4'	1.82314	0.00321013	0.0362997	26	14	20	17	21	21	25	161	126	11	16	Up
68027	'Tmem178'	-0.518407	0.000193685	0.00445882	292	352	260	288	285	267	248	141	194	195	202	Down
68117	'Apool'	0.464227	0.000401462	0.00787035	226	262	200	239	259	219	263	301	319	378	290	Up
68119	'Cmtm3'	-0.547451	7.6437e-07	5.12073e-05	1167	1166	1116	1179	956	817	712	688	687	733	700	Down
68170	'B230118H07Rik'	0.438354	0.00303133	0.0350437	183	230	168	200	199	188	232	263	245	319	206	Up
68279	'Mcoln2'	0.770713	0.00347959	0.0385293	34	26	21	33	25	18	39	63	39	41	33	Up
68310	'Zmym1'	-0.822047	4.42789e-07	3.11189e-05	372	313	387	237	308	338	169	153	143	206	218	Down
68318	'Aph1c'	0.465998	1.91457e-06	0.000107078	147.34	163.6	146.87	175.62	153.4	179.28	224.24	207.99	194.1	208.7	237.41	Up
68332	'Sdhaf1'	0.550566	1.13363e-05	0.00046917	179	215	146	194	211	177	243	237	290	289	259	Up
68428	'Steap3'	-0.536795	0.000211479	0.00478597	683	648	766	599	794	627	449	513	595	311	420	Down
68440	'Dusp23'	0.621088	0.00203877	0.0262387	112	181	84	128	182	153	199	195	189	251	199	Up
68468	'Ly6g6c'	2.91782	0.00106502	0.0164605	15	5	17	9	11	16	15	7	396	14	13	Up
68520	'Zfyve21'	0.535057	3.45955e-05	0.00114239	684	906	654	826	810	805	1310	968	864	1220	1084	Up
68528	'Smim6'	0.764381	0.00362595	0.0398406	27	30	30	28	35	16	41	27	52	47	60	Up
68607	'Serhl'	0.569778	4.84688e-05	0.00149451	168.88	222.27	198.95	204.54	194.62	146.71	222.57	275.03	297.77	298.81	255.82	Up
68636	'Fahd1'	0.477265	0.00195096	0.025519	153	187	150	178	187	168	184	262	296	215	185	Up
68678	'Smtnl1'	8.10805	0.00355498	0.0391531	0	0	0	0	0	1	0	254	86	1	0	Up
68680	'Fitm1'	2.28394	0.00459177	0.0469874	20	9	8	12	21	17	13	207	109	5	6	Up
68694	'Lce1e'	21.765	5.41628e-13	1.60116e-10	0	0	0	0	0	0	0	0	160	0	0	Up
68720	'Lce1b'	22.4375	1.01166e-13	3.92523e-11	0	0	0	0	0	0	0	0	259	0	0	Up
68723	'Hrnr'	8.86593	0.00328226	0.0369177	0	0	0	0	1	0	0	0	371	0	1	Up
68775	'Atp6v1c2'	0.464424	0.000309106	0.00643936	517	503	593	512	478	382	644	655	549	756	702	Up
68792	'Srpx2'	-0.422522	0.00309498	0.0353663	132	147	133	111	135	108	92	82	106	98	81	Down
68874	'Klhdc9'	1.06811	1.00089e-06	6.4057e-05	23.62	25.52	22.91	36.6	40.99	33.99	77.19	60.19	63.29	47.88	55.4	Up
68875	'Tmcc2'	-0.526874	2.87396e-07	2.20266e-05	4547	4307	4548	5300	4298	4726	3877	2583	3208	2533	3328	Down
68895	'Rasl11a'	-0.901461	1.83593e-05	0.000699387	463	559	515	589	462	546	204	217	173	339	415	Down
68972	'Tatdn3'	0.533797	0.00419503	0.0440159	71	109	84	75	79	77	107	124	102	148	92	Up
69066	'1810010H24Rik'	-0.66694	4.44313e-12	1.02159e-09	1968	1587	1633	1407	1782	1707	1116	928	922	991	1157	Down
69068	'Tcim'	-0.496311	9.10139e-05	0.00246015	2223	2545	1988	1826	1639	2026	1500	1177	1351	1548	1399	Down
69134	'Fam25c'	6.11769	0.00380282	0.0411832	1	2	0	2	1	0	1	0	334	1	0	Up
69168	'Bola1'	0.418472	0.000948587	0.0150534	205	247	193	207	228	211	253	241	273	340	275	Up
69169	'Fcmr'	0.669116	0.00492142	0.0494105	177	175	187	255	234	137	425	378	304	161	228	Up
69190	'Dym'	0.420623	8.41201e-10	1.24271e-07	794	714	737	791	715	733	929	1050	891	958	996	Up
69327	'1700007K13Rik'	-0.454896	0.000732153	0.0124526	590	624	533	386	675	553	382	377	373	365	478	Down
69457	'Tmem45a2'	4.32443	0.000924721	0.0147828	4	2	1	0	1	2	3	3	153	3	0	Up
69514	'Lce3e'	22.6887	5.34376e-14	2.31447e-11	0	0	0	0	0	0	0	0	310.67	0	0	Up
69520	'Lce3f'	22.7712	4.32798e-14	1.96596e-11	0	0	0	0	0	0	0	0	329.64	0	0	Up
69534	'Avpi1'	0.555801	0.000805709	0.0133145	510	567	492	595	480	410	652	598	608	1001	728	Up
69538	'Antxr1'	-0.415291	2.01363e-05	0.000751538	2816	2629	2859	2475	2436	2645	2150	1750	1978	1443	2295	Down
69542	'2300002M23Rik'	21.5501	9.17607e-13	2.58932e-10	0	0	0	0	0	0	0	0	137	0	0	Up
69543	'Capns2'	5.2158	0.00154562	0.0215123	1	0	1	1	1	0	0	1	117	0	2	Up
69547	'Nkpd1'	2.85308	0.00210792	0.0267424	5	4	4	3	4	4	5	5	122	3	5	Up
69564	'Nmrk2'	3.27935	0.000233104	0.00514376	4	9.14	3.45	8	24	7	18	347	32	3	27	Up
69574	'Cmbl'	0.537278	0.0016636	0.0225823	295	296	223	256	309	278	277	495	487	346	324	Up
69611	'Lce1d'	23.0278	2.23586e-14	1.12542e-11	0	0	0	0	0	0	0	0	396	0	0	Up
69635	'Dapk1'	-0.603588	1.43951e-05	0.000570415	3370	2571	3393	3215	3116	4379	2253	2277	1749	1697	2675	Down
69671	'Tmem52'	2.26848	0.000702791	0.0120523	12	15	6	12	18	19	20	216	47	20	13	Up
69692	'Hddc2'	0.523326	0.00187078	0.0247278	75	101.06	88	85.29	103	74	123.44	110	106	156	110	Up
69694	'Tatdn1'	0.405469	0.00119519	0.0179221	121.97	144.3	145.12	145.93	137.6	117.37	157.11	149.57	185.05	194.82	175.97	Up
69810	'Clec4b1'	1.06025	0.00471871	0.0479701	10	12	7	10	10	5	14	14	16	28	18	Up
69852	'Tcf23'	0.853601	0.00212092	0.0268708	38	52	53	69	45	81	97	159	82	90	61	Up
69922	'Vrk2'	0.49947	0.000438835	0.00843434	98.92	105.35	100.11	101.36	100.9	97.89	124.78	125.1	118.5	172.11	142.69	Up
70008	'Ace2'	0.500296	0.00405511	0.0431584	274	259	312	292	280	344	388	325	315	574	386	Up
70045	'2610528A11Rik'	4.94381	2.79093e-05	0.000955484	2	2	1	1	2	3	1	4	259	2	7	Up
70061	'Sdr9c7'	4.12242	0.000929607	0.0148247	1	0	0	2	1	1	3	4	60	2	1	Up
70356	'St13'	-0.459077	4.88121e-06	0.000236124	1952	2039	2125	1450	1901	1928	1227	1419	1410	1238	1375	Down
70584	'Pak4'	-0.447694	1.7867e-06	0.000102702	1637	1368	1406	1480	1455	1476	1206	1024	1013	777	1206	Down
70713	'Gpr137c'	1.05052	1.69297e-10	3.03172e-08	106	121	112	138	137	185	287	319	201	246	277	Up
70797	'Ankib1'	-0.469825	5.47545e-15	3.39916e-12	878	895	971	843	936	943	668	596	639	570	705	Down
70835	'Prss22'	-1.00841	0.000696428	0.0119723	50	22	57	31	38	49	17	20	25	15	22	Down
70873	'Cnbd2'	0.465532	2.43449e-05	0.000853859	158.55	179.83	126.11	183.53	175.8	168.27	207.72	227.72	232.65	215.04	216.49	Up
71338	'Tprg'	2.67075	0.00305732	0.0352785	3	4	5	1	1	1	7	5	56	7	2	Up
71373	'Prr16'	0.70463	0.00143276	0.0204704	24	24	24	19	21	23	33	43	36	31	34	Up
71514	'Sfpq'	-0.63183	2.41823e-39	4.50371e-35	2617	2801	2853	2604	2841	2680	1693	1748	1728	1487	1865	Down
71566	'Clmp'	-0.418688	1.97058e-06	0.000109553	411	469	434	411	411	449	268	297	333	322	334	Down
71592	'Pogk'	-0.4623	0.000595618	0.010692	442	404	402	400	405	393	235	332	368	207	289	Down
71602	'Myo1e'	-0.47719	1.63759e-07	1.39263e-05	1898	2043	2257	2176	2009	2156	1605	1434	1379	1101	1758	Down
71706	'Slc46a3'	0.485113	2.71342e-08	2.95525e-06	262	231	220	248	260	241	370	336	321	314	304	Up
71740	'Nectin4'	0.542859	5.54702e-05	0.00165823	250	208	255	254	234	310	367	305	458	291	352	Up
71790	'Anxa9'	0.713892	0.000360984	0.0072524	123.57	149.5	137.71	152.53	126.45	147.14	181.74	152	333.46	241	189.28	Up
71791	'Cpa4'	22.1563	2.0508e-13	7.20643e-11	0	0	0	0	0	0	0	0	212	0	0	Up
71869	'Serpinb12'	6.10267	0.00115279	0.0174356	7	10	3	0	11	5	1	0	1984	6	2	Up
71872	'Aox4'	3.76878	0.00218002	0.0274144	2	1	0	1	1	1	1	3	59	1	2	Up
71874	'Mab21l4'	0.539692	2.60708e-05	0.000905865	1177	1158	1051	1315	1205	1254	1937	1270	1362	1918	1869	Up
71886	'2310002L09Rik'	3.23544	0.000866839	0.0140627	8	3	4	4	15	5	8	229	51	1	5	Up
71912	'Jsrp1'	8.99	0.00287104	0.0336715	0	1	0	0	0	0	0	270	140	0	0	Up
71914	'Antxr2'	-0.434089	1.84152e-07	1.52708e-05	1742.47	1568.97	1804.08	1445.64	1453.81	1786.39	1240.81	1103.39	1216.82	1036.92	1249.78	Down
72016	'Tedc2'	0.530374	6.17804e-05	0.00181769	81	95	82	99	85	90	134	130	103	133	117	Up
72085	'Osgepl1'	0.496671	0.000537351	0.00989875	126	152	130	150	188	148	171	220	241	203	176	Up
72108	'Ddhd2'	0.596448	0.00159413	0.0219489	411	352	386	382	464	438	490	685	905	404	476	Up
72135	'Pygo1'	0.416053	0.00223839	0.0279843	191	162	190	217	194	211	196	319	252	217	266	Up
72147	'Zbtb46'	-0.427425	0.000469257	0.00887254	976	814	992	812	799	877	798	526	529	587	721	Down
72151	'Rfc5'	0.40956	0.000223491	0.00497882	123	144	141	145	166	122	181	173	181	188	174	Up
72157	'Pgm2'	0.661541	0.00198982	0.0257934	751	753	777	736	918	717	723	1746	1590	957	884	Up
72169	'Trim29'	2.1473	0.000305429	0.00636988	25	33	40	37	21	35	41	48	471	72	48	Up
72310	'Nkg7'	-0.893761	0.00153561	0.0214226	159	294	238	469	171	164	103	135	124	146	137	Down
72324	'Plxdc1'	-0.468798	0.000278996	0.00593831	294	246	217	265	238	217	213	159	150	144	195	Down
72330	'Klhl40'	3.74744	0.000590363	0.010654	5	2	3	2	8	5	5	193	69	0	2	Up
72333	'Palld'	-0.661745	2.89069e-06	0.000154702	1825	1669	1769	1674	1829	1657	1067	990	1543	781	928	Down
72383	'Cnfn'	24.4528	5.04817e-16	4.0877e-13	0	0	0	0	0	0	0	0	1104	0	0	Up
72393	'Faim2'	-0.650046	9.41321e-06	0.000402091	477	445	448	451	534	629	396	283	357	239	256	Down
72397	'Rbm12b1'	-0.439169	1.21746e-06	7.55797e-05	284.54	344.71	332.93	309.52	345.4	318.12	214.43	204.64	246.42	225.65	257.95	Down
72401	'Slc43a1'	0.492447	0.0020496	0.0262709	154	167	155	129	149	153	193	297	173	167	197	Up
72480	'Tspyl4'	0.652098	5.20292e-08	5.26626e-06	289	321	296	384	394	391	550	522	424	491	637	Up
72504	'Taf4b'	-0.41004	0.000189521	0.00438817	147	141	148	132	141	132	97	105	102	101	104	Down
72568	'Lin9'	0.463667	0.0030952	0.0353663	98	64	107	79	95	74	133	114	102	106	119	Up
72607	'Usp13'	1.25587	0.00112807	0.0171644	102	80	90	78	121	94	119	475	281	82	129	Up
72614	'Pih1d2'	0.489841	0.001652	0.0224739	115	121	98	105	125	113	142	139	114	183	185	Up
72630	'Hspa12b'	-0.547315	1.73059e-08	1.97733e-06	2103	2072	1980	2602	2396	2533	1807	1432	1348	1316	1640	Down
72640	'Mex3a'	-0.79948	0.000642557	0.0112261	39	48	51	43	39	46	19	20	38	21	25	Down
72774	'Neil1'	0.430385	0.000216043	0.00485989	100	92	96	122	108	109	129	136	145	119	151	Up
73121	'Rflna'	-0.823543	0.00247693	0.0301309	120	78	93	92	100	56	63	27	45	36	76	Down
73230	'Bmper'	-1.03441	1.22185e-15	8.75223e-13	425	433	372	308	331	337	198	148	178	149	196	Down
73246	'Rassf6'	-0.652373	1.45357e-05	0.00057476	129	124	137	119	124	97	64	69	89	81	70	Down
73569	'Vgll3'	-0.4966	0.000104087	0.00272263	465	443	611	464	444	579	401	323	339	260	398	Down
73720	'Cst6'	2.57869	0.00333064	0.0372327	7	5	3	5	3	4	3	17	102	5	3	Up
73722	'Lce1a2'	22.6795	5.47083e-14	2.31565e-11	0	0	0	0	0	0	0	0	307	0	1	Up
73813	'Fam83e'	0.776336	0.00080642	0.0133145	48	29	39	67	76	62	96	76	100	86	83	Up
73998	'Herc3'	0.512281	0.00169622	0.0229415	164	159	163	147	204	169	244	272	292	153	195	Up
74025	'Nphp3'	0.410778	0.00407416	0.0432349	194	172	183	169	227	237	295	252	269	169	284	Up
74096	'Hvcn1'	0.554559	0.000254143	0.00551007	297.07	354.41	382.83	417.56	464.88	292.1	528.99	589.8	459.73	584.3	432.94	Up
74100	'Arpp21'	3.75361	0.00131375	0.0192236	1	2	0	0	2	0	4	37	9	3	1	Up
74121	'Acoxl'	-0.554841	0.000351258	0.00708757	652	659	755	593	492.14	573.35	494.16	320	453	292	494.16	Down
74126	'Syvn1'	-0.508564	2.90822e-05	0.000986571	1446	1224	1423	1250	1472	1303	1004	1010	1002	589	1008	Down
74144	'Robo4'	-0.403655	1.64443e-06	9.63076e-05	2317	2096	1965	2219	2190	2285	1887	1440	1445	1370	1828	Down
74175	'Crct1'	25.3196	4.53312e-17	4.96616e-14	0	0	0	0	0	0	0	0	2046	0	1	Up
74182	'Gpcpd1'	0.448497	0.000172827	0.00409407	810	881	879	918	830	922	1120	1540	1160	921	1011	Up
74185	'Gbe1'	0.730397	0.00274657	0.032581	327	316	312	332	511	426	495	837	838	450	335	Up
74202	'Fblim1'	-0.408542	3.48207e-05	0.00114779	1311	1072	1364	1204	1374	1073	997	853	984	836	811	Down
74238	'Mterf2'	0.532135	6.52035e-05	0.00188857	85	98	86	83	104	99	135	156	124	116	114	Up
74251	'Ankrd9'	0.972271	0.00399953	0.042682	90	77	78	72	137	81	96	274	274	100	98	Up
74478	'Snx29'	0.477053	1.6878e-06	9.85381e-05	386	376	434	460	395	477	574	603	504	473	683	Up
74481	'Batf2'	-1.01974	0.000477657	0.00900393	120	99	226	213	136	90	75	49	51	89	86	Down
74528	'Mgme1'	-0.507616	0.000498581	0.00934162	205	234	242	165	203	206	116	176	147	139	131	Down
74840	'Manf'	-0.565829	0.000469816	0.00887409	2084	2790	2343	1925	2494	1901	1313	1318	1188	1988	1501	Down
74895	'Ccdc181'	0.463894	5.19597e-05	0.00157605	496	447	423	439	565	571	583	571	684	719	696	Up
75141	'Rasd2'	0.911471	0.000137296	0.00342391	99	72	126	143	81	78	195	223	124	127	243	Up
75538	'Fam71e1'	0.610409	0.00274854	0.0325836	39	35.27	22.51	41.33	36	31	53	55	52.07	37	54	Up
75607	'Wnk2'	1.67745	0.00391364	0.0420863	27	22	23	26	52	48	51	193	210	11	45	Up
75704	'Ces1h'	3.39355	0.000910904	0.0145996	5	3	6	4	17	7	6	4	330	8	6	Up
75739	'Mpp7'	0.408651	8.83918e-05	0.00240323	360.96	375.01	461	515	462	428	610	523	527	478	644.63	Up
75750	'Slc10a6'	-0.430196	0.00295064	0.0344316	871	1177	1159	954	743	851	581	772	612	719	749	Down
75767	'Rab11fip1'	-0.446408	9.64552e-05	0.00258472	4983	3896	4286	4109	3628	4414	3319	2450	2692	2790	3743	Down
76041	'Ccdc125'	0.508995	8.65634e-05	0.00236091	69.26	78.3	93.73	77.33	74.87	88.92	112.38	107.38	109	95.99	126.82	Up
76074	'Gbp8'	-0.976207	0.00172087	0.0232075	182.12	173.04	479.41	403.92	206.2	173.85	112.41	141.44	94.85	167.46	144.96	Down
76179	'Usp31'	-0.55831	7.89386e-06	0.000350872	574	519	630	456	441	542	341	358	365	260	411	Down
76238	'Grhpr'	0.622275	9.27323e-06	0.000398299	229	198	179	200	259	192	271	355	377	284	266	Up
76294	'Asb5'	4.01199	7.27369e-06	0.000327211	4	5	1	2	6	4	7	122	145	5	6	Up
76441	'Daam2'	-0.902631	4.57121e-13	1.39564e-10	1743	1515	1549	2184	1545	1762	936	1002	917	627	965	Down
76459	'Car12'	3.66485	0.00199637	0.0258377	5	3	6	9	7	8	3	4	368	5	8	Up
76507	'Aoc1'	0.660485	4.7096e-05	0.00145943	118	88	91	119	128	79	154	159	140	185	151	Up
76539	'Fam204a'	0.452345	4.03727e-06	0.000202669	268	296	257	331	330	310	435	372	360	417	384	Up
76568	'Ift46'	0.425072	0.0013724	0.0198907	1003	1068.02	897	917	936	907	1224.99	1044	1035	1609	1242	Up
76850	'Ago4'	-0.427544	4.11051e-07	2.9108e-05	483	484	495	452	434	473	347	297	359	290	398	Down
76943	'Psapl1'	3.84143	0.000922935	0.014767	10	3	5	5	13	18	14	9	581	12	6	Up
76964	'2610028H24Rik'	0.518546	4.19814e-05	0.00133196	662.8	598.34	653	780.46	562.96	679.1	1014.97	920.89	827.16	648.76	1150.26	Up
77090	'Ocel1'	0.424576	0.000367759	0.00734098	144	182	132	166	160	168	228	234	196	187	182	Up
77220	'Tmem200a'	-0.642336	0.000550125	0.0101041	82	86	91	89	81	70	64	31	52	58	52	Down
77252	'9430038I01Rik'	0.52346	0.0013567	0.0197246	78	106	91	97	108	99	147	110	105	166	139	Up
77300	'Raph1'	-0.495517	2.23303e-08	2.4903e-06	1653	1577	1657	1491	1422	1764	1145	1139	1008	883	1301	Down
77579	'Myh10'	-0.715159	1.53441e-09	2.14863e-07	4551	3819	4643	3858	4100	4842	2981	2457	2752	1732	2793.32	Down
78038	'Mccc2'	0.619787	7.63517e-08	7.29217e-06	315	286	296	301	335	283	396	493	558	398	397	Up
78339	'Ttyh3'	-0.534922	0.00141715	0.0203429	2737	1961	2338	2950	2590	2268	2018	1574	1678	942	2097	Down
78672	'9530057J20Rik'	1.03113	1.3933e-06	8.45237e-05	113.68	79.13	80.24	76.34	96.26	113.66	270.91	178.22	176.22	104.58	194.49	Up
78751	'Zc3h6'	0.690242	4.62327e-05	0.001442	94	111	95	117	111	131	217	183	194	108	156	Up
78753	'Lipm'	20.5836	8.88083e-12	1.92322e-09	0	0	0	0	0	0	0	0	187	0	1	Up
78754	'Galnt15'	0.948094	2.39721e-05	0.000848775	504	486	773	620	653	855	994	2001	1207	830	1004	Up
79044	'Mrps34'	0.424249	0.000116069	0.00297342	360	356	293	401	418	347	472	492	526	451	401	Up
79233	'Zfp319'	-0.42719	0.000163236	0.00392272	671.45	513.25	613.1	627.55	669.73	691.18	543.62	449.93	457.89	327.02	496.11	Down
79362	'Bhlhe41'	1.15128	3.83847e-06	0.000195857	158	146	160	198	210	110	444	496	389	206	222	Up
80281	'Cttnbp2nl'	-0.461473	1.85924e-12	4.87696e-10	3396	3499	3370	3296	3289	3961	2548	2429	2199	2292	2697	Down
80708	'Pacsin3'	0.484113	0.000758623	0.0127378	365	436	405	473	420	371	479	696	688	428	488	Up
80718	'Rab27b'	-0.47648	0.00226686	0.0282206	352	411	471	442	285	396	268	212	311	232	345	Down
80750	'N4bp1'	-0.414443	5.77591e-06	0.000270959	1342	1129	1457	1388	1287	1263	1061	960	954	730	1059	Down
80752	'Fam20c'	0.70362	4.36305e-13	1.35429e-10	170	177	186	210	210	162	310	303	306	265	276	Up
80796	'Calm4'	25.5081	2.65491e-17	3.09032e-14	0	0	0	0	0	0	1	0	2345	0	1	Up
80889	'Tlnrd1'	-0.472352	2.31944e-07	1.82267e-05	1170.96	1055.42	1041.3	1226.81	1188.11	1056.68	933.5	713	771.46	620.34	881.31	Down
81489	'Dnajb1'	-0.836665	1.86491e-06	0.000106214	1647	1439	1861	1018	1167	1137	684	650	699	904	779	Down
81703	'Jdp2'	-0.421744	3.70147e-05	0.00120518	884	938	749	696	758	848	639	524	537	611	614	Down
81907	'Tmem108'	-0.897215	0.000455415	0.00869913	143	124	151	152	124	117	82	94	85	24	68	Down
83397	'Akap12'	-0.825395	4.35338e-11	8.53447e-09	5539	4808	5661	4351	4239	4302	3152	2105	2519	2286	3116	Down
83558	'Tex11'	0.80319	0.000704265	0.0120664	32	35	43	44	34	26	70	52	43	80	54	Up
83603	'Elovl4'	3.56775	0.000759458	0.0127378	8	3	3	2	7	4	3	5	242	5	3	Up
83672	'Sytl3'	-1.1512	0.00300553	0.0348347	30	59.61	45.95	127.74	42.95	47.84	19.59	31.3	36.49	15	26.81	Down
83921	'Cemip2'	-0.617426	3.62205e-08	3.85469e-06	2887	3178	2735	3126	3435	4058	2353	2036	1823	1634	2363	Down
84004	'Mcam'	-0.658189	8.85059e-11	1.68197e-08	5196	5382	4775	4905	5035	4396	3584	2394	2758	2992	3424	Down
85030	'Tnfrsf25'	-0.784565	0.000131686	0.00330083	95	97	94	72	71	62	37	60	45	47	40	Down
93674	'Nat8f3'	-0.615532	0.000177811	0.00416548	118.77	127.38	125.13	97.09	106.23	124.2	73.03	60.96	90.63	83.25	59.31	Down
93675	'Clec2i'	0.73091	0.00269748	0.0320599	29	22	21	34	25	27	57	46	45	33	30	Up
93691	'Klf7'	-0.558762	1.41754e-05	0.000565213	1883	1931	1897	1885	2270	2586	1694	1356	1294	952	1533	Down
93715	'Pcdhga7'	-0.526969	0.00247896	0.0301359	123.07	97.41	127.39	167.76	106.94	109.95	95.46	76.13	93.54	61.79	83.65	Down
93724	'Pcdhga12'	-0.661529	0.000222356	0.00497068	173.06	141.76	173.97	155.75	189.9	205.21	153.11	108.57	100.93	66.92	102.92	Down
93726	'Rnase2a'	5.73964	9.0817e-05	0.00245839	0	5	3	5	13	6	4	28	12	1228	3	Up
93747	'Echs1'	0.503218	0.001568	0.0217118	1128	1315	1047	1093	1372	1154	1247	1843	2236	1474	1278	Up
93761	'Smarca1'	-0.747483	0.00393341	0.0421252	32	44	37	22	36	29	17	20	19	16	24	Down
93840	'Vangl2'	0.676285	3.38541e-05	0.00112388	65	53	51	80	82	70	121	98	109	82	106	Up
93878	'Pcdhb7'	-0.572516	0.000210232	0.00476901	79	93.04	77.64	90	87	66	52.6	51	51	55	57	Down
93880	'Pcdhb9'	-0.479231	0.00365677	0.040061	178	175	193.17	159	170	178	129	155	114	69	144	Down
94060	'Lce3c'	24.0548	1.48657e-15	1.0254e-12	0	0	0	0	0	0	0	0	829.7	0	0	Up
94180	'Acsbg1'	2.52234	0.000563164	0.0102928	19	15	14	31	18	16	31	27	420	22	23	Up
94227	'Pi15'	-1.17304	4.43945e-10	7.1896e-08	178	183	211	143	133	179	61	70	106	59	71	Down
98396	'Slc41a1'	0.424159	0.0015005	0.0210827	613	504	702	708	652	678	879	1082	798	614	797	Up
98752	'Fcrla'	0.95637	0.000124614	0.00315756	53	57	76	59	67	44	161	144	107	71	74	Up
99543	'Olfml3'	-0.742546	3.75285e-19	6.52507e-16	1455	1471	1428	1217	1442	1210	887	824	771	702	773	Down
100019	'Mdn1'	-0.837636	4.49881e-08	4.73366e-06	476	449	525	388	443	513	251	292	326	167	225	Down
100129	'Gpr153'	-0.476756	7.53626e-05	0.00211061	768	605	718	606	862	690	543	468	579	379	492	Down
100342	'Tent5b'	0.524168	9.13011e-06	0.000393609	583	721	508	706	794	719	938	976	995	927	811	Up
100689	'Spon2'	-2.00883	4.06319e-31	2.52243e-27	526	479	592	410	434	481	107	77	115	116	171	Down
100702	'Gbp6'	-1.43822	0.000584238	0.0105711	792.92	667.17	2411.54	2298.97	1269.01	813.78	348.21	466.67	378.46	777.87	450.04	Down
100910	'Chpf2'	0.436949	2.71252e-05	0.000937253	541	532	568	691	585	573	919	736	799	576	781	Up
101122	'Rpusd3'	0.728967	9.90775e-05	0.00264098	58	64	46	81	80	43	104	89	96	104	102	Up
101214	'Tra2a'	-0.459988	2.65301e-07	2.05019e-05	2139	2321	2506	2012	1872	1973	1430	1561	1434	1442	1637	Down
101401	'Adamts9'	-1.67685	2.10806e-09	2.84497e-07	2533	2095	2332	1003	978	962	579	499	486	375	574	Down
101540	'Prkd2'	-0.434931	3.07129e-07	2.31578e-05	1930	1839	2017	2044	1823	1834	1660	1379	1322	1078	1417	Down
102632	'Acad11'	0.619501	0.00400372	0.042682	591	506	517	461	678	552	626	1086	1224	551	595	Up
103551	'Epop'	0.584139	3.56557e-06	0.000184973	179	178	174	214	184	176	289	306	209	215	317	Up
103655	'Sec14l4'	0.479885	3.10325e-07	2.32761e-05	1242	1134	1221	1315	1246	1370	1786	1638	1347	1629	2054	Up
103967	'Dnm3'	-0.467669	0.000673682	0.0116496	201	180	155	225	220	229	168	114	130	135	157	Down
103988	'Gck'	1.06158	0.000742626	0.0125807	32	21	15	17	45	37	47	45	74	42	73	Up
104009	'Qsox1'	0.494946	7.92709e-05	0.00220021	2318	2264	2363	2957	3021	3447	4337	3839	3050	3500	3812	Up
104156	'Etv5'	0.424381	0.00477211	0.0484073	1564	1330	2063	2330	1592	1525	2467	2128	1999	1858	2823	Up
104479	'Ccdc117'	-0.507778	1.81774e-05	0.000696575	978	847	1016	704	698	820	589	557	531	554	638	Down
104871	'Spata7'	0.590428	0.00065371	0.0113464	80	84	81	113	93	117	131	128	116	177	132	Up
105148	'Iars'	-0.57151	4.76787e-10	7.52515e-08	1075	1056	1218	1034	1084	1142	711	849	754	560	709	Down
105387	'Akr1c14'	0.871006	4.67285e-05	0.00145045	1806	2113	1537	1988	1929	2752	3516	3571	1907	4875	3841	Up
105663	'Thtpa'	0.402532	1.6363e-06	9.61342e-05	297	297	294	354	358	369	443	426	397	376	452	Up
106878	'Smim3'	-0.699798	7.07557e-05	0.00201491	694	855	697	617	534	479	386	273	383	456	419	Down
106952	'Arap3'	-0.404212	0.000696844	0.0119723	5755	5383	5121	5898	5986	6137	5326	3558	3826	3113	5125	Down
107328	'Trpt1'	0.515775	1.09935e-05	0.000458037	111.05	118.97	95.89	118.34	142.62	123.78	174.62	150.09	165.71	164.99	159.25	Up
107449	'Unc5b'	-0.661404	1.53218e-05	0.000599483	878	700	730	727	673	668	559	359	459	295	571	Down
107589	'Mylk'	-0.465269	4.0268e-06	0.000202669	6059	5262	6303	5362	6273	6295	5009	3603	4354	3221	4609	Down
107766	'Haao'	0.953933	0.00164072	0.022386	48	52	51	55	53	32	120	141	90	37	68	Up
107986	'Ddb2'	0.414706	1.1742e-05	0.000481682	156.06	147	167.71	163.3	138.94	152.24	194.3	198.65	194.54	189.86	215.75	Up
108017	'Fxyd4'	2.7664	0.000509056	0.00949966	7	1	4	1	2	1	10	7	9	51	8	Up
108052	'Slc14a1'	0.934863	0.00459682	0.0470133	23	18	27	38	15	10	48	49	44	28	33	Up
108672	'Zdhhc15'	0.672131	0.00165647	0.0225042	41	50	43	42	44	38	98	62	44	63	64	Up
109050	'Inka2'	-0.960714	3.40115e-16	3.01633e-13	835	744	779	687	597	631	330	314	352	339	435	Down
109272	'Mybpc1'	26.4291	1.84282e-18	2.86005e-15	0	0	0	0	0	0	0	3742	976	0	0	Up
109660	'Ctrl'	-1.59203	0.00434737	0.0452026	14	9	13	11	8	8	3	2	2	1	9	Down
109700	'Itga1'	-0.48245	5.44104e-05	0.00163725	1061	897	1019	961	968	1192	863	531	683	632	811	Down
109828	'C7'	-0.561906	5.58e-06	0.000264432	4409	4923	5434	5433	4550	4063	3432	3109	3330	2138	3784	Down
109857	'Cbr3'	0.479767	0.000315391	0.00653375	209	181	172	211	236	245	258	239	333	303	269	Up
110075	'Bmp3'	-0.554178	8.47424e-10	1.24271e-07	829	878	969	714	797	866	579	489	563	528	612	Down
110557	'H2-Q6'	-0.579749	0.00140724	0.0202381	2613.42	3043.05	3874.99	4616.61	3470.1	2238.28	2137.36	2006.14	1686.79	2528.09	2288.7	Down
110558	'H2-Q9'	-1.31943	9.91422e-05	0.00264098	85.01	90.35	135.99	137.55	91.36	50.43	43.99	17.59	34.69	61.39	33.35	Down
110593	'Prdm2'	-0.425777	4.58503e-05	0.00143515	2511	2068	2494	2282	2389	2536	1966	1803	1642	1215	1966	Down
110595	'Timp4'	1.46385	0.000175928	0.00414744	45	45	33	32	87	53	69	214	218	76	75	Up
110749	'Chaf1b'	0.691323	2.17358e-05	0.000787564	58	57	58	60	52	47	86	85	75	104	80	Up
110880	'Scn4a'	2.77678	0.00320948	0.0362997	22	12	20	19	30	18	13	471	159	8	14	Up
110902	'Chrna2'	3.2191	0.00308235	0.0353663	2	0	0	1	1	0	2	10	13	2	3	Up
110956	'D17H6S56E-5'	0.415876	0.00351582	0.0388294	1181	1354	1521	1452	1519	1582	1640	2139	1401	2267.25	1731	Up
110959	'Nudt19'	0.439028	0.00277922	0.0329054	328	377	289	339	384	292	353	492	482	497	354	Up
112415	'Zfp607b'	-0.561834	0.000981819	0.0154699	62	63.21	58	67	53	71	42	40	47	33	42	Down
114249	'Npnt'	-0.464723	1.2657e-06	7.77964e-05	12317	10653	11730	12115	10988	10542	9641	7381	7549	6225	9225	Down
114604	'Prdm15'	-0.492831	0.000171958	0.00408488	270	233	286	212	203	274	175	167	147	152	206	Down
116904	'Alpk3'	1.802	0.00299879	0.0348093	59	32	39	58	65	64	53	541	212	27	55	Up
117229	'Stk33'	0.526487	0.00370314	0.0404263	121	151	101	116	149	200	203	177	157	220	211	Up
117599	'Helb'	0.407633	0.001576	0.0217701	130	141	200	161	167	168	194	234	226	174	204	Up
117600	'Srgap1'	-0.471814	0.00134357	0.0195795	499	401	400	449	484	460	382	253	323	209	405	Down
140559	'Igsf8'	0.442502	1.85669e-07	1.53005e-05	558	550	576	646	553	474	719	808	701	660	784	Up
140721	'Caskin2'	-0.472602	0.000480039	0.00903967	5134	3878	4504	4964	4786	5218	4348	3145	3031	2249	3838	Down
170706	'Tmem37'	0.775063	0.000145339	0.00358992	348	435	327	503	340	346	653	467	465	924	631	Up
170716	'Cyp4f13'	0.467508	1.17348e-09	1.68115e-07	347	345	293	373	343	326	465	467	473	389	462	Up
170749	'Mtmr4'	-0.48513	8.48114e-05	0.00231942	1206	1015	1352	932	1145	1205	869	858	760	565	906	Down
170788	'Crb1'	1.34013	0.00168736	0.0228382	9	7	6	3	3	7	11	13	13	20	14	Up
170799	'Rtkn2'	-0.452054	2.33239e-08	2.5828e-06	7151	7100	6222	7500	6958	7717	5511	4195	4856	5109	5392	Down
171168	'Acer1'	5.43339	0.00334825	0.0373624	0	1	0	0	1	0	0	1	72	0	2	Up
192198	'Lrrc4'	0.933687	0.00306889	0.0353663	12	9	16	12	10	14	26	24	13	26	23	Up
192200	'Wfdc12'	4.06785	0.000567116	0.0103549	2	0	2	2	2	0	4	2	95	5	2	Up
193740	'Hspa1a'	-2.68709	2.32843e-05	0.000835543	1534.3	1858.72	3394.25	335.4	740.11	467.25	129.09	141.13	188.22	435.95	130.6	Down
194744	'Slc25a43'	-0.799213	0.000502172	0.00939945	46	47	38	35	32	42	24	20	17	24	26	Down
195208	'Dcdc2a'	-0.58821	0.0011342	0.0172435	205	157	168	138	171	268	112	102	118	113	148	Down
207521	'Dtx4'	-0.694753	1.22468e-08	1.48107e-06	749	705	819	745	855	1061	476	432	442	502	599	Down
207792	'BC034090'	-0.43766	0.00180329	0.0241211	186	153	167	141	163	185	122	123	138	79	131	Down
208154	'Btla'	0.963176	6.98676e-06	0.000315829	79	128	150	136	117	96	250	304	232	148	175	Up
208213	'Tmem132c'	-1.0768	1.59807e-14	8.26736e-12	255	266	313	226	282	270	135	121	149	80	132	Down
208659	'Fam20a'	-0.436122	0.000518083	0.00962952	231	197	224	224	244	170	134	160	140	151	182	Down
208727	'Hdac4'	-0.547525	3.2714e-13	1.06889e-10	668	648	681	801	677	693	463	501	425	434	470	Down
208943	'Myo5c'	-0.420674	0.000595156	0.010692	2458	2118	2604	2134	2185	2994	1936	1751	1469	1422	2167	Down
209032	'Zc3hav1l'	-0.594859	0.00151853	0.021232	142	125	143	91	117	121	84	93	97	49	72	Down
209232	'Wfdc5'	4.44142	0.00374508	0.0407409	4	3	3	2	1	0	5	4	219	1	0	Up
209692	'Dhtkd1'	1.01606	0.000418764	0.00812402	34.41	34.59	36.96	49.26	55.44	60.37	102.66	125.53	103.4	41.87	66.04	Up
209837	'Slc38a5'	-0.94069	7.41298e-08	7.11646e-06	627	771	590	451	525	475	324	212	250	338	316	Down
209966	'Pgbd5'	1.45943	0.00233417	0.0288656	3	4	5	3	5	5	14	7	12	15	7	Up
210356	'Nckap5'	-0.751135	4.85077e-08	4.9912e-06	2163.52	1906.98	1828.53	2025.7	2065.02	2562.57	1481.45	974	1019.3	982.57	1570.01	Down
211187	'Lrtm2'	1.15726	5.66309e-14	2.34376e-11	342	276	314	400	361	387	995	607	567	687	884	Up
211914	'Asap2'	-0.478597	0.000598065	0.01071	801	692	847	909.64	848.37	907.65	755.25	524	544	387.33	696.69	Down
212503	'Paox'	0.449897	0.00062058	0.0109655	142	147	146	172	172	155	189	238	243	187	167	Up
212706	'N4bp3'	-0.667285	5.59871e-08	5.63624e-06	1178	1160	1015	890	885	855	702	506	651	530	651	Down
213119	'Itga10'	-0.982409	0.00463703	0.0472429	36	24	31	27	32	45	13	18	23	4	22	Down
213438	'P2ry10b'	0.793731	0.0026395	0.031552	23	26	41	40	33	24	42	67	43	66	41	Up
213783	'Plekhg1'	-0.491537	2.17331e-07	1.73561e-05	744	617	660	618	622	692	538	389	438	399	503	Down
214240	'Disp2'	-1.68839	2.57397e-17	3.09032e-14	517	292	471	365	354	274	131	95	116	84	145	Down
214424	'Parp16'	0.526384	0.000323169	0.0066723	117	106	108	133	151	131	193	209	163	122	179	Up
214425	'Cilp'	2.34856	0.0030931	0.0353663	20	12	13	7	36	11	10	264	107	9	14	Up
214579	'Aldh5a1'	0.53125	0.00336963	0.0375559	202	153	157	155	235	230	247	293	347	179	252	Up
214616	'Spata5l1'	-0.456356	0.000391972	0.00774923	174	227	171	189	188	174	142	153	123	97	145	Down
214663	'Slc25a29'	0.458505	0.00309531	0.0353663	188	178	168	202	301	217	327	277	234	237	312	Up
214968	'Sema6d'	-0.444388	0.00024121	0.00529751	1794	1355	1811	1749	1888	1788	1588	1089	1205	937	1344	Down
215031	'Vgll2'	22.0621	2.59451e-13	8.74862e-11	0	0	0	0	0	0	0	197	0	0	0	Up
215493	'A3galt2'	-0.956948	0.00395723	0.0423316	33	23	35	26	18	21	12	19	10	7	17	Down
215690	'Nav1'	-0.496711	2.81567e-07	2.1669e-05	1336	1095	1287	1143	1301	1227	916	723	870	687	1032	Down
215798	'Adgrg6'	-0.594314	3.38286e-08	3.62083e-06	1610	1369	1519	1222	1312	1464	1141	805	840	788	966	Down
216152	'Plppr3'	-0.754586	5.19146e-05	0.00157605	120	113	102	90	161	121	76	78	68	43	73	Down
216856	'Nlgn2'	-0.515349	0.000986363	0.0155152	879	908	915	894	908	793	641	596	685	324	759	Down
216961	'Coro6'	1.13894	0.00487025	0.0490874	197	150	168	211	249	199	258	1001	475	133	213	Up
217082	'Hlf'	1.31695	1.56992e-06	9.37124e-05	134	122	132	103	184	107	362	454	408	160	186	Up
217143	'Gpr179'	0.542395	0.00243907	0.0298654	75	91	73	83	85	106	141	153	101	79	129	Up
217217	'Asb16'	4.24894	0.000613569	0.0108582	1	2	0	2	1	1	1	56	48	0	2	Up
217219	'Fam171a2'	-0.48507	0.0048839	0.0491663	179	193	178	195	186	126	124	120	140	74	153	Down
217344	'Rhbdf2'	-0.402693	0.00108031	0.0166692	1344	1222	1515	1235	1015	1022	996	856	888	719	1036	Down
217410	'Trib2'	-0.442057	1.17198e-07	1.05444e-05	1967	2217	1799	2046	2061	2111	1565	1239	1336	1369	1725	Down
217944	'Rapgef5'	-0.569735	4.67845e-08	4.86043e-06	4969	4791	5514	4178	3980	4854	3434	3163	2652	2647	3484	Down
217995	'Heatr1'	-0.466074	3.2357e-05	0.0010819	705	715	896	707	580	692	467	479	498	521	535	Down
218038	'Amph'	-0.968376	3.54537e-12	8.3581e-10	303	362	375	321	289	273	168	116	156	157	195	Down
218203	'Mylip'	0.525914	3.42172e-05	0.0011319	508	416	490	481	642	642	858	774	725	571	760	Up
218739	'Sntn'	0.469759	0.00171829	0.0231894	243	220	167	194	228	226	266	225	266	355	306	Up
219228	'Pcdh17'	0.780376	7.12377e-07	4.807e-05	389	364	344	515	527	623	920	687	699	677	834	Up
223513	'Abra'	2.04371	0.00163842	0.0223736	13	18	9	14	11	7	10	133	67	10	19	Up
223665	'C030006K11Rik'	0.582448	0.000835227	0.0137051	208	198	163	222	264	225	297	336	430	237	240	Up
223693	'Tmem184b'	-0.417488	7.99925e-08	7.56234e-06	3648	3292	3361	3531	3698	3498	2873	2489	2466	1961	2922	Down
223838	'Adamts20'	0.907274	7.16917e-05	0.00203225	42	34	34	22	31	42	65	63	71	37	75	Up
223881	'Rnd1'	0.669173	0.000875677	0.0141445	179	195	170	214	239	185	346	175	237.12	332	423	Up
224650	'Anks1'	-0.57301	1.25463e-07	1.1074e-05	3252.85	2891.65	2997.78	2804.84	2807.87	2815.78	2221.87	1825.79	2002.52	1309.86	2197.96	Down
224860	'Plcl2'	0.552011	0.000659171	0.0114199	105	139	131	169	124	137	178	252	202	151	166	Up
225256	'Dsg1b'	22.9055	3.06539e-14	1.46384e-11	0	0	0	0	0	0	0	1	364.88	0	0	Up
225443	'Gm94'	8.93285	0.00305411	0.0352785	1	0	0	0	0	0	0	0	398	0	0	Up
225608	'Sh3tc2'	-0.486061	2.97106e-08	3.19844e-06	731	788	740	754	711	713	526	431	459	528	605	Down
225745	'Haus1'	0.472731	0.00131032	0.0192002	120	134	109	111.92	108	116	170	145	148	188	125	Up
226040	'Tmem252'	-1.01234	1.19681e-05	0.000489876	690.07	869.52	884.18	501.46	468.74	395.75	242.98	312.82	271.28	368.55	322.59	Down
226089	'Ric1'	-0.468057	0.000203122	0.00464165	832	685	872	778	675	888	594	552	608	375	636	Down
226169	'Pprc1'	-0.76286	7.98248e-06	0.000352289	621	427	688	498	574	446	285	378	366	208	311	Down
226564	'Fmo4'	0.692945	0.000855898	0.0139216	76	75	104	76	93	119	144	191	91	146	132	Up
226610	'Fam78b'	-0.849609	8.76792e-15	5.10293e-12	241	238	253	237	221	206	142	128	126	119	108	Down
226922	'Kcnq5'	0.502741	0.00076319	0.0127591	109	98	111	111	106	136	168	168	178	101	152	Up
227059	'Slc39a10'	-0.418206	3.11891e-05	0.0010542	709	647	798	644	710	885	547	483	494	540	579	Down
228003	'Klhl41'	2.8451	0.00177294	0.0238062	56.92	45.16	34.56	51.22	72	55.63	40.37	956.93	754.55	24.76	31.61	Up
228543	'Rhov'	1.18956	7.65863e-05	0.00213844	28	18	17	17	28	15	35	37	74	34	46	Up
228770	'Rspo4'	-0.625937	0.001645	0.0224279	80	78	69	89	88	57	65	50	36	49	40	Down
228785	'Mylk2'	4.76459	4.62152e-05	0.001442	4	3	1	7	3	5	7	370	118	4	2	Up
229499	'Fcrl1'	0.98956	9.90342e-08	9.22206e-06	51	59	74	92	79	63	149	166	135	109	108	Up
229599	'Ciart'	-0.468613	0.00150106	0.0210827	355	330	302	234	272	241	233	228	204	155	191	Down
229665	'Ampd1'	5.508	1.7968e-05	0.000689972	3	3	3	0	3	2	5	395	106	2	4	Up
229900	'Gbp7'	-1.10234	9.50531e-05	0.0025545	1125	1023	3198.4	3005	1699	1406	866	835	727	915	942	Down
229905	'Kyat3'	0.691181	1.8401e-05	0.000699387	145	130	109	111	162	148	169	241	239	218	174	Up
230259	'E130308A19Rik'	-0.579095	4.7679e-05	0.00147504	201	179	238	166	163	164	132	113	133	95	127	Down
230661	'Tesk2'	0.602107	5.18454e-05	0.00157605	51.4	46.31	60.33	64.23	70.52	59.22	88.31	91.24	80.15	82.36	86.22	Up
230810	'Slc30a2'	1.08522	0.00382046	0.0413196	12	9	18	25	7	17	23	43	18	31	35	Up
230828	'Il22ra1'	0.660385	0.00255949	0.0308358	88	47	61	67	64	86	95	115	126	62	130	Up
231532	'Arhgap24'	0.521224	0.000109682	0.002845	285	303	325	296	333	360	502	535	474	312	376	Up
231760	'Rimbp2'	-0.704467	0.00158462	0.0218608	90	93	87	62	63	82	58	38	35	36	70	Down
231946	'Fam221a'	0.633015	0.00019537	0.00448099	118	161	134	135	127	126	221	135	172	244	225	Up
231991	'Creb5'	-0.860387	5.62394e-06	0.000265538	235	235	233	179	168	132	103	85	113	121	101	Down
231999	'Plekha8'	-0.428384	3.35096e-07	2.46673e-05	331	332	352	314	300	361	228	248	231	223	260	Down
232087	'Mat2a'	-0.56904	1.43266e-08	1.68099e-06	4370.72	4488.96	5499.05	3812.42	4144.37	4569.77	3120.66	3002.85	2961.67	2321.53	3223.16	Down
232146	'Eva1a'	0.486263	0.00456242	0.0468674	89	109	88	87	89	77	140	85	103	139	140	Up
232187	'Smyd5'	-0.543192	6.841e-07	4.64988e-05	336	336	368	325	364	282	198	252	249	184	228	Down
232237	'Fgd5'	-0.476204	0.000138908	0.00345397	2589	2204	2422	2903	2602	3207	2298	1621	1581	1534	2207	Down
232414	'Clec9a'	0.606572	0.00036585	0.00731072	372	538	402	566	656	666	939	647	640	811	875	Up
232449	'Dera'	0.406321	0.00387732	0.0417406	151	146	172	176	152	152	202	202	164	253	186	Up
232813	'Shisa7'	-1.77798	0.00265061	0.0316645	20	39	9	6	53	14	4	8	9	5	7	Down
232878	'Zscan22'	-0.403307	0.00117571	0.0177156	333	248.01	370	335.88	356	349	301	230	216	208.05	258	Down
233038	'Nccrp1'	4.13766	0.000146384	0.00360141	4	3	4	2	5	4	4	5	297	4	2	Up
233046	'Rasgrp4'	-0.503624	0.00307776	0.0353663	175.45	188.3	267.86	194.39	210.13	162.64	136.02	166.7	147.48	89.72	143.61	Down
233115	'Dpy19l3'	-0.608436	0.000394525	0.00775886	382	321	405	331	359	463	242	233	216	154	357	Down
233199	'Mybpc2'	3.64231	6.82571e-05	0.00195874	51	67.73	27.49	64.67	57	49	73	2005	977.93	52	49	Up
233332	'Adamts17'	-0.67288	0.000233104	0.00514376	118	129	155	137	126	168	88	83	84	49	119	Down
233529	'Kctd14'	0.838273	3.11199e-07	2.32761e-05	56	82	91	83	91	59	119	156	123	124	142	Up
233979	'Tpcn2'	-0.713973	0.000181687	0.00424027	753	626	765	655	381	466	359	342	286	381	423	Down
234309	'Cbr4'	0.523933	0.00121628	0.0181071	113	115	101	102	144	101	122	169	177	176	134	Up
234353	'Psd3'	-0.529364	1.39396e-08	1.66417e-06	742	742	658	661	676	789	494	441	550	375	525	Down
234384	'Mpv17l2'	0.582085	2.01599e-07	1.62763e-05	357	413	288	389	324	300	515	479	457	524	516	Up
234515	'Inpp4b'	-0.642475	0.00090978	0.0145941	336	354	491	318	238	282	181	242	229	148	246	Down
234684	'Lrrc29'	0.853753	1.98084e-07	1.61097e-05	39	40	40	57	53	41	81	71	81	80	79	Up
234796	'Klhl36'	0.59222	5.53228e-05	0.00165823	96	111	123	137	145	117	213	194	187	131	160	Up
235050	'Zfp810'	0.463401	2.13695e-05	0.000780362	253	213	228	267	266	281	340	282	311	363	374	Up
235130	'Adamts15'	-0.510115	4.07093e-05	0.00130046	1582	2162	1777	1803	1937	2147	1067	1386	1172	1123	1709	Down
235281	'Scn3b'	-0.611656	2.60238e-10	4.48765e-08	2054	2238	1985	1938	2081	1772	1562	1054	1232	1201	1311	Down
235386	'Hykk'	-0.486486	0.000292187	0.00615643	182	181	228	160	176	177	130	148	104	109	144	Down
235493	'Fam214a'	0.661729	0.000274979	0.00587969	373	414	375	424	502	520	686	866	815	389	570	Up
235497	'Leo1'	-0.618968	5.04538e-06	0.000243433	345	349	337	328	336	416	206	171	200	227	303	Down
235636	'Rtp3'	-0.637869	3.83454e-05	0.00124199	446	402	360	375	393	405	348	185	239	178	288	Down
236573	'Gbp9'	-0.788265	3.74469e-06	0.000191596	1913.82	1646.34	2819.53	2794.89	1949.93	1775.82	1310.26	934.46	1060	1294.92	1408.62	Down
237353	'Sh3rf3'	-0.42949	0.00154666	0.0215123	307	245	288	265	232	236	190	144	185	180	243	Down
237611	'Stac3'	3.04016	0.000609106	0.0108141	11	7	6	3	4	2	7	144	60	3	5	Up
237988	'Cdr2l'	-0.461554	0.00181771	0.0242181	1025	665	812	831	755	794	715	461	472	497	720	Down
238130	'Dock4'	-0.857984	1.43513e-08	1.68099e-06	1311	1435	1671	1166	1222	1349	809	624	876	467	868	Down
238803	'Zfp366'	-0.991448	1.76323e-05	0.000678481	224	187	336	242	239	351	164	140	121	63	156	Down
238871	'Pde4d'	-0.432213	0.00156305	0.0216594	861	856	884	979	814	902	516	771	798	547	520	Down
239126	'C1qtnf9'	1.34009	0.00192424	0.0252474	29	28	20	15	28	43	35	117	111	38	30	Up
239364	'Tspyl5'	0.722782	0.00145753	0.0206741	28	25	23	23	35	25	29	43	48	40	51	Up
239559	'A4galt'	-0.463349	0.000844524	0.0138211	948	1210	929	931	935	1152	717	792	559	847	629	Down
239652	'Zfp641'	0.508836	2.36331e-05	0.000843128	92	118	95	123	125	118	167	158	142	152	148	Up
240168	'Rasgrp3'	-0.501485	0.000115162	0.00295423	2136	2297	2069	1844	1897	1809	1575	954	1347	1305	1688	Down
240334	'Pcyox1l'	-0.586157	0.00033193	0.00681573	138	142	147	126	102	142	76	90	93	59	111	Down
240916	'Vsig8'	3.75014	0.000417652	0.0081109	2	2	1	4	2	2	2	5	127	2	5	Up
241113	'Prkag3'	0.529424	0.00207176	0.0264277	146	162	119	198	215	156	283	169	240	237	225	Up
241226	'Itga8'	-0.540511	1.45902e-06	8.79381e-05	4925	4083	5063	3897	4122	4583	3767	2779	2737	2376	3152	Down
241274	'Pnpla7'	0.522881	0.000108768	0.00282524	312	298	432	413	337	363	490	636	435	450	478	Up
241289	'Ppp1r26'	-0.482838	4.9032e-05	0.00150688	222	224	238	213	201	258	185	141	165	117	175	Down
241431	'Xirp2'	3.43582	0.00135966	0.0197522	74	41	56	76	118	82	50	2858	906	12	48	Up
241624	'Exd1'	-0.472328	0.000928156	0.0148247	83	79	97	95	84	83	60	55	68	59	60	Down
242050	'Igsf10'	-0.676981	0.000321514	0.00665319	251.31	263.16	324.26	177.12	250.56	249.79	129.16	198.93	188.72	110.93	138.53	Down
242093	'Rxfp4'	0.925492	0.0015536	0.0215515	15	10	12	12	16	21	28	19	26	32	26	Up
242125	'Mab21l3'	1.62849	0.000826235	0.0135872	4	6	7	5	7	4	11	8	20	30	12	Up
242202	'Pde5a'	-0.513063	1.00384e-05	0.0004249	2562	2949	2366	2373	2442	2565	2131	1266	1715	1646	1855	Down
242409	'Tmem8b'	0.481731	0.00141252	0.0202985	149	129	142	159	146	141	193	229	220	118	217	Up
242646	'Tctex1d4'	0.688187	3.56962e-07	2.58633e-05	252	246	158	240	262	220	367	337	330	401	345	Up
242669	'Azin2'	0.590415	1.11836e-07	1.01602e-05	315	300	289	339	312	247	469	438	352	405	522	Up
242702	'Myom3'	1.91551	1.9763e-05	0.000740576	73	48	67	78	65	89	110	645	302	113	101	Up
243312	'Elfn1'	-0.539271	0.000345191	0.00701072	545	441	578	479	467	458	355	346	334	198	422	Down
243385	'Gprin3'	-0.715777	4.00646e-07	2.84795e-05	396	379	448	389	323	418	213	180	213	232	317	Down
244152	'Tsku'	0.546744	0.00195899	0.0255691	444	354	255.93	326	501	469	611	592	645	408	507	Up
244238	'Mrgpre'	0.475347	0.00162873	0.0222877	55	61	54	61	72	63	90	89	76	62	93	Up
244654	'Mtss2'	-0.619075	3.85569e-05	0.00124387	1703	1206	1209	1338	1454	1170	1031	680	909	596	1043	Down
244923	'Klhl31'	1.96027	0.00207536	0.0264374	30	24	14	20	35	28	22	224	185	17	24	Up
245050	'Gask1a'	-0.912288	5.13018e-12	1.16518e-09	199	214	204	155	197	243	98	95	106	103	116	Down
245269	'Nim1k'	0.546283	0.00243336	0.0298248	37	41	41	37	46	44	71	65	56	48	49	Up
245847	'Amdhd2'	0.599103	3.34216e-05	0.00111151	209	239	199	272	198	169	286	320	281	368	306	Up
246316	'Lgi2'	0.529979	0.000878077	0.014171	129	139	203	139	180	160	192	226	289	187	209	Up
257632	'Nod2'	-0.948159	6.38227e-09	7.92423e-07	183	211	284	232	183	171	115	95	109	83	127	Down
268390	'Ahsa2'	-0.835422	1.00073e-06	6.4057e-05	1120.23	1427.21	1302.21	716.5	1009.96	883.12	560.02	546.47	560.37	654.55	586.85	Down
268396	'Sh3pxd2b'	-0.616149	1.31486e-05	0.000532347	514	504	766	564	580	581	366	388	444	257	393	Down
268780	'Egflam'	-0.4998	1.96697e-08	2.2068e-06	1529	1511	1542	1474	1520	1577	1280	957	983	818	1189	Down
268807	'Klhl38'	1.01828	0.00063091	0.0111059	51	49	33	41	57	63	72	168	112	64	62	Up
268860	'Abat'	0.557986	0.000933119	0.014866	94	64	102	75	89	101	116	153	133	91	130	Up
268880	'Xxylt1'	-0.424557	3.71917e-07	2.66407e-05	438	425	425	482	461	481	387	300	338	276	326	Down
268902	'Robo2'	-0.828513	5.39371e-10	8.30186e-08	389	310	402.15	308	300	367	238	196	180	148	181	Down
268970	'Arhgap28'	-1.41193	6.4826e-08	6.37786e-06	868	949	850	470	366	389	248	223	236	218	257	Down
268977	'Ltbp1'	-0.56274	4.6423e-06	0.000228122	1222	1244	1564	1507	1170	1313	952	938	923	595	981	Down
269016	'Sh3rf2'	0.787612	3.59675e-07	2.58633e-05	414	435	450	507	570	611	938	565	770	811	1068	Up
269295	'Rtn4rl2'	-0.757843	0.000601147	0.0107411	111	91	126	101	89	69	41	82	53	52	51	Down
269423	'Abhd18'	0.570239	0.00460445	0.0470654	83	88	136	105	116	133	161	230	145	113	141	Up
269713	'Clip2'	-0.548179	3.79029e-05	0.0012298	940	703	766	775	794	799	611	440	577	364	652	Down
269994	'Gsg1l'	-1.6387	1.02145e-10	1.90235e-08	53	71	57	51	51	45	22	16	23	9	15	Down
270120	'Fat3'	-0.892887	4.64775e-10	7.43052e-08	302	279	255	253	247	324	197	123	119	136	145	Down
276920	'Ccdc42'	-1.3377	6.44476e-06	0.000297097	97	90	64	79	87	78	49	11	29	42	26	Down
276952	'Rasl10b'	1.29531	5.48098e-06	0.000260402	29	20	27	32	41	36	70	74	111	34	78	Up
278279	'Tmtc2'	-0.903904	9.3781e-13	2.60683e-10	331	364	444	381	351	379	231	164	216	142	218	Down
286940	'Flnb'	-0.476092	1.15787e-05	0.000476029	2758	2569	3438	2785	3137	3466	2283	2294	2154	1550	2249	Down
317653	'Klk14'	2.26602	0.00296668	0.0345322	25	14	33	17	20	11	19	22	382	21	22	Up
319262	'Fchsd1'	-0.457273	0.000143472	0.00355796	195.12	193.55	201.14	185.77	207.77	186.65	140.79	164.59	150.55	96.67	135.44	Down
319387	'Adgrl3'	0.547119	2.36768e-05	0.000843128	982	964	892	947	979	1140	1786	1073	1136	1317	1642	Up
319476	'Lrtm1'	3.28962	0.000560713	0.0102682	8	8	3	7	9	16	9	258	127	1	5	Up
319504	'Nrcam'	-0.886743	1.69772e-35	1.58091e-31	601	581	557	540	536	549	301	279	285	269	331	Down
319508	'Syt15'	-0.827439	5.97546e-05	0.00176927	213	147	306	274	186	168	142	106	120	91	130	Down
319807	'Nwd2'	-1.11264	1.56058e-06	9.34539e-05	49	57	43	46	58	53	31	20	13	21	29	Down
320119	'Rps6kc1'	-0.451266	1.75127e-06	0.000101886	419	435	477	448	366	432	321	278	317	254	350	Down
320204	'Etfbkmt'	0.445212	0.000766989	0.0128111	474	385	401	332	393	511	547	514	479	636	549	Up
320487	'Heatr5a'	-0.480029	1.74421e-07	1.46987e-05	981	971	1157	850	981	1059	696	747	696	562	767	Down
320664	'Cass4'	-0.683003	0.000606334	0.0107958	238	184	279	187	172	193	141	83	126	102	180	Down
320706	'Soga1'	-0.585431	0.000994979	0.0155981	3713	2673	3771	3257	3402	3532	2782	2175	2211	1134	2708	Down
320782	'Tmem154'	0.414998	0.00117031	0.0176485	269	259	357	308	228	272	325	414	366	356	353	Up
320924	'Ccbe1'	0.512756	0.00114933	0.0174026	173	157	179	142	140	203	298	261	200	173	212	Up
320982	'Arl4c'	-0.639814	2.65246e-08	2.90584e-06	2095	1997	1964	1849	1441	1618	1174	995	1066	1093	1346	Down
321019	'Gpr183'	0.70772	0.000231522	0.00512474	49	82	68	80	76	47	96	120	95	119	96	Up
327747	'Mettl24'	-0.425011	0.00233289	0.0288656	288	387	275	296	263	267	234	160	222	203	247	Down
328162	'Trmt61a'	-0.504371	0.00171004	0.0231046	102	102	113	91	122	92	59	75	92	55	72	Down
328232	'Gfod1'	-0.539201	5.00971e-05	0.00153455	598	598	599	517	596	565	424	298	398	287	527	Down
328918	'Zscan30'	-0.479775	0.000900331	0.0144674	202.74	203.8	194.03	150.38	194.64	141.3	108.69	133.68	114.62	130.89	140.59	Down
328967	'Arhgef37'	0.427336	0.00181158	0.0241836	139.78	152.43	154.25	179.21	173.48	181.02	231.02	255.45	232.62	162.06	178.5	Up
329152	'Hecw2'	-0.524653	1.64741e-05	0.000639197	1570	1533	1579	1146	1300	1750	1187	991	871	847	1083	Down
329324	'Syt14'	0.950089	0.00129794	0.0190637	67	120	64	64	52	62	135	89	104	220	112	Up
329470	'Accs'	0.519338	6.57401e-06	0.000302307	108	98	95	105	115	111	134	166	137	142	149	Up
329679	'Fnip2'	-0.566056	4.75158e-09	6.14538e-07	751.02	780	777	673	608.08	683	481.01	483	425.02	395	544	Down
330267	'Thsd7a'	-0.448984	0.00206539	0.0263826	148	110	133	122	142	161	88	104	98	73	119	Down
330286	'D630045J12Rik'	-0.515152	0.00198149	0.0257524	297.1	284	355	381.53	348.61	468.57	269.44	278	213.31	156	290	Down
330319	'Wipf3'	0.843447	4.88702e-14	2.16704e-11	429.93	339.97	369	519	461	462.95	833.96	791.84	694.98	627.97	781	Up
331524	'Xkrx'	1.40907	0.000623753	0.0110112	24	17	10	13	24	14	40	29	94	28	27	Up
332131	'Krt78'	2.82459	0.00162615	0.0222687	23	32	41	34	15	27	23	16	794	85	63	Up
338364	'Trim65'	-0.567279	0.000846611	0.0138431	263	186	265	152	230	232	129	165	158	110	161	Down
353187	'Nr1d2'	0.826941	2.0842e-05	0.000765606	1226	1296	1248	1163	1158	580	2257	2198	1929	1648	1491	Up
353237	'Pcdhac2'	0.547655	2.08079e-05	0.000765606	487.68	586.75	567.06	612.3	660.96	854.85	980.64	896.36	803.2	754.31	1000.27	Up
373864	'Col27a1'	-0.783372	0.000155432	0.00378641	426	391	484	372	412	387	202	264	355	121	219	Down
380660	'Acss3'	0.883841	0.000222592	0.00497068	201	183	224	207	251	265	301	657	469	221	330	Up
380694	'Ccnjl'	-0.945015	2.38991e-05	0.000847803	90	67	66	58	61	59	33	21	32	34	48	Down
380921	'Dgkh'	-0.487865	6.14396e-06	0.00028464	1406	1408.58	1392	1135	1171	1418	1124	880	820	740	1002	Down
381286	'Serpinb3c'	22.0835	2.45943e-13	8.48232e-11	0	0	0	0	0	0	0	0	201	0	1	Up
381293	'Kif14'	-0.943293	0.0014572	0.0206741	27	24	44	40	40	21	21	15	18	14	14	Down
381605	'Tbc1d2'	0.440181	0.000268455	0.00576003	173	138	211	193	169	159	246	220	204	229	239	Up
381813	'Prmt8'	0.869158	0.000576504	0.0104647	53	52	127	107	68	85	154	189	116	116	149	Up
381845	'Rnf225'	1.1171	0.00392559	0.0420943	29	24	26	40	32	34	57	30	145	52	38	Up
382083	'Snx22'	-0.92179	7.9811e-06	0.000352289	520.53	431.07	501.83	339.64	299.73	346.41	203.38	175.5	172.76	167.67	326.84	Down
382864	'Colq'	-0.974199	4.61898e-08	4.8328e-06	672	628	427	614	608	431	375	247	283	272	205	Down
383295	'Ypel5'	0.434079	6.5487e-05	0.00189383	785	987	763	872	797	744	1057	971	960	1235	1140	Up
384009	'Glipr2'	-0.505932	0.000749278	0.0126514	601	765	737	751	582	659	392	374	404	560	585	Down
384071	'Slc25a34'	2.0171	0.00217635	0.0273867	62	30	18	34	46	30	32	428	197	31	27	Up
384569	'Nova2'	-0.943589	5.87924e-09	7.39831e-07	856	680	765	706	604	512	406	317	368	229	417	Down
385658	'Nxpe3'	0.409244	0.000757319	0.0127378	205	210	230	284	282	278	381	294	287	279	351	Up
386463	'Cdsn'	2.97776	0.00269418	0.0320411	15	9	11	13	18	13	12	13	449	14	13	Up
387314	'Tmtc1'	0.610561	1.63245e-06	9.61342e-05	1494	1407	1632	1521	1637	2225	3045	2417	2166	2033	2540	Up
399548	'Scn4b'	2.34993	0.00482691	0.0488037	32	22	29	36	40	29	33	508	190	9	30	Up
407795	'Smim31'	-0.670016	6.39467e-05	0.00186184	145	133	148	146	107	138	102	70	73	99	68	Down
414801	'Itprip'	0.516898	0.000592092	0.0106748	584	657	576	862	886	787	1305	794	924	887	1104	Up
432779	'Lrrc14b'	1.53314	0.000391521	0.00774887	57.9	32.56	43.1	32.72	49.04	37.39	50.55	276.04	136.61	60.69	59.93	Up
433091	'Pnpla1'	2.07617	3.24249e-06	0.000170837	6	7	12	8.62	8	8	34	25.23	70	14	24	Up
433182	'Eno1b'	-22.0923	3.60942e-13	1.13935e-10	0	129.48	108.68	0	0	0	0	0	0	0	0	Down
433466	'Jmjd7'	0.560549	0.00151635	0.0212175	45	58	46	35	50	41	62	62	76	64	62	Up
433619	'Kprp'	23.2326	1.30956e-14	6.96837e-12	0	0	0	0	0	0	0	0	576	0	0	Up
434341	'Nlrc5'	-0.987737	8.68986e-05	0.00236608	383	321	922	774	598	432	277	305	234	274	300	Down
434402	'Gm5617'	0.530544	0.000650308	0.0113084	105	115	87	101	136	96	124	149	188	143	138	Up
504186	'Chrna10'	0.919163	0.00489977	0.0492994	13	12	10	12	16	21	25	38	28	14	23	Up
544864	'Gm5785'	0.637201	0.000723307	0.0123247	69	58.04	54.09	55.14	64.17	74.2	84.05	111.25	109	97	65	Up
545156	'Kalrn'	0.558139	1.06822e-07	9.80025e-06	539.19	504.7	604.11	497.84	511.71	540.64	939.37	758.18	653.19	613.47	834.58	Up
545276	'Gal3st3'	1.04091	0.00224078	0.0279843	13.97	10.97	8.1	11	18.74	19.34	29	35	23.5	28	15.94	Up
545370	'Hmcn1'	-0.998653	1.76093e-11	3.64396e-09	1510	1292	1214	1015	1088	1484	719	528	678	428	727	Down
545548	'Lce3a'	23.2486	1.25975e-14	6.96837e-12	0	0	0	0	0	0	0	0	465	0	0	Up
545975	'Cers3'	1.74326	0.00422887	0.0442837	10	12	12	17	10	18	16	21	138	25	12	Up
546250	'Gm5930'	1.78792	4.78945e-07	3.35333e-05	8	8	11.01	5	10.03	9	33.93	37	19.03	33.98	19.01	Up
620078	'C130026I21Rik'	0.838083	0.00122557	0.0182163	22.27	33.34	26.61	31.63	31.89	58.04	73.12	57.98	43.48	54.61	62.26	Up
620695	'Gm13889'	-0.541592	2.78919e-05	0.000955484	381	264	350	355	325	261	218	205	228	174	248	Down
620913	'Gm12185'	-1.30446	0.000449069	0.00859555	99.18	88.58	330.45	318.72	161.67	122.55	67.58	82.14	47.19	93	73.04	Down
621239	'Nhlrc4'	0.652732	0.000613848	0.0108582	68.31	54.42	49.27	66.53	68.94	99.81	95.88	123.37	108.62	92.65	92.82	Up
626854	'Gm38396'	0.433377	0.000108159	0.00281333	181.12	169.4	187.73	151.95	158.13	174.9	223.01	223.54	184.93	239.23	238.73	Up
629147	'Ctxn3'	4.99198	3.25145e-05	0.00108453	1	0	3	3	1	3	3	28	248	1	2	Up
631101	'Lce1k'	20.7671	6.05001e-12	1.32559e-09	0	0	0	0	0	0	0	0	78	0	0	Up
631323	'Gm12250'	-1.37794	0.00369741	0.0403874	349	272	1371	1340	570	431	265	232	173	384	277	Down
640524	'Sptbn5'	0.813308	1.9194e-07	1.56785e-05	52.05	49.83	40	57.94	58.34	55.49	98.11	85.97	100.44	70.67	87.36	Up
654812	'Angptl7'	2.26028	1.96682e-05	0.000738508	40	25	54	36	23	41	115	521	68	70	70	Up
664969	'Gm7429'	-7.6528	0.000218915	0.00490623	1.34	3253.55	2323.83	0	0	2.58	1.58	1.96	8.18	9.45	3.6	Down
666048	'Trabd2b'	-0.516056	0.000752687	0.012695	321	289	317	261	325	305	178	234	255	127	233	Down
666660	'Gm8220'	2.15204	0.000303295	0.00633957	2	0	3	3	2	2	10	10.02	8	6.01	9	Up
667373	'Ifit1bl1'	0.508159	0.00319208	0.0362054	64	81	79.02	82	69	109	125	95	89	122	122	Up
667742	'Piezo2'	-0.438956	0.0041427	0.043639	863	806	819	762	723	955	810	447	577	418	691	Down
668880	'Stard9'	-0.568666	2.19002e-07	1.73561e-05	1218	1068	1254	1120	1116	1174	900	714	767	526	883	Down
100009600	'Zglp1'	-2.52918	0.00224441	0.0279973	8	9	6	4	3	6	1	1	1	2	0	Down
100039257	'Tmem254b'	0.503075	0.000393179	0.00774923	267.25	240.78	225.07	328.5	369.05	254.2	371.51	370.07	459.7	308.1	412.42	Up
100042856	'Gm4070'	-1.09293	1.00073e-05	0.000424546	1628.7	1522.83	4272.25	3670.09	2331.24	2125.74	1243.59	1141.2	1035.33	1217.55	1219.09	Down
100303744	'Sprr2a2'	5.31434	0.00478399	0.048475	5.5	3	2.5	2	19	13	1	0	1395.68	0	6.5	Up
100503043	'Armcx4'	0.423241	0.0014395	0.0204964	711	787	854	1032	885	1058	1364	1080	1081	842	1404	Up
100504362	'Gm1987'	-22.7091	7.83523e-14	3.10475e-11	289.55	0	0	0	0	0	0	0	0	0	0	Down
100504518	'3425401B19Rik'	3.47159	0.000132672	0.00332107	17	18	15	19	29	21	28	827	158	20	24	Up
100504710	'Nat8f6'	-0.98836	0.00324215	0.0365507	74.1	64.57	63.39	42.42	40.91	44.59	51.04	23.14	25.2	21.02	13.23	Down
100861708	'Gm21154'	1.77729	0.000112773	0.00290898	5.97	8.01	4	3.95	3	5	21.84	14.71	8.9	20.92	14.71	Up
102634333	'1110002E22Rik'	2.80059	0.00079417	0.0131706	8	5	7	9	23	24	20	110	277	3	15	Up
105244826	'Gm40363'	0.649575	0.00229056	0.0284776	51.38	33.75	33.47	38.21	47.7	55.64	68.5	87.92	57.11	56.42	56.92	Up
105246618	'Gm41885'	0.85869	0.00451736	0.0465844	59.43	30.4	28.89	76.42	87.28	92.43	102.6	116.49	104.45	119.96	98.11	Up
108167533	'Gm46041'	-1.34446	8.35153e-07	5.53519e-05	121	54	90	74	110	99	38	32	33	18	54	Down
108168680	'LOC108168680'	0.92433	0.00109234	0.0167852	14	10	13	15	16	19.67	31	22.85	20.54	25	35	Up
115488784	'LOC115488784'	0.473061	0.00133607	0.0195161	113.47	104.3	88.23	110.17	127.44	153.48	182.32	159.54	145.3	126.31	165.42	Up

## Sheet: CTL vs NNK
NCBI Gene ID	Gene Symbol	Log2 FC	P value	Q value	CTL_1	CTL_2	CTL_3	CTL_4	CTL_5	NNK_1	NNK_2	NNK_4	NNK_5	NNK_6	NNK_7	Change
11302	'Aatk'	0.590276	0.00828998	0.0356618	160	148	275	275	480	448	421	393	496	498	410	Up
11305	'Abca2'	0.543047	0.00594897	0.0283091	542	578	871	947	1508	1427	1121	1459	1541	1502	1550	Up
11350	'Abl1'	0.519559	0.00249659	0.0153924	645	740	1155	1031.91	1648	1570	1422	1672	1627	1849	1820	Up
11416	'Slc33a1'	0.421018	0.000738206	0.00671636	178.89	272.82	368.83	310.91	324.78	410.47	454.53	449.93	428.7	450.61	422.13	Up
11419	'Asic1'	0.592466	0.00300106	0.017429	20	33	51	41	50	53	63	62	73	65	79	Up
11421	'Ace'	0.41498	0.00481165	0.0243299	12005	10432	14012	15227	21231	19740	18700	18229	23209	24057	26465	Up
11431	'Acp1'	-0.596542	0.00025375	0.00331529	1076	1078	909.99	881	652	683.97	764.99	675.98	728	704	630	Down
11434	'Acr'	1.5269	0.000492282	0.00515692	5	0	3	8	11	22	19	17	18	13	15	Up
11435	'Chrna1'	1.99875	0.000569857	0.00570353	2.02	1	1	3	3	6	11.01	9	11	7	10	Up
11472	'Actn2'	0.901208	0.00400656	0.0213931	216	194	124	149	423	426	275	334	509	797	449	Up
11479	'Acvr1b'	0.695866	0.000281269	0.00353574	342	351	569	667	924	973	909	1060	1042	1048	1101	Up
11481	'Acvr2b'	0.673587	4.73292e-06	0.00034181	231	190	294	310	432	506	470	558	489	503	585	Up
11492	'Adam19'	0.802919	0.00139761	0.0104035	227	316	577	608	813	866	798	1372	1084	847	884	Up
11496	'Adam22'	0.443696	0.00118075	0.00924522	142	133	124	196	191	230	208	256	251	216	284	Up
11501	'Adam8'	0.777711	0.00028304	0.00354348	243	167	229	192	278	457	254	380	338	624	528	Up
11504	'Adamts1'	-0.450932	0.00345921	0.0192753	862	937	1327	910	1376	840	791	1236	889	741	828	Down
11512	'Adcy6'	0.756168	0.000945429	0.00791051	417	395	720	873	1259	1361	1068	1404	1294	1548	1509	Up
11513	'Adcy7'	0.643937	0.0112122	0.0442624	244	308	566	566	917	795	740	1147	1078	810	787	Up
11519	'Add2'	0.708598	2.74069e-05	0.000879595	46	48	70	76	85	137	112	97	100	124	144	Up
11522	'Adh1'	-0.463981	0.00176704	0.0122292	2076	2471	2414	2213	1578	1612	2185	1716	1686	1838	1622	Down
11532	'Adh5'	-0.581436	1.509e-05	0.000633024	1268	1564	1428	1258	1003	925	1033	924	1021	1027	1038	Down
11554	'Adrb1'	0.503144	0.000461854	0.00492502	420	474	659	665	794	979	860	710	1062	1104	1007	Up
11556	'Adrb3'	0.848999	0.000666451	0.00630697	63	80	139	87	133	268	158	154	132	303	196	Up
11568	'Aebp1'	0.741508	0.000883463	0.00756737	1031	737	778	847	1806	2103	1273	2491	1847	2040	1930	Up
11595	'Acan'	4.95024	0.0132439	0.0498569	2	0	3	0	0	15	2	0	0	101	97	Up
11596	'Ager'	-0.665233	3.43799e-05	0.000993874	98978	113077	92403	91549	73976	66602	83012	55278	76219	67292	58250	Down
11601	'Angpt2'	-0.712416	8.36033e-10	1.02643e-06	404	423	543	419	388	296	320	340	262	311	275	Down
11604	'Agrp'	-1.2677	0.00182664	0.01251	55	24	20	26	15	14	20	8	12	17	10	Down
11607	'Agtr1a'	0.527061	0.000832302	0.00726476	110	152	172	203	228	227	263	240	308	282	354	Up
11632	'Aip'	-0.49897	4.51951e-05	0.00117227	1891.77	1770.18	1746.17	1539.11	1453.47	1296.01	1489.05	1248.49	1475.13	1340.17	1290.24	Down
11640	'Akap1'	0.407437	0.00133973	0.0101034	321	324	406	418	554	591	547	531	542	754	644	Up
11656	'Alas2'	-1.18021	8.96317e-05	0.00175229	6450	5328.99	4371	3959.99	3337	2472.99	3745.99	1397	3278	2195	1210	Down
11677	'Akr1b3'	-0.716084	2.47106e-05	0.000837416	3307	3625	2879	2814	2169	1927	2505	2049	2158	2034	1718	Down
11692	'Gfer'	-0.541645	0.000383463	0.0043139	283.97	234.82	233.06	217.13	182.33	191.8	200.92	168.63	170.01	178.1	175.47	Down
11717	'Ampd3'	0.650809	2.93313e-05	0.000913818	352	402.96	500.96	634	795	920	833	980.89	847	975.92	1072.96	Up
11737	'Anp32a'	-0.420921	0.000192592	0.00276876	5015	5244	5282	5079	4151	4089	4968	3905	4106	4042	4150	Down
11739	'Slc25a4'	-0.455669	0.0022887	0.0145069	4109	4757	3974	3388	3097	3243	3388	2730	3240	3659	3105	Down
11740	'Slc25a5'	-0.464861	0.00131901	0.0100004	5165	5672	4748	4496	3517	3788	4050	3745	3903	3983	4042	Down
11745	'Anxa3'	-0.491916	0.00193188	0.0129608	6830	8825	6527	7005	5284	4983	6677	5230	6157	5136	5462	Down
11747	'Anxa5'	-0.460077	0.00212728	0.0138304	11533	13376	10862	11573	8795	8835	11595	9126	9411	8982	7983	Down
11757	'Prdx3'	-0.484187	0.00303932	0.0175778	970	1264	1073	947	691	819	856	741	753	915	770	Down
11758	'Prdx6'	-0.501279	0.000673459	0.006331	40558	40627	35154	38256	27744	28850	33218	23657	29553	30241	31344	Down
11768	'Ap1m2'	-0.471517	0.000467265	0.00496546	782	865	681	728	591	605	635	558	619	607	584	Down
11769	'Ap1s1'	-0.580274	0.000600525	0.00590142	1371	1128	1068	1036	853	793	1062	723	860	864	714	Down
11782	'Ap4s1'	-0.666051	0.000145517	0.00233036	716.27	544.51	576.01	478	414	407.61	485.42	371.37	366.99	371.57	364	Down
11790	'Speg'	0.515858	0.00553593	0.0269708	110	91	96	121	174	199	129	179	182	253	200	Up
11792	'Apex1'	-0.413392	0.00464175	0.0237517	394	427	373	381	295	317	356	304	343	344	258	Down
11812	'Apoc1'	-0.655939	0.00680065	0.0311235	442	473	501	337	212	262	237	337	301	375	207	Down
11819	'Nr2f2'	0.462099	5.9156e-05	0.00136684	473	534	789	721	870	1075	932	1107	1001	1121	1018	Up
11821	'Aprt'	-0.730364	0.000150688	0.00237785	819	837	667	609	478	448	572	462	534	437	381	Down
11837	'Rplp0'	-0.852472	1.04864e-05	0.000519132	28626	25607	21434	18531	14719	13361	16037	13684	14987	12988	12378	Down
11841	'Arf2'	-0.450389	2.45365e-05	0.000835954	1083	1368	1172	1282	1075	968	1072	1056	1022	914	931	Down
11844	'Arf5'	-0.424361	0.00089278	0.00761656	1790	1628	1555	1536	1349	1238	1535	1272	1418	1384	1171	Down
11853	'Rhoc'	-0.558229	0.000501347	0.00521923	4162	3774	3135	3523	2764	2814	3142	2256	3026	2636	2324	Down
11854	'Rhod'	-0.638379	0.000148308	0.00235866	254	279	226	230	161	159	166	182	173	180	155	Down
11856	'Arhgap6'	0.498226	6.99313e-05	0.00151744	364	595	708	643	662	872	896	881	998	937	1065	Up
11858	'Rnd2'	-0.565814	0.000999294	0.00821562	314	273	249	207	196	204	217	173	193	186	178	Down
11861	'Arl4a'	-0.675677	0.000307399	0.00374657	1078	993	889	774	606	605	761	578	494	672	637	Down
11876	'Artn'	1.06611	5.10752e-06	0.000352285	19	22	10	23	26	38	51	52	49	42	52	Up
11881	'Arsb'	0.488577	0.000293006	0.00362879	263	246	304	341	458	475	482	624	512	493	451	Up
11889	'Asgr1'	-1.33953	0.000206743	0.00289314	236	190	117	108	49	82	74	55	47	78	53	Down
11910	'Atf3'	-1.39443	3.18494e-06	0.000287743	619	341	371	187	245	141	122	217	157	172	126	Down
11911	'Atf4'	-0.589603	0.000296068	0.00365442	4940	4784	4463	3611	3244	3296	3763	3170	2776	3434	2789	Down
11927	'Atox1'	-0.947977	1.43136e-05	0.000615171	1089	1022	774	718	492	489	497	485	558	515	400	Down
11938	'Atp2a2'	0.871838	6.81973e-05	0.00149159	2398	2755	3128	4129	6849	7717	5680	7408	7168	10040	8871	Up
11949	'Atp5c1'	-0.701598	3.79759e-05	0.00104539	4215	4768	3887	3353	2693	2594	2955	2488	2611	2982	2398	Down
11950	'Atp5pb'	-0.630645	8.27764e-05	0.00168254	3680.07	4088.11	3320.72	3001.16	2405.82	2403.51	2748	2352.18	2344.16	2467.63	2354.6	Down
11951	'Atp5g1'	-0.695943	0.000288168	0.00358091	2492	2301	1755	1565	1425	1177	1458	1189	1461	1592	1274	Down
11957	'Atp5j'	-0.735096	7.19466e-05	0.00154425	3371	3372	2623	2529	1848	1831	2043	1617	1989	2116	1817	Down
11958	'Atp5k'	-0.971006	6.24098e-06	0.000395252	513	463	442	324	238	236	235	205	227	281	213	Down
11973	'Atp6v1e1'	-0.680802	2.07624e-05	0.000764154	2672	3050	2613	2338	1785	1733	2037	1711	1876	1709	1614	Down
11974	'Atp6v0e'	-0.919494	2.08343e-06	0.000227033	3626	3863	2943	2856	1932	1765	2229	1767	1859	1729	1769	Down
11977	'Atp7a'	0.405463	0.00930963	0.0387975	318	378	595	579	693	798	747	878	622	731	753	Up
11979	'Atp7b'	0.831178	0.00323084	0.0184037	236	284	460	754	897	969	720	898	1085	1077	1424	Up
11983	'Atpif1'	-1.00007	2.53224e-05	0.000844755	3405	2741	2033	1964	1287	1390	1432	1336	1369	1300	1130	Down
11987	'Slc7a1'	0.491694	0.0047387	0.0240739	245	244	311	440	562	584	547	622	555	560	509	Up
12006	'Axin2'	0.762913	0.000604537	0.00592819	112	148	286	254	359	392	329	493	473	446	473	Up
12010	'B2m'	-0.656166	0.000417105	0.00458044	41329	49997	32813	38988	33734	23977	27319	32443	38824	27430	21632	Down
12014	'Bach2'	0.685647	2.55106e-05	0.000844755	144.74	106	156	167	246	253	250	282.63	342	307	335	Up
12015	'Bad'	-0.595153	0.00101004	0.00828181	793.35	751.55	658.03	545.21	438.29	503.31	513.59	446.05	512.22	482.65	453.38	Down
12017	'Bag1'	-0.718133	9.72192e-06	0.000505488	6111	6239	5799	4961	3778	3770	4126	3177	3989	3766	3654	Down
12028	'Bax'	-0.525523	0.00220921	0.0141382	1258	1240	1063	1002	771	887	998	701	891	860	763	Down
12029	'Bcl6b'	-0.708697	3.71763e-05	0.00103371	1472	981	1051	796	1160	821	772	759	849	766	612	Down
12055	'Bcl7c'	-0.532239	0.000268296	0.00343598	756	602	630	623	524	462	600	448	523	511	424	Down
12064	'Bdnf'	-0.806107	4.52972e-07	0.000106948	502	878	945	777	827	485	531	581	559	359	516	Down
12070	'Bex3'	-0.587237	0.00112085	0.00892801	965	1025	725	761	604	548	735	638.84	661	612	552	Down
12124	'Bik'	-0.430707	0.0125982	0.0481645	277	195	249	205	174	190	225	183	190	144	184	Down
12142	'Prdm1'	0.916939	1.57901e-11	7.26975e-08	123	115	192	196	240	368	355	377	351	372	366	Up
12145	'Cxcr5'	-0.508108	0.00858571	0.0365329	124	142	182	115	116	99	81	90	132	149	99	Down
12165	'Gdf2'	1.84005	0.00190745	0.0128429	1	1	4	5	16	18	22	43	19	10	14	Up
12169	'Bmx'	-0.714185	1.79025e-05	0.000701472	349	316	333	266	204	213	196	202	190	213	215	Down
12177	'Bnip3l'	-0.436861	2.7155e-05	0.000874277	4554	4790	4809	4371	3937	3648	4168	3584	4063	3554	3633	Down
12183	'Bpgm'	-0.790125	5.02752e-05	0.00123945	1639	1516	1237	1342	1247	936	1154	648	1184	955	660	Down
12211	'Birc6'	0.493446	0.00173901	0.0120851	667	797	1214	1202	1589	1691	1498	1860	1628	1688	1894	Up
12215	'Bsg'	-0.513534	0.00019188	0.00276566	16584	17233	14990	14497	11989	11867	13901	11393	12234	12037	10946	Down
12228	'Btg3'	-0.442071	0.0030965	0.0177926	1369	2281	2082	1812	1508	1419	1827	1522	1486	1361	1453	Down
12237	'Bub3'	-0.484957	0.000528357	0.00539955	1490	1698	1418	1501	1111	1094	1347	1092	1201	1234	1102	Down
12238	'Commd3'	-0.829904	9.05776e-05	0.00175772	1365	1392	1137	882	667	681	818	599	709	693	741	Down
12257	'Tspo'	-0.798811	2.00659e-05	0.000748095	3262	3255	2679	2457	1920	1534	2274	1646	1915	1854	1537	Down
12263	'C2'	1.07	0.00163288	0.0115514	173	133	354	352	772	853	636	1177	965	637	623	Up
12266	'C3'	0.742656	0.000202488	0.00284763	6042	5154	6767	7197	13009	13682	10170	18693	14514	14740	13457	Up
12267	'C3ar1'	0.701663	0.00438329	0.0228159	30	53	45	70	57	59	75	133	113	104	75	Up
12268	'C4b'	0.824052	0.00250273	0.0154251	2226.67	1414.91	1505.35	1894.75	4411.52	4327.04	3449.49	6877.4	5083.36	3737.86	3623.74	Up
12282	'Hyou1'	0.575863	0.000441785	0.00478021	1233	1255	1856	2157	2790	2780	2963	3462	2728	3433	3086	Up
12288	'Cacna1c'	0.800622	0.000690619	0.00641665	152	206	354	369	582	652	553	724	603	612	679	Up
12289	'Cacna1d'	0.588528	0.000955431	0.00796524	221.57	277.51	455.11	390.7	557.45	671.94	589.6	758.57	552.4	557.3	676.92	Up
12301	'Cacybp'	-0.513435	0.0101254	0.0413456	2084	2277	1860	1825	1398	1578	1946	1850	1064	1446	1205	Down
12306	'Anxa2'	-0.437489	0.00274208	0.0164382	13247	14256	11712	12489	9677	9127	12654	10181	10564	9847	9816	Down
12309	'S100g'	-0.909303	7.64449e-05	0.00160343	1295	1786	1092	1239	719	710	823	879	861	672	567	Down
12313	'Calm1'	-0.450552	0.000126492	0.00214896	19981	21205	19023	18591	15528	15730	16846	15206	16041	15179	15549	Down
12314	'Calm2'	-0.651603	5.70444e-05	0.00134339	7414	8280	7190	6868	5061	4827	6375	4804	5190	4756	4464	Down
12337	'Capn5'	0.563868	1.76745e-05	0.000697466	480	428	452	541	719	823	693	836	1047	900	927	Up
12349	'Car2'	-0.687657	2.04053e-07	6.52461e-05	2362	2791	2903	2529	2197	1883	2178	1822	1886	1517	1516	Down
12351	'Car4'	-0.51298	0.00221176	0.0141477	6666	8398	6253	5991	5104	4832	6668	4417	5214	5015	5070	Down
12363	'Casp4'	-0.535447	0.00755696	0.0333739	322	272	238	189	188	162	177	202	245	196	169	Down
12364	'Casp12'	-0.570549	0.000754928	0.00681618	361	304	300	281	266	218	193	312	260	223	188	Down
12368	'Casp6'	-0.627387	4.10743e-05	0.00110588	795	848	788	667	531	563	585	503	509	507	558	Down
12398	'Cbfa2t3'	0.448936	0.00440017	0.022865	1168	949	1278	1433	2204	2358	1788	1972	2167	2285	2278	Up
12402	'Cbl'	0.521576	0.0024569	0.0152037	469	431	688	805	1078	1119	984	1183	1104	1079	1161	Up
12408	'Cbr1'	-0.487606	0.000362038	0.00415926	849	853	809	699	616	607	643	569	581	719	624	Down
12409	'Cbr2'	-0.626324	0.00170936	0.0119376	142177	118005	83186	100307	72360	84114	83417	63848	73881	85373	72534	Down
12416	'Cbx2'	0.631241	0.00110722	0.00886651	79	45	88	86	139	151	130	154	138	166	168	Up
12457	'Noct'	-0.404923	0.00189535	0.0128044	416	394	414	551	489	480	406	416	308	341	361	Down
12460	'Ccs'	-0.533236	0.00154147	0.0111223	596	541	488	435	363	411	402	354	395	422	320	Down
12464	'Cct4'	-0.421316	0.00110592	0.00886278	2867	3070	2825	2800	2237	2310	2785	2400	2087	2212	2304	Down
12465	'Cct5'	-0.474084	0.00100806	0.0082729	3391	3988	3289	3111	2581	2463	3135	2818	2602	2636	2506	Down
12476	'Cd151'	-0.421887	0.000251628	0.00331473	4678	6280	5729	5376	4456	4388	4939	4285	4600	4402	4390	Down
12481	'Cd2'	-0.404971	0.0122237	0.0471356	318	357	413	327	337	243	330	363	367	286	207	Down
12489	'Cd33'	0.721008	0.00708935	0.0320229	33	26	48	46	79	67	58	119	99	66	101	Up
12500	'Cd3d'	-0.991058	2.80016e-05	0.000887568	199	172	152	110	144	77	123	76	121	76	64	Down
12502	'Cd3g'	-0.607223	0.00217461	0.0140186	343	306	295	235	310	159	248	224	325	214	166	Down
12512	'Cd63'	-0.572371	0.000520546	0.00535618	4437	4183	3552	3618	2663	2591	3353	2884	2959	2698	2600	Down
12522	'Cd83'	-0.835048	2.43063e-08	1.51345e-05	351	368	420	335	302	214	231	300	216	214	181	Down
12549	'Arhgap31'	0.454576	0.000408692	0.00451228	3656	3777	4924	4641	6207	6560	5601	6557	7464	7636	8941	Up
12567	'Cdk4'	-0.465879	0.0013002	0.00988623	2515	2481	2065	2048	1749	1759	2063	1755	1821	1789	1616	Down
12578	'Cdkn2a'	-0.879175	0.00633118	0.0296002	84	120	70	95	76	34	94	54	82	28	39	Down
12580	'Cdkn2c'	-0.585079	0.000340971	0.00400978	391	464	464	338	288	307	298	269	306	342	254	Down
12585	'Cdr2'	-0.542343	1.01229e-05	0.000516409	1371	1342	1151	1200	1132	1060	1095	941	930	907	888	Down
12608	'Cebpb'	-1.02237	1.39686e-10	3.38705e-07	1549	2082	1998	1602	1625	1140	951	1307	844	919	775	Down
12609	'Cebpd'	-1.08308	1.61431e-09	1.85807e-06	3823.3	4791.96	4381.32	4211.09	3091.86	1746.4	3146.18	2288.68	2033.41	1852.61	2026.64	Down
12614	'Celsr1'	0.735356	0.000617535	0.0060045	292	212	298	408	577	684	432	663	596	774	828	Up
12615	'Cenpa'	-0.549811	0.00528505	0.0260797	133	129	124	97	85	82	96	93	112	82	67	Down
12626	'Cetn3'	-0.53606	0.0012026	0.00937244	1060.47	1343	1173.93	1056	728	808	982	794	857	789	842	Down
12631	'Cfl1'	-0.461575	0.000422704	0.00463088	13496	16322	13054	13299	11324	10737	12828	10891	11407	11332	9947	Down
12652	'Chga'	1.86754	0.00955146	0.0395814	3	2	0	1	1	5	4	8	9	5	4	Up
12667	'Chrd'	0.677862	0.0114794	0.0449987	21	22	15	28	45	57	29	54	48	46	48	Up
12700	'Cish'	-0.683051	1.27961e-10	3.38705e-07	996	897	1003	890	1087	784	670	699	770	613	583	Down
12704	'Cit'	0.624734	0.00587445	0.0280548	51	43	54	74	120	157	97	108	113	118	111	Up
12724	'Clcn2'	0.732733	0.00248424	0.0153362	24.2	19.61	27.25	17.54	42.9	43.7	51.65	56.31	37.71	60.7	42.1	Up
12729	'Clns1a'	-0.410968	0.00039425	0.00438967	863	929	882	784	700	697	757	674	742	717	690	Down
12737	'Cldn1'	0.771063	0.0012117	0.00942986	44	40	67	73	133	113	123	165	138	138	132	Up
12740	'Cldn4'	0.614967	0.00250892	0.0154443	83	65	56	49	54	100	92	95	96	146	117	Up
12741	'Cldn5'	-0.765627	1.59771e-05	0.000658589	19587	14529	14315	13734	14263	11184	14054	8106	10354	9308	8608	Down
12757	'Clta'	-0.537109	3.0506e-05	0.000931856	3396	3337	3126	2969	2567	2437	2734	2171	2632	2352	2205	Down
12763	'Cmah'	0.675992	0.00179653	0.0123682	193.18	224	338	326.19	621	644	529.61	683.95	540.91	609	597.99	Up
12764	'Cmas'	-0.436764	0.00170604	0.0119235	894	738	689	674	664	613	642	590	725	599	536	Down
12772	'Ccr2'	0.607231	0.00527636	0.0260438	96	100	192	144	199	156	228	306	333	244	220	Up
12774	'Ccr5'	0.996773	0.000760914	0.00685232	25	25	41	45	86	74	82	122	145	86	78	Up
12778	'Ackr3'	-0.734283	1.41484e-06	0.000186112	1274	1726	1314	1229	1110	1013	854	1048	928	841	796	Down
12785	'Cnbp'	-0.618501	2.85327e-05	0.000896758	7634	7768	7546	6382	5103	4995	5881	4677	5284	5002	4946	Down
12793	'Cnih1'	-0.514347	0.00104688	0.00848939	1673	1498	1439	1380	1020	1058	1345	1082	1099	1124	1035	Down
12815	'Col11a2'	1.00733	0.000582295	0.00578089	30	31	61	66	131	149	105	159	125	156	151	Up
12818	'Col14a1'	0.504404	0.00843522	0.0361263	526	584	497	583	979	978	678	1316	873	1200	1013	Up
12819	'Col15a1'	0.949505	6.67817e-05	0.00147669	143	117	105	179	242	336	223	365	264	530	327	Up
12822	'Col18a1'	0.512328	0.00143166	0.0105703	542	659	1059	981	1260	1384	1212	1435	1537	1666	1325	Up
12824	'Col2a1'	2.39727	0.00378343	0.0204968	1	8	9	3	5	34	6	8	1	83	54	Up
12825	'Col3a1'	0.637194	4.40247e-06	0.000337816	2594	2727	3363	3362	4835	5648	4913	7129	5377	6809	5348	Up
12826	'Col4a1'	0.552618	0.000475582	0.00503062	7146	6842	8637	10348	15502	15669	13636	15957	16583	16125	16951	Up
12827	'Col4a2'	0.57505	0.000106021	0.00192707	6191	5352	6703	8216	11882	12749	11185	12608	13725	12957	13211	Up
12831	'Col5a1'	0.666441	0.00116349	0.00916461	328	316	459	548	884	899	711	992	882	1007	852	Up
12833	'Col6a1'	0.654307	0.00131543	0.0099773	1247	1643	2853	2798	3868	4319	3716	4925	4452	4385	4056	Up
12834	'Col6a2'	0.632673	0.00220928	0.0141382	1028	1187	2209	2168	3018	3333	2637	3655	3328	3669	3106	Up
12835	'Col6a3'	0.689723	0.000349119	0.00406408	649	692	1126	1095	1749	1984	1589	2219	1716	2059	1805	Up
12836	'Col7a1'	0.940566	0.000581955	0.00578063	38	35	74	92	150	156	157	164	160	174	173	Up
12840	'Col9a2'	3.37143	0.00444062	0.0230297	0	3	2	0	0	9	2	1	1	36	23	Up
12841	'Col9a3'	1.1348	0.00459178	0.0235779	3	10	6	11	8	15	9	17	18	29.96	25	Up
12842	'Col1a1'	0.71957	0.000252808	0.00331529	1378	1092	1092	1532	2314	2755	1928	2826	2645	3802	2462	Up
12843	'Col1a2'	0.564243	9.54194e-05	0.00181868	2014	2169	3002	3140	4179	4896	3947	5137	4521	5620	4545	Up
12845	'Comp'	1.83481	0.0125128	0.0479277	6	12	14	2	7	40	8	3	10	97	43	Up
12850	'Coq7'	-0.625115	0.00118801	0.00928627	563	535	401	398	310	288	379	320	317	372	302	Down
12856	'Cox17'	-0.933023	1.32255e-06	0.000182803	953	955	801	726	505	471	558	412	494	486	427	Down
12857	'Cox4i1'	-0.731112	0.000151312	0.00237785	6974	5567	5389	4635	3544	3607	4260	3076	3597	4096	3084	Down
12858	'Cox5a'	-0.505394	0.00355058	0.0196306	1618	1338	1392	1206	954	1080	1175	841	1039	1256	914	Down
12859	'Cox5b'	-0.803944	8.2227e-05	0.00168068	2124	2044	1739	1412	1079	1125	1213	929	1056	1341	992	Down
12861	'Cox6a1'	-0.696988	7.98863e-05	0.00164931	6627	6836	5587	4998	4050	3880	4705	3393	4103	4281	3538	Down
12862	'Cox6a2'	-0.585964	0.00454707	0.0234103	722	922	595	508	520	502	494	400	529	656	427	Down
12864	'Cox6c'	-1.00249	8.78976e-06	0.000476868	4444	4262	3337	2857	1914	2150	1900	1664	1827	2325	1790	Down
12866	'Cox7a2'	-1.08761	4.83409e-06	0.000345686	2559.03	2381.02	1951.02	1539.02	976.01	1012.01	1051.02	910	1138.03	1095.01	948.05	Down
12867	'Cox7c'	-0.956415	1.71006e-05	0.000683133	3413	3397	2636	2393	1527	1620	1829	1293	1518	1858	1434	Down
12868	'Cox8a'	-0.887042	2.11676e-05	0.000769996	6764	6499	4996	4348	3216	3282	3531	2954	3067	3604	2930	Down
12892	'Cpox'	0.562912	0.00142817	0.0105504	122	206	292	274	343	386	363	448	381	427	432	Up
12894	'Cpt1a'	0.576469	8.72169e-06	0.000475789	1330	1220	1590	1844	2350	2902	2464	2865	3183	2545	2693	Up
12895	'Cpt1b'	1.16222	0.00027204	0.00346706	49	75	110	75	173	323	180	150	157	412	212	Up
12903	'Crabp1'	-1.20383	7.70221e-06	0.000450298	94	126	149	97	66	59	77	29	58	46	46	Down
12909	'Crcp'	-0.540405	0.000273842	0.00347926	442	507	487	396	363	315	410	314	398	309	317	Down
12913	'Creb3'	-0.550031	0.000258333	0.00334326	1995	2231	1806	1690	1422	1324	1616	1376	1519	1431	1318	Down
12916	'Crem'	-0.662847	0.0001097	0.00196903	746	734	595	683	568	517	586	574	437	374	388	Down
12925	'Crip1'	-0.848014	0.000156313	0.00243336	4707	3439	2912	2805	2036	1782	2382	2212	2362	1829	1684	Down
12934	'Dpysl2'	-0.508597	0.0033555	0.0188982	3247	2253	2410	2312	1953	2091	2440	1774	2005	1845	1599	Down
12955	'Cryab'	-0.648159	9.68271e-05	0.00183196	8035	10084.6	7521	7473.31	5865	5653.36	6912.78	4863.42	5763.82	5842.42	5161	Down
12972	'Cryz'	-0.543675	0.00021457	0.00296216	259	320.65	340	302	203.7	229.63	240	204.69	217.63	225	217.63	Down
12977	'Csf1'	0.807351	0.000273467	0.00347802	370	411	582	574	1080	1059	882	1493	1358	1187	1028	Up
13001	'Csnk2b'	-0.441379	0.0023694	0.0148418	2266.15	2044.69	1865.85	1683.8	1567.07	1605.9	1740.74	1429.69	1695.12	1670.02	1397.81	Down
13003	'Vcan'	0.850282	0.000102107	0.00188675	42	28	43	43	54	71	65	78	68	125	105	Up
13008	'Csrp2'	-1.0302	2.79295e-05	0.000887568	1645	1298	944	844	653	666	729	517	557	641	564	Down
13010	'Cst3'	-0.707737	1.71837e-05	0.000684969	18888	23155	19653	17508	12788	12422	14805	13072	13404	11989	11687	Down
13012	'Cst8'	-1.07235	0.000598246	0.00589476	19	24	35	20	15	14	8	13	11	15	12	Down
13014	'Cstb'	-0.777587	0.000160904	0.00246702	1507	1760	1354	1242	795	917	1021	932	941	809	742	Down
13024	'Ctla2a'	-0.84521	3.52879e-05	0.00100807	9048.63	8137.14	7033.21	6669.92	4780.77	4375.08	5673.27	3862.86	5686.46	3903.26	3891.89	Down
13025	'Ctla2b'	-0.938047	1.99144e-06	0.00022093	957	906	722	983	711	527	734.93	514.17	522	381	376	Down
13051	'Cx3cr1'	0.971377	0.00117402	0.00920816	43	49	75	77	131	86	127	179	269	183	133	Up
13057	'Cyba'	-0.547778	7.18694e-06	0.000428332	1842	1674	1819	1750	1573	1246	1595	1331	1516	1296	1088	Down
13063	'Cycs'	-0.613217	0.000893341	0.00761656	2658	2875	2700	2226	1558	1852	1964	1511	1652	2201	1634	Down
13078	'Cyp1b1'	0.542643	0.00215507	0.01395	154	121	133	206	162	237	206	209	222	316	343	Up
13121	'Cyp51'	-0.404401	6.71394e-05	0.00147723	417	506	462	473	426	379	422	435	364	382	366	Down
13124	'Cyp8b1'	1.16512	0.000306558	0.00374537	10	9	16	14	37	34	31	39	46	52	55	Up
13132	'Dab2'	0.449384	0.00695328	0.0316146	664	585	927	827	1125	1137	1112	1784	1338	1138	1041	Up
13135	'Dad1'	-0.852348	2.53596e-05	0.000844755	4653	4375	3164	3170	2289	2295	2532	2199	2303	2253	1967	Down
13143	'Dapk2'	-0.72534	1.00775e-06	0.000158163	955	1196	894	1063	745	645	728	574	716	681	680	Down
13167	'Dbi'	-0.684825	0.00289158	0.016959	3238	2920	2654	2187	1410	1858	1958	1510	1516	2374	1477	Down
13177	'Eci1'	-0.402106	0.00167124	0.0117337	713	772	774	703	573	646	593	540	588	727	562	Down
13180	'Pcbd1'	-0.613361	0.00673236	0.0308882	230	200	134	155	116	127	143	144	123	125	93	Down
13195	'Ddc'	-0.906122	4.19465e-05	0.0011228	85	108	85	79	57	60	58	40	44	60	41	Down
13198	'Ddit3'	-0.554152	0.000260539	0.00336515	718	782	681	654	585	579	689	501	461	489	467	Down
13202	'Ddt'	-0.726925	0.00012886	0.00217514	599	545	538	482	295	312	378	315	341	372	329	Down
13353	'Dgcr6'	-0.792129	0.000275554	0.00348805	1039	751	663	606	462	484	539	381	476	519	420	Down
13361	'Dhfr'	-0.441399	0.00536681	0.0263842	104	89	97	79	77	70	78	85	73	77	65	Down
13368	'Dffb'	0.551607	0.0102917	0.0417289	38	64	101	77	131	114	124	146	149	139	130	Up
13384	'Mpp3'	-0.589725	0.00132786	0.0100352	123	115	124	113	177	132	116	89	70	81	97	Down
13386	'Dlk1'	3.39775	0.000482122	0.00507938	2	4	0	2	3	11	3	113	2	20	10	Up
13400	'Dmpk'	0.44163	0.00107848	0.00868061	483	536	657	686	845	1050	793	908	873	1276	956	Up
13423	'Dnase2a'	-0.5816	4.64783e-06	0.00034181	528	509	548	500	454	348	450	360	461	338	355	Down
13433	'Dnmt1'	0.501147	0.00128242	0.00977695	377	469	619	642	897	934	771	932	1043	973	1024	Up
13435	'Dnmt3a'	0.59066	2.36989e-05	0.000820372	392.97	338	463	494	709	856	663	863	789	813	853	Up
13445	'Cdk2ap1'	-0.470972	0.00190522	0.0128417	2183	2005	1719	1659	1466	1617	1638	1334	1531	1528	1312	Down
13447	'Doc2b'	1.01557	0.00586835	0.0280548	14	10	10	20	13	16	16	25	48	35	44	Up
13480	'Dpm1'	-0.662278	7.02485e-06	0.000422777	979	1030	979	931	661	644	750	582	685	666	640	Down
13481	'Dpm2'	-0.548497	0.00576681	0.0277144	932	838	678	549	503	510	610	476	581	618	518	Down
13494	'Drg1'	-0.439379	0.00333593	0.0188334	1521	1321	1203	1110	1025	1035	1207	926	1093	1033	969	Down
13498	'Atn1'	0.594801	0.00770257	0.0337981	667	744	1329	1477	2126	2221	1619	2178	2192	2355	2098	Up
13506	'Dsc2'	1.13863	8.41586e-05	0.00169384	19	10	9	19	21	35	28	31	36	52	51	Up
13527	'Dtna'	0.596099	3.18742e-06	0.000287743	297	400	474	504	520	629	652	700	753	805	927	Up
13544	'Dvl3'	0.515789	0.00203583	0.0134139	328	359	536	559	768	801	633	864	824	927	813	Up
13549	'Dyrk1b'	0.70835	7.87733e-06	0.000457433	405	403	543	672	901	1106	929	1091	1053	1117	1078	Up
13555	'E2f1'	-0.435892	5.92277e-05	0.00136684	333	400	398	416	363	314	374	307	340	316	265	Down
13557	'E2f3'	0.648203	0.000459407	0.00490744	31	57	67	78	84	120	92	124	111	119	100	Up
13586	'Ear1'	-0.671409	0.00302886	0.0175352	358	403	434	411	279	215	310.51	371.06	352	182.23	182	Down
13587	'Ear2'	-0.576668	0.0125602	0.048059	756	962	1124	1114	690.99	549	875.49	971.94	880.99	465.76	482	Down
13595	'Ebp'	-0.552673	0.000741051	0.00672607	1409	1278	1123	984	839	864	957	871	896	857	848	Down
13627	'Eef1a1'	-0.443198	0.000109687	0.00196903	104520	114398	107053	99809.8	85917	81735	92047	90658.1	89088	79591	81595	Down
13631	'Eef2k'	0.42672	0.000307164	0.00374617	247	227	273	275	316	392	312	369	431	505	425	Up
13643	'Efnb3'	1.1812	0.000253993	0.00331529	14	7	5	9	13	27	22	18	24	33	24	Up
13649	'Egfr'	0.506231	0.00339111	0.0190381	344	602	673	799	832	1009	904	1020	1038	887	1318	Up
13665	'Eif2s1'	-0.422907	0.0012495	0.00963199	887	1083	1010	857	717	729	815	791	784	792	737	Down
13666	'Eif2ak3'	0.561077	0.000306751	0.00374537	250	426	483	516	644	749	706	828	764	721	806	Up
13681	'Eif4a1'	-0.402707	0.000364135	0.00417814	4914	6175	5141	5385	4391	4285	4536	4664	4603	4477	4329	Down
13688	'Eif4ebp2'	0.488578	0.00186183	0.0126756	1643	1602	2376	2691	3573	3859	3300	3300	4070	3885	3817	Up
13711	'Elf5'	-0.619341	3.059e-05	0.000931856	412	438	363	377	278	283	266	294	276	272	278	Down
13712	'Elk1'	0.410381	0.00684298	0.0312473	109	139	208	177	238	231	221	279	244	290	286	Up
13717	'Eln'	1.21215	1.79638e-12	1.10274e-08	1902	1962	2430	3215	3889	6318	5579	6013	6443	8411	8779	Up
13722	'Aimp1'	-0.607316	0.000357366	0.00412102	879	951	829	745	563	549	733	563	625	573	536	Down
13723	'Emb'	-0.415925	3.44642e-05	0.000993874	2817	2979	2807	3061	2410	2333	2366	2525	2503	2209	2461	Down
13732	'Emp3'	-0.534979	0.000555917	0.00559441	978	1108	939	811	778	585	815	809	780	763	616	Down
13828	'Epb42'	-0.973333	0.00275658	0.0164822	42	21	20	60	43	22	28	14	26	22	16	Down
13845	'Ephb3'	0.56774	0.000495462	0.00518139	283	369	537	543	714	872	677	804	824	829	825	Up
13860	'Eps8'	0.496636	0.0130009	0.0492848	145	200	329	318	385	392	364	576	445	371	436	Up
13866	'Erbb2'	0.469915	0.000652722	0.00622825	433	440	559	662	862	902	773	900	957	1005	945	Up
13870	'Ercc1'	-0.462561	0.00452391	0.0233237	497	547	429	408	349	367	425	299	371	384	379	Down
13877	'Erh'	-0.777237	0.00036451	0.00417984	1394	1249	1035	954	605	690.98	880	678	674	649	661	Down
13885	'Esd'	-0.658728	0.000253505	0.00331529	1787	1966	1612	1392	1078	1160	1295	1037	1231	1128	989	Down
13897	'Ces1e'	-0.518973	0.0110984	0.0439361	344	278	226	282	169	229	247	169	196	204	205	Down
13998	'Fgd6'	0.504597	0.00414266	0.0219228	148	183	277	240	386	367	336	454	413	388	375	Up
13999	'Gm14288'	-1.19511	8.12261e-05	0.00166762	128.4	163.93	149.97	91.36	51.76	57.92	41.52	47.66	68.48	82.63	57.17	Down
14004	'Chchd2'	-0.697098	3.99716e-05	0.00108572	4746.36	4046.33	4321.85	3580.96	2748.36	2810.87	3275.02	2289.12	2708.48	2870.3	2532.4	Down
14012	'Mpzl2'	0.955871	1.09741e-07	4.45075e-05	87	92	121	137	183	285	244	350	202	285	244	Up
14067	'F5'	1.11769	0.000128443	0.0021701	39	22	36	33	72	82	70	67	89	146	135	Up
14080	'Fabp1'	-0.662259	0.0109571	0.0435917	86	109	87	140	69	75	75	103	74	37	58	Down
14088	'Fancc'	-0.580008	2.08982e-07	6.52461e-05	233.29	261.44	291.36	235.68	269.62	196.84	230.04	199.99	201.01	174	169	Down
14104	'Fasn'	0.987386	0.00224767	0.0143129	5955	4329	6777	7359	9143	16129	8179	11339	8285	33745	11913	Up
14107	'Fat1'	0.648707	0.000391967	0.00437534	714	648	950	1183	1649	1777	1432	1945	1698	1881	2005	Up
14109	'Fau'	-1.14397	2.6283e-06	0.000263059	17747	13768	10598	9372	6865	5769	7195	5633	7102	6017	5062	Down
14118	'Fbn1'	0.480086	0.00187148	0.01271	746	878	948	1054	1559	1700	1283	1976	1429	1595	1709	Up
14123	'Fbrs'	0.44501	0.00842614	0.0361183	922	759	1240	1342	1965	1924	1652	1955	2019	1961	1783	Up
14127	'Fcer1g'	-0.460995	0.00925908	0.0386549	290	325	335	334	319	203	269	358	339	225	186	Down
14137	'Fdft1'	-0.498774	0.000278819	0.00351212	1119.72	1094.11	945.02	890.54	815.22	802.24	826.34	844.77	788.41	759.08	704.11	Down
14148	'Fdx1'	-0.593811	9.54965e-05	0.00181868	1179	1410	1255	1199	870	843	1025	739	888	991	884	Down
14173	'Fgf2'	0.632665	0.000348458	0.00406098	88.39	111.56	134.69	142.01	223.51	251.71	229.17	294.96	210.72	242.91	220.96	Up
14182	'Fgfr1'	0.489378	0.00680641	0.0311343	366	518	709	808	1029	1062	935	1078	1028	1260	1043	Up
14184	'Fgfr3'	0.499963	0.000725435	0.00663008	1665	1957	2392	3146	3620	3843	3674	3827	4051	4088	4663	Up
14198	'Fhit'	-0.982335	0.00990561	0.0406871	139	65	48	47	31	45	51	33	35	44	27	Down
14218	'Sh3pxd2a'	0.872682	1.15654e-07	4.45075e-05	1447	1373	2079	2392	3180	4828	3670	4073	4277	4059	4632	Up
14227	'Fkbp2'	-0.510736	0.00362965	0.0199414	1413.8	1180.27	942.7	1025.99	821.25	804.26	1026.63	841.83	873.11	901.05	765.14	Down
14229	'Fkbp5'	1.65441	5.72058e-06	0.000374193	128	132	192	579	581	896	828	914	1113	1269	1641	Up
14231	'Fkbp7'	-0.772143	2.49089e-05	0.000838614	509	756	590	535	378	348	450	351	346	384	346	Down
14232	'Fkbp8'	-0.484785	0.000415123	0.00456685	4162	3878	3412	3266	3078	2851	3308	2653	3062	3028	2552	Down
14235	'Foxm1'	0.509109	0.00521915	0.0258168	73	65	82	105	140	157	138	169	172	140	111	Up
14247	'Fli1'	-0.692731	6.20296e-10	8.15955e-07	928	841	826	779	1048	670	623	713	591	563	557	Down
14254	'Flt1'	0.475972	0.00252589	0.0154747	2618	2478	3448	3588	5553	5470	4687	5260	5131	5792	6518	Up
14255	'Flt3'	1.05524	0.00680993	0.0311427	10	9	12	28	31	36	44	66	52	32	18	Up
14261	'Fmo1'	-0.635732	8.10059e-06	0.00046765	13873.8	16276.8	15626.1	11934.1	11361.7	10250.1	11813	8561.83	9470.54	10084.1	10696.1	Down
14262	'Fmo3'	-0.68233	0.00281446	0.0167035	1359	1248	1002	1202	840	863	535	557	726	989	1187	Down
14268	'Fn1'	0.46376	0.00669166	0.0307699	4055	5776	7840	7948	10498	11188	8771	12280	11418	12518	10191	Up
14269	'Fnbp1'	0.499477	0.0102666	0.0416544	550	632	1032	1010	1581	1507	1285	1729	1485	1562	1440	Up
14272	'Fnta'	-0.464835	0.000371795	0.00423175	1512	1851	1665	1581	1227	1219	1477	1259	1285	1259	1267	Down
14283	'Fosl1'	3.10337	0.00915362	0.0383122	0	1.02	0	0	0	3.18	1.05	6.55	2.16	2.14	2.23	Up
14284	'Fosl2'	-0.465614	0.000783662	0.00699899	1371	1341	1677	1451	1994	1382	1108	1736	1135	1075	1210	Down
14297	'Fxn'	-0.466905	0.00465399	0.0237945	198.54	185.64	181.97	142.9	125.1	146.32	138.18	128.01	133	141.85	139.39	Down
14313	'Fst'	0.534995	0.000260748	0.00336515	158	188	210	186	224	257	293	252	366	302	424	Up
14319	'Fth1'	-0.573865	5.60957e-05	0.00133213	49692	52075	48807	44725	35916	35312	38714	29438	39471	37695	32363	Down
14325	'Ftl1'	-0.723595	1.77108e-05	0.000697466	59672.7	51310.6	43544.9	43035.3	34359.7	31992.3	35981.9	30077.8	34234.4	32816	28639	Down
14339	'Aktip'	-0.464489	9.68902e-05	0.00183196	1580.68	1770.76	1724.44	1542.95	1355.91	1424.11	1468.98	1167.26	1216.12	1242.58	1372.39	Down
14345	'Fut4'	0.508114	0.00142705	0.0105504	51	64	76	97	110	121	120	151	114	126	128	Up
14356	'Timm10b'	-0.749853	0.000310715	0.00376658	794	705	552	485	385	404	428	335	419	430	392	Down
14369	'Fzd7'	0.488027	0.00377274	0.020459	318	489	615	667	814	930	751	1049	962	927	813	Up
14373	'G0s2'	-1.17606	4.63597e-06	0.00034181	932	1563	1588	882	532	598	589	542	437	624	554	Down
14375	'Xrcc6'	-0.440092	0.00137801	0.0102951	229	223	239	196	186	177	214	160	174	197	157	Down
14396	'Gabra3'	0.621797	0.00452771	0.0233302	81	95	99	88	140	190	102	259	137	184	172	Up
14404	'Gabre'	1.15043	0.000538328	0.00546519	13	10	21	40	47	70	41	69	53	68	84	Up
14431	'Gamt'	-0.690813	1.15802e-05	0.000547855	155	154	158	128	133	101	133	92	92	112	85	Down
14433	'Gapdh'	-0.497212	0.00195213	0.0130539	18493.8	17817	15796	13737.1	11694	12450.6	13489	12363	11706	14577	11078	Down
14451	'Gas1'	0.742895	8.55982e-05	0.00171437	116	145	184	172	282	349	252	429	325	374	282	Up
14462	'Gata3'	0.826569	0.000338897	0.00399269	61	36	56	61	100	91	89	119	150	144	156	Up
14463	'Gata4'	1.7345	0.000151224	0.00237785	5	10	3	15	35	44	29	76	56	54	40	Up
14470	'Rabac1'	-0.903346	2.87326e-06	0.000279968	7338	7783	6081	5625	3966	3562	4518	3389	4071	3603	3603	Down
14525	'Gcsam'	1.00481	0.000816393	0.00718815	8	8	13	19	15	18	35	35	32	25	25	Up
14533	'Bloc1s1'	-1.03889	6.62221e-06	0.000406943	1590	1566	1037	1006	718	668	775	563	735	680	582	Down
14536	'Nr6a1'	0.448345	0.0119269	0.0462998	133	92	117	188	217	253	233	249	200	213	219	Up
14537	'Gcnt1'	0.843589	1.77623e-05	0.000697466	69	78	139	123	160	184	204	310	194	231	240	Up
14548	'Mrps33'	-0.850892	4.94698e-06	0.000347724	1030	997	853	767	546	520	588	506	591	491	512	Down
14573	'Gdnf'	0.434981	0.0120942	0.0467717	68	91	131	112	117	114	138	194	180	179	139	Up
14590	'Ggh'	-0.586257	0.000553581	0.00557699	799	798	733	708	482	490	653	485	573	522	498	Down
14605	'Tsc22d3'	-0.46288	0.00684125	0.0312471	6152	9940	10806	9349	7482	6328	9593	7084	5706	6170	8100	Down
14613	'Gja5'	-0.727867	2.04947e-07	6.52461e-05	1255	1247	1327	1017	1125	981	845	949	718	744	680	Down
14620	'Gjb3'	0.804231	8.56441e-05	0.00171437	27	30	22	27	32	60	45	70	52	54	46	Up
14629	'Gclc'	0.420179	0.00874488	0.0370305	1057	1178	1610	1982	2279	2123	2207	2875	2355	2173	2741	Up
14632	'Gli1'	0.653534	0.00709378	0.0320314	40	40	27	40	89	84	76	94	77	91	77	Up
14633	'Gli2'	0.757224	0.00873411	0.0370019	29	19	35	29	68	79	40	90	62	75	60	Up
14635	'Galk1'	-0.405923	0.00200388	0.013289	655	593	534	562	490	489	543	446	523	497	431	Down
14651	'Hagh'	-0.637537	3.12279e-05	0.000941234	587	762	686	664	427	464	464	448	449	453	473	Down
14664	'Slc6a9'	0.490813	0.000654412	0.00623792	324	269	404	491	574	602	598	613	727	718	622	Up
14675	'Gna14'	-0.739044	2.78822e-06	0.000274587	683	650	514	444	506	401	386	395	395	385	343	Down
14680	'Gnal'	0.847859	0.0103047	0.0417539	17.14	3.55	16.42	21.09	25.77	24.82	26.9	31.57	36.37	43.54	38.01	Up
14681	'Gnao1'	0.693954	0.000164466	0.00250082	427	378	506	588	974	1009	897	905	1064	1111	1214	Up
14694	'Rack1'	-0.790502	6.00816e-06	0.000388233	14698	15034	13040	11017	8627	7904	9398	8262	8923	7615	7635	Down
14697	'Gnb5'	-0.515835	0.000514008	0.00531796	252	252	226	201	180	189	163	191	165	190	167	Down
14700	'Gng10'	-0.585923	0.000656743	0.00625043	710	767	704	600	443	459	598	472	502	449	471	Down
14707	'Gng5'	-0.733859	8.4289e-06	0.000468771	3145	3502	2761	2650	1964	1937	1947	1829	2047	2053	1806	Down
14709	'Gng8'	-0.728768	0.00618242	0.0290818	52	38	26	32	33	25	25	28	23	32	17	Down
14710	'Gngt2'	-0.805513	0.0001705	0.00256531	1097	1047	791	737	574	517	659	484	716	481	504	Down
14711	'Gnmt'	-0.565924	0.00197312	0.0131513	141	124	103	107	82	85	78	94	91	82	87	Down
14726	'Pdpn'	-0.425162	0.00146311	0.0107435	3257	5311	4313	4278	3556	3341	3896	3337	3586	3533	3341	Down
14729	'Gp5'	0.964813	0.00764522	0.0336171	19	8	18	20	30	33	34	17	69	44	52	Up
14732	'Gpam'	0.415007	0.000145917	0.00233467	1279	1443	1710	2010	2167	2584	2461	2901	2519	2749	2202	Up
14747	'Cmklr1'	0.682568	0.00657899	0.0304495	309	602	1078	916	1236	1458	1033	1681	1340	1662	1617	Up
14768	'Lancl1'	-0.422282	0.00236209	0.0148061	788	746	667	695	547	562	671	542	564	628	557	Down
14775	'Gpx1'	-0.874492	4.52607e-06	0.000341607	8359	8249	6650	6328	4602	4072	5275	4012	4641	4154	3585	Down
14776	'Gpx2'	-0.71337	0.0131053	0.0495021	1785	1158	863	770	544	772	903	555	625	763	758	Down
14778	'Gpx3'	-0.570845	5.07744e-05	0.00124841	25991	24249	26921	21755	17750	17825	19171	15373	19728	18595	16912	Down
14788	'Gpr162'	0.968459	0.00760764	0.0335253	19	6	14	15	30	33	15	47	37	47	42	Up
14790	'Grcc10'	-0.948351	3.50247e-06	0.000300007	2508	2348	1863	1667	1222	1227	1317	1069	1174	1103	1003	Down
14791	'Emg1'	-0.594481	0.000356343	0.00411273	846.28	1009.16	812.78	689.62	596.36	574.94	711.09	593.47	578.85	602.14	541.41	Down
14794	'Spsb2'	-0.556676	0.000503729	0.00523219	217	262	257	257	206	203	234	199	185	145	142	Down
14814	'Grin2d'	0.479195	0.00847809	0.036234	71	114	152	193	181	237	227	196	230	231	202	Up
14854	'Gss'	-0.511817	0.00156672	0.0112574	1006	994	793	800	638	724	772	617	647	658	667	Down
14858	'Gsta2'	-1.11935	4.02346e-06	0.000322157	264	272.69	214.27	202.78	114.89	134.83	123.72	83.63	103	126.64	110.94	Down
14859	'Gsta3'	-0.634436	0.000219663	0.00300544	3393	3712	4016	2838	2117	2363	2381	2140	2305	2287	2741	Down
14860	'Gsta4'	-0.772432	0.000484929	0.00510311	3289	2698	2253	1946	1391	1699	1487	1335	1472	1861	1563	Down
14863	'Gstm2'	-0.560055	0.00115638	0.00914376	6036	6344	4664	5205	3669	4353	4449.99	3449	3876	4246	3867	Down
14865	'Gstm4'	-0.43285	0.000822904	0.00721648	287	234	266	223	224	227	201.01	193	191	237	199	Down
14866	'Gstm5'	-0.809961	0.000675307	0.00634189	312	335	277	227	140	155	177	177	171	212	127	Down
14867	'Gstm6'	-0.743079	5.68194e-05	0.00134152	306	350	247	243	189	197	167	177	188	190	181	Down
14870	'Gstp1'	-0.482322	0.000738904	0.00671651	5110.45	4372.35	4318.18	3813.96	3560.16	3583.49	3816.13	2974.08	3646.39	3725.56	3058.78	Down
14871	'Gstt1'	-0.795367	2.54951e-06	0.000256567	2302	3130	2564	2270	1620	1488	1744	1525	1649	1522	1480	Down
14872	'Gstt2'	-0.644733	0.000183099	0.00269325	402	418	332	316	260	253	299	254	261	225	228	Down
14894	'Cfap20'	-0.478767	0.0011282	0.00896328	952	882	764	709	632	663	658	586	656	654	671	Down
14913	'Guca1a'	-1.22756	0.00502714	0.0250758	16	15	8	7	12	5	8	4	7	7	3	Down
14923	'Guk1'	-0.933078	3.01918e-05	0.00092781	1995	1714	1462	1240	944	921	1199	746	903	835	727	Down
14934	'Gypa'	-1.42894	1.39722e-06	0.000185116	164	137	85	134	139	57	99	30	66	46	37	Down
14960	'H2-Aa'	-0.493968	0.0127818	0.0486833	13884	12459	10854	11836	11641	7142	9771	12992	13421	8895	6720	Down
14962	'Cfb'	0.584192	0.00135824	0.0101946	427	447	896	492	869	1125	837	1064	1022	1205	1016	Up
14976	'Pfdn6'	-0.620128	0.000359507	0.00413575	685	679	530	511	409	393	448	389	426	474	396	Down
14979	'H2-Ke6'	-0.626342	3.36464e-05	0.00098457	1095	1085	946	887	746	712	813	658	693	744	615	Down
15001	'H2-Oa'	-0.878202	4.56926e-05	0.0011797	142	132	109	93	82	64	78	75	79	72	50	Down
15039	'H2-T22'	-0.580273	0.000794588	0.00704638	2593.03	2092	1672	1857	1741	1398	1663.59	1601.02	1840.94	1460.33	1201.56	Down
15078	'H3f3a'	-0.672801	6.24556e-06	0.000395252	10678.1	11923.1	11308.2	9718.65	7586.21	7048.47	8577	6878.81	7868.11	6781.25	6886.37	Down
15108	'Hsd17b10'	-0.757753	2.06773e-05	0.000764154	1331	1347	1124	1039	738	727	805	766	762	810	682	Down
15114	'Hap1'	0.574132	0.000114637	0.00202607	160	133	180	203	297	286	305	320	356	341	335	Up
15116	'Has1'	1.06084	0.0079346	0.0345283	50.32	68.47	121.85	214.56	379.45	430.76	281.5	614.58	327.48	279.09	324.39	Up
15122	'Hba-a1'	-1.52332	3.04027e-06	0.000280146	568645	435733	359959	300387	219722	185398	244731	88724.8	178392	136770	76486.9	Down
15129	'Hbb-b1'	-1.58434	1.63308e-06	0.000194031	353345	320937	235656	207898	134232	106785	166193	57994.3	109415	90812.1	49078	Down
15130	'Hbb-b2'	-1.61868	1.55828e-06	0.000191716	53759.9	46397.6	34069.4	31624.8	20497.3	15828.3	23475.2	7580.87	17410.8	13011	7025	Down
15161	'Hcfc1'	0.54818	0.00391302	0.0210259	800	775	1326	1340	1987	2025	1519	2143	1986	2151	2280	Up
15186	'Hdc'	-0.427289	0.0108459	0.0433133	2393	2210	2026	2133	1854	1662	1909	2547	1651	1369	1663	Down
15194	'Htt'	0.528545	0.000683755	0.00639514	493	456	661	779	1048	1077	1021	1205	1036	1125	1151	Up
15199	'Hebp1'	-0.696634	0.000121904	0.00210487	720	807	742	645	464	448	625	460	490	420	417	Down
15204	'Herc2'	0.518479	0.00161237	0.0114646	751	948	1227	1471	1912	1998	1812	2171	1961	1942	2151	Up
15216	'Hfe'	-0.499507	1.1522e-05	0.000547604	804.51	804.07	825	665	688	592	681.23	620.04	608	578	578.07	Down
15227	'Foxf1'	-0.416833	5.30364e-08	2.76724e-05	4444	4956	5295	4814	5631	4719	3883	3963	4583	3921	4442	Down
15254	'Hint1'	-0.896495	2.24293e-05	0.00079643	2718	2492	1991	1861	1231	1234	1521	1184	1343	1235	1143	Down
15267	'H2ac18'	-0.533198	0.000356086	0.00411273	718.51	758.01	655	557.1	527.3	537.95	547.3	443	539.98	522	462.7	Down
15275	'Hk1'	0.417323	0.000983983	0.00814428	766	893	1084	1195	1477	1559	1382	1470	1882	1759	1646	Up
15277	'Hk2'	0.887992	3.01078e-05	0.000927201	186	164	226	309	318	443	411	407	388	815	525	Up
15289	'Hmgb1'	-0.422266	0.000458999	0.00490619	7584.03	8674.13	7703.07	7490.98	6303.01	6251.06	7463.9	6184.69	6128.33	6294.04	6223.06	Down
15331	'Hmgn2'	-0.479551	0.0015395	0.0111223	1797	1477	1356	1392	1231	1206	1357	1114	1338	1143	981	Down
15369	'Hmox2'	-0.500512	0.000918639	0.00776039	1352.8	1499.51	1194.13	1147.32	972.91	946.71	1124.03	980.05	1062.5	1000.42	875.4	Down
15370	'Nr4a1'	-1.01175	0.00244625	0.0151574	1416	1481	1160	1154	1128	553	568	1729	583	412	464	Down
15374	'Jpt1'	-0.572372	0.00202741	0.0133872	1589	1119	1019	986	951	840	1080	827	962	810	730	Down
15394	'Hoxa1'	0.734115	0.0021691	0.0139965	21	18	31	18	30	57	33	42	41	56	36	Up
15400	'Hoxa3'	0.617712	0.000421223	0.00461741	84	78	127	119	185	226	171	206	215	221	177	Up
15403	'Hoxa6'	0.965758	0.00976434	0.0402462	9	9	37	39	50	48	48	90	67	51	65	Up
15410	'Hoxb3'	0.78461	0.000433234	0.00471296	54	67	125	107	173	242	170	213	170	194	213	Up
15439	'Hp'	-0.442133	0.01197	0.0464083	26929	23049	16910	19386	16054	17642	18167	14229	16768	17981	19293	Down
15444	'Hpca'	3.18794	0.00745933	0.0331369	0	0	1	0	0	1	2	4	4	5	1	Up
15452	'Hprt'	-0.53437	0.000124706	0.00213437	1421	1457	1357	1302	1039	996	1240	1001	1072	914	995	Down
15460	'Hr'	0.748961	5.84133e-05	0.00136048	131	161	125	240	270	331	308	362	358	433	300	Up
15461	'Hras'	-0.573722	0.000499217	0.00520293	1582	1466	1187	1168	1029	1034	1095	808	1054	1060	901	Down
15464	'Hrc'	0.813687	0.01321	0.0497599	45	82	45	70	178	178	103	117	164	242	181	Up
15466	'Hrh2'	1.26881	0.00166563	0.0117122	5	5	9	6	17	25	29	18	33	11	19	Up
15468	'Prmt2'	-0.409437	1.45029e-05	0.000619613	1625	1869	1694	1792	1708	1421	1739	1504	1476	1393	1367	Down
15469	'Prmt1'	-0.580478	0.000309678	0.00376437	1481	1394	1229	1123	955	922	1148	892	926	967	831	Down
15473	'Rida'	-0.770376	5.91736e-05	0.00136684	353	336	293	269	185	192	219	197	202	176	174	Down
15483	'Hsd11b1'	-0.458007	0.0127077	0.0484725	2811	6196	6790	5562	4119	3952	4353	4356	4312	3761	4340	Down
15484	'Hsd11b2'	0.784852	0.00340903	0.0190639	14	17	15	17	17	23	23	28	44	30	39	Up
15528	'Hspe1'	-0.71139	0.0017693	0.0122402	1469	1344	1114	1001	696	821	1051	807	575	833	665	Down
15586	'Hyal1'	0.451305	0.00016138	0.00246702	407.83	402.98	410.44	475.33	633.37	667.03	618.99	634.68	757.54	784.84	835.72	Up
15896	'Icam2'	-0.615145	8.07744e-05	0.00166392	5561	6205	5006	4871	4036	3621	4469	3423	4452	3578	3484	Down
15901	'Id1'	-0.841115	4.93799e-06	0.000347724	3447	3192	2376	2695	2114	1746	2153	1410	2049	1677	1604	Down
15903	'Id3'	-0.497501	0.000323336	0.00386408	2975.95	3110	2835	2247	2347	2333	2435.97	1985	2088	2267	2020	Down
15929	'Idh3g'	-0.401936	0.00573075	0.0276059	2006	2150	1977	1598	1539	1707	1638	1417	1529	1908	1427	Down
15936	'Ier2'	-0.58382	2.11603e-07	6.52461e-05	1394	1309	1237	1467	1192	936	1078	971	1164	959	897	Down
15950	'Ifi203'	0.436948	0.000934095	0.00785134	311.5	323.66	375.99	306.95	525.18	453.8	525.17	566.03	607.89	576.46	631.55	Up
15951	'Ifi204'	-0.915663	0.000263021	0.00338553	1354.77	1204.14	987.86	652.69	560.42	476	588.17	477.18	686.13	636.48	650.66	Down
15985	'Cd79b'	-0.783945	0.000579969	0.00577336	626	609	742	412	379	307	333	358	499	451	260	Down
16004	'Igf2r'	0.424869	0.00374585	0.0203732	877	856	1150	1342	1746	1874	1483	1944	1729	1685	2002	Up
16008	'Igfbp2'	-0.734338	2.82916e-05	0.000893683	8486	9822	7887	9515	7357	5454	7930	4771	7272	5407	4525	Down
16011	'Igfbp5'	1.3716	0.00589792	0.0281316	1622	1238	1979	2415	8972	9934	5097	15471	8336	8345	7413	Up
16157	'Il11ra1'	-0.531747	0.000529047	0.00540074	1372.41	1419.5	1288.67	1168.4	918.62	985.45	1116.04	826.03	956.69	1042.4	932.51	Down
16172	'Il17ra'	0.498477	0.00967595	0.0399779	233	217	407	386	562	521	502	697	622	517	529	Up
16176	'Il1b'	-0.857353	0.0016847	0.0118147	331	302	406	193	229	98	162	264	218	131	232	Down
16177	'Il1r1'	0.421633	4.84291e-06	0.000345686	624	630	779	854	978	1117	1154	1301	1091	1091	1212	Up
16194	'Il6ra'	0.900585	0.00351777	0.0194996	114	178	410	443	641	690	577	742	673	748	939	Up
16205	'Gimap1'	-0.499235	0.00220948	0.0141382	881.63	663	724	510.99	624	524	587.53	454.26	604	588	548	Down
16322	'Inha'	0.74915	0.00578151	0.0277561	33	14	33	39	73	75	60	77	73	74	71	Up
16331	'Inpp5d'	0.516037	0.00288307	0.0169415	699	563	746	1047	1435	1393	1317	1477	1481	1387	1513	Up
16332	'Inppl1'	0.507923	0.00356266	0.0196511	591	666	1036	1074	1471	1585	1219	1521	1489	1598	1744	Up
16341	'Eif3e'	-0.587175	0.000236249	0.00316189	2236	2761	2663	2277	1648	1617	2046	1826	1909	1489	1666	Down
16363	'Irf2'	0.520097	0.00188315	0.0127592	508	637	1015	977	1222	1245	1203	1301	1493	1662	1428	Up
16364	'Irf4'	0.522888	0.00307364	0.0176888	59	72	87	74	111	107	113	139	142	175	104	Up
16367	'Irs1'	0.76258	1.50233e-10	3.38705e-07	194	221	311	272	342	412	504	492	526	566	557	Up
16372	'Irx2'	-0.410671	4.65718e-09	4.08413e-06	1108	1359	1488	1451	1525	1213	1222	1260	1105	1138	1108	Down
16410	'Itgav'	0.406394	0.00177128	0.0122493	389	494	614	708	817	893	866	951	850	840	960	Up
16413	'Itgb1bp1'	-0.728177	8.14226e-05	0.00166794	607.82	599.72	542	464.57	338	333	400	337	394.36	303.63	353.35	Down
16418	'Eif6'	-0.482056	0.00371201	0.0202609	1457	1298	1080	1040	916	855	1074	858	1078	966	882	Down
16434	'Itpa'	-0.798063	2.02297e-05	0.000751111	715	829	698	561	423	427	491	396	387	425	431	Down
16438	'Itpr1'	0.502481	0.0122524	0.0472004	608	1127	1508	1050	1951	2085	1827	1969	1775	1852	2267	Up
16440	'Itpr3'	0.605084	0.000411811	0.00453855	500	480	674	758	1109	1202	902	1325	1244	1198	1274	Up
16449	'Jag1'	0.539493	0.00255235	0.0155797	481	345	373	605	763	771	676	880	835	829	1026	Up
16450	'Jag2'	0.782344	0.000121846	0.00210487	429	430	595	889	1115	1209	1166	1152	1412	1467	1497	Up
16478	'Jund'	-0.434116	2.02469e-06	0.000223273	5564	4536	5325	5508	5823	4375	4776	4422	4945	4605	3744	Down
16490	'Kcna2'	0.41961	0.00572058	0.0275773	168	210	373	270	299	387	408	370	338	460	404	Up
16510	'Kcnh1'	0.947368	0.000167216	0.00252989	47	43	81	98	100	127	117	136	257	140	172	Up
16516	'Kcnj15'	0.474204	0.00241709	0.0150217	1096	1195	1607	2025	2297	2250	2356	2904	2601	2223	2911	Up
16518	'Kcnj2'	0.547148	0.00528733	0.0260831	187	125	153	196	224	237	265	386	380	273	206	Up
16521	'Kcnj5'	0.797055	0.005942	0.0282905	19	26	26	30	58	58	44	51	53	104	60	Up
16529	'Kcnk5'	-0.884661	0.000157827	0.00244865	539	702	631	402	521	517	297	462	271	257	264	Down
16548	'Khk'	-0.816537	2.47763e-05	0.000837416	529	537	429	382	290	266	322	248	310	290	263	Down
16549	'Khsrp'	0.584711	0.0037963	0.0205444	457	557	861	963	1388	1469	1158	1454	1402	1560	1357	Up
16553	'Kif13a'	0.586295	7.237e-05	0.00155153	771	855	1273	1268	1671	1816	1671	1947	2062	1927	2281	Up
16560	'Kif1a'	0.958442	0.000862916	0.00743287	90	56	54	128	188	198	206	180	191	224	341	Up
16572	'Kif5a'	0.876687	0.00941865	0.0391191	10	7	15	24	42	39	35	48	37	38	41	Up
16590	'Kit'	0.451625	0.00245682	0.0152037	1646	1439	2258	2168	3163	3153	2801	2929	3568	3272	3795	Up
16592	'Fabp5'	-0.658021	0.00013969	0.00228061	1561	1906	1625	1565	1054	964	1148	1370	1086	1182	960	Down
16598	'Klf2'	-0.727756	2.27072e-06	0.000243125	8647	7361	7326	6239	6255	4750	5442	3782	5956	4968	4790	Down
16600	'Klf4'	-0.46502	5.67792e-06	0.000374193	2820	2848	3007	2647	3639	2429	2004	2305	2766	2413	2779	Down
16624	'Klk1b8'	-1.65902	0.00317451	0.0181389	24	12	11	15	4	3	11	4	6	3	2	Down
16668	'Krt18'	-0.469706	0.00355282	0.0196306	4077	3721	3216	3095	2515	2557	3036	3024	2790	2748	2374	Down
16669	'Krt19'	-0.435812	0.00340793	0.0190639	6134	6212	4684	4993	4152	4274	4556	4277	4174	4704	4673	Down
16716	'Ky'	1.65626	8.99261e-05	0.00175246	4	8	5	2	11	26	13	21	13	31	24	Up
16728	'L1cam'	0.546434	0.00158907	0.0113516	142	136	228	216	320	297	286	368	349	338	393	Up
16765	'Stmn1'	-0.670228	0.000137652	0.00225556	3442	2396	2348	2349	2059	1967	2260	1576	1767	1683	1635	Down
16773	'Lama2'	0.647422	0.000788744	0.00701527	255	420	540	536	795	845	725	1045	847	916	928	Up
16776	'Lama5'	0.808769	0.000775292	0.00694444	987	968	1668	1997	3257	3630	2538	3696	3511	3624	3524	Up
16777	'Lamb1'	0.633879	4.60871e-05	0.00118539	738	954	1337	1349	1742	2017	1831	2299	1882	2219	2426	Up
16785	'Rpsa'	-1.00778	1.76621e-05	0.000697466	44578	36240	28531	25061	18838	16296	23028	16764	18548	16869	14395	Down
16790	'Anpep'	0.486649	0.00797247	0.0346357	358	557	767	837	1018	1071	948	1264	1175	1118	1016	Up
16826	'Ldb2'	0.439831	0.000498584	0.00519928	1212	1306	1734	1673	2168	2199	2162	2171	3024	2668	2511	Up
16828	'Ldha'	-0.417336	0.00247058	0.015273	7816	7317	6981	6361	5321	5584	6335	5860	5564	6204	5196	Down
16832	'Ldhb'	-0.640226	0.000331946	0.00393887	6308	5548	4135	4623	3488	3794	3742	3181	3420	3722	3519	Down
16852	'Lgals1'	-0.868439	5.80357e-05	0.00135461	3929	3431	2905	2633	1920	1656	2100	1757	2100	2275	1346	Down
16854	'Lgals3'	-0.525401	0.00212019	0.0138018	3053	3176	2631	2400	1984	1817	2430	2390	2252	1952	1823	Down
16855	'Lgals4'	0.578113	0.00219857	0.0141224	51.97	45	78	86	113	140	126	126	109	138	105	Up
16885	'Limk1'	0.619642	0.00207265	0.0135649	168	258	351	378	540	509	524	572	706	571	577	Up
16890	'Lipe'	0.651746	8.61984e-05	0.00171986	748	676	931	1085	1469	1956	1532	1453	1699	2162	1510	Up
16898	'Rps2'	-0.653573	0.000100348	0.00186518	20619	18298	16031	13888	12371	11736	13633	11248	12123	11827	10619	Down
16909	'Lmo2'	-0.79782	5.12566e-07	0.000111052	1471	1425	1366	983	1002	807	809	730	890	911	796	Down
16912	'Psmb9'	-0.695174	0.00195637	0.013068	2117	1610	1271	1239	1534	861	1082	1253	1634	1014	765	Down
16913	'Psmb8'	-0.657032	0.00312157	0.0179031	3809	2807	2241	2269	2505	1592	1911	2263	2816	2013	1329	Down
16952	'Anxa1'	-0.427313	0.00330965	0.0187425	3982	5682	5018	4762	3494	3367	4421	3824	3819	3660	4221	Down
16956	'Lpl'	0.65212	0.00098986	0.00817455	1222	1249	1791	1519	1985	2555	2277	1923	2039	4195	3446	Up
16969	'Zbtb7a'	0.511183	0.00230942	0.0145802	945	746	1220	1313	1922	2011	1627	1871	1973	2118	2085	Up
16971	'Lrp1'	0.547465	0.00234739	0.0147491	2633	2899	4082	3865	6369	6688	4631	7564	6676	6628	6468	Up
16973	'Lrp5'	0.744212	0.00749894	0.0332213	542	799	1456	1692	2529	2565	1831	2364	2849	2811	3036	Up
16981	'Lrrn3'	-0.485019	0.00633624	0.0296081	172	220	243	156	144	135	180	121	153	169	154	Down
16988	'Lst1'	-1.22641	6.86824e-07	0.000131756	248	274	211	165	127	82	98	104	145	95	82	Down
16995	'Ltb4r1'	0.642767	0.00254828	0.0155601	23	18	26	26	41	42	37	50	55	50	48	Up
17001	'Ltc4s'	-0.435003	0.00872616	0.0369807	196	189	189	172	159	118	160	193	170	158	115	Down
17035	'Lxn'	-0.613884	0.000167633	0.0025325	1050	1098	881	818	706	596	721	574	722	757	728	Down
17064	'Cd93'	0.41509	0.00314309	0.0179946	4891	4619	5531	5961	7324	7932	6760	7373	8325.97	8589	11956	Up
17067	'Ly6c1'	-0.635023	0.00162286	0.011517	19522.4	21141.8	14246.9	13499.5	11679.9	9896.69	12493.6	10734.3	15319.9	11479	11475.7	Down
17068	'Ly6d'	-1.10069	0.000907529	0.00768643	85	79	95	39	31	30	36	35	49	39	23	Down
17079	'Cd180'	1.01866	0.00154101	0.0111223	10	14	39	33	39	39	45	61	77	86	55	Up
17083	'Tmed1'	-0.510779	0.000331658	0.00393798	368.71	354.65	383.07	324.39	265.25	299.97	299.57	244.81	260.55	286.04	237.25	Down
17084	'Ly86'	-0.493957	0.0112661	0.0444067	165	183	210	178	135	90	143	170	163	170	107	Down
17087	'Ly96'	-0.557289	0.0031128	0.0178584	61	56	59	46	49	33	43	49	40	49	37	Down
17089	'Lyar'	-0.405314	0.00137561	0.0102884	367	498	432	365	364	352	374	343	308	363	348	Down
17112	'Tm4sf1'	-0.939011	2.45593e-06	0.000255264	9631	9590	8529	6723	5282	4655	6194	4209	5020	4317	4210	Down
17133	'Maff'	-0.404973	0.00125782	0.00965971	625	700	662	922	840	698	641	701	720	514	549	Down
17134	'Mafg'	0.566933	0.000557651	0.00560731	873	726	1124	1453	1773	1932	1813	2123	2006	1899	1973	Up
17149	'Magoh'	-0.84798	1.22166e-05	0.000563649	1124	1171	894	835	586	588	654	585	584	574	556	Down
17158	'Man2a1'	0.530631	0.00145101	0.0106759	963	989	1439	1622	2112	2363	1865	2589	2140	2064	2704	Up
17161	'Maoa'	-0.656326	1.93343e-06	0.00021711	1018.93	1299	1267	997.7	911	782	957	748.01	781	725	764	Down
17175	'Masp2'	1.56994	3.00289e-06	0.000280146	16.05	9.32	10.96	15.18	35.93	82.54	35.44	57.72	49.12	47.69	68.8	Up
17193	'Mbd4'	0.501909	0.0065262	0.0302432	31	44	73.99	71.1	68	84	94	93.55	82	82	110	Up
17203	'Mc5r'	1.15821	0.000753326	0.00680854	7	8	7	7	11	15	13	18	22	28	25	Up
17207	'Mcf2l'	0.595252	0.000274255	0.0034806	1204	1094	1468	2002	2340	2591	2727	2297	2447	2963	3351	Up
17248	'Mdm4'	0.460707	0.00448031	0.0231508	826	751	1148	1259	1815	1830	1742	1928	1615	1701	1815	Up
17256	'Mea1'	-0.832316	1.42701e-05	0.000615171	1576	1490	1149	1099	851	778	927	774	786	850	672	Down
17289	'Mertk'	0.59045	2.95527e-06	0.000280146	549	591	766	790	948	1159	1128	1255	1000	1288	1543	Up
17309	'Mgat3'	0.590388	0.012025	0.046595	301	263	305	489	550	700	390	518	508	812	926	Up
17313	'Mgp'	-0.615259	0.000359741	0.00413575	9172	8809	9519	7809	5151	5741	7082	6032	6011	5875	5531	Down
17318	'Mid1'	0.545024	0.00555969	0.0270723	72	71	131	107	164	161	124	196	198	181	202	Up
17319	'Mif'	-0.676087	0.000210758	0.0029293	1429	1369	1420	1059	815	814	1025	827	990	799	788	Down
17354	'Mllt10'	0.435795	0.000633554	0.0061128	450	565.85	726.36	805.03	944	1006.99	971.06	1077.19	1067.85	1056.21	1141.09	Up
17387	'Mmp14'	0.467826	0.000104537	0.00190609	678	585	865	846	1139	1251	1115	1347	1385	1324	1209	Up
17388	'Mmp15'	0.493712	0.00104964	0.00850427	1259	1145	1573	1843	2483	2651	2154	2466	2904	2857	2598	Up
17391	'Mmp24'	-0.603305	0.00285255	0.0168381	407	262	281	253	230	195	280	178	240	226	179	Down
17420	'Mnat1'	-0.521654	0.000400351	0.00444416	422	480	438	380	309	309	349	299	309	306	365	Down
17423	'Ndst2'	0.442755	0.000660111	0.00626673	232	257	345	332	459	494	403	508	511	532	514	Up
17425	'Foxk1'	0.945435	0.00101561	0.00831582	231	276	596	712	1040	1319	859	1366	1241	1211	1216	Up
17428	'Mnt'	0.584082	0.00979009	0.0403271	208	220	393	488	646	727	571	685	703	589	597	Up
17434	'Mocs2'	-0.760656	8.13294e-05	0.00166789	1279	1318	1071	974	692	746	849	586	711	733	722	Down
17449	'Mdh1'	-0.505454	0.00150469	0.0109441	3061	3752	3202	2806	2231	2491	2495	2215	2126	2948	2291	Down
17463	'Psmd7'	-0.417664	0.00633483	0.0296081	2568	2225	1873	1953	1733	1716	2140	1681	1729	1800	1590	Down
17475	'Mpdz'	0.452477	0.0063377	0.0296081	233	311	468	429	571	627	601	645	492	604	703	Up
17536	'Meis2'	-0.409424	0.000305229	0.00373495	260	239	332	304	358	286	218	286	216	239	271	Down
17540	'Mrvi1'	0.542644	0.00878861	0.0371474	113	77	82	88	137	153	127	154	125	242	182	Up
17691	'Sik1'	-0.459669	0.00274337	0.0164406	1994	2688	3194	3712	3597	2332	2336	3211	2070	2026	2838	Down
17713	'Grpel1'	-0.691958	0.00011346	0.00201105	1199.3	1277.18	1072.41	869.42	714.07	723.19	763.65	670.54	729.1	832.08	665.07	Down
17749	'Polr2k'	-1.1363	3.76044e-06	0.000309162	293.57	296.87	223.93	191.74	115.81	126.71	123.79	114.82	115	117.86	111.72	Down
17754	'Map1a'	0.801452	6.06344e-05	0.00138198	91.04	80.23	87.65	95.71	167.15	191	138.59	218	189.21	271	213	Up
17755	'Map1b'	0.534729	0.00285542	0.0168381	332	201	215	326	439	521	442	472	425	567	534	Up
17766	'Nudt1'	-0.878705	0.000122967	0.00211641	242	179	162	137	111	110	120	100	106	110	79	Down
17827	'Mtx1'	-0.510124	0.000750707	0.00680031	644	537	504	477	433	435	490	400	376	420	380	Down
17828	'Bloc1s5'	-0.547121	0.000350299	0.00407266	391	374	405	320	308	290	366	263	269	234	258	Down
17846	'Commd1'	-0.796252	1.19251e-05	0.000557392	615.03	670.01	571.03	531	351	333	421.01	332.05	365.01	366	354	Down
17855	'Mvk'	-0.403134	0.000313133	0.00378389	358	406	361	389	390	338	397	300	317	327	278	Down
17868	'Mybpc3'	1.14157	0.000714302	0.00656089	53	55	37	35	114	120	96	128	106	282	144	Up
17888	'Myh6'	1.07237	0.0102009	0.0414793	1665.03	2853.31	1647.93	2522.2	7544.49	7899.93	4100.49	5602.6	7365.67	12252.3	8063.12	Up
17904	'Myl6'	-0.844165	0.000110738	0.0019809	23185	20681	15812	15596	10737	10396	14391	9777	11755	10624	9456	Down
17930	'Myom2'	0.914445	0.00432508	0.0226521	62	114	52	98	216	229	150	178	236	366	209	Up
17938	'Naca'	-0.810579	1.05987e-05	0.00052193	9194	9506	7876	7273	5083	4955	6017	5123	5140	4951	4432	Down
17979	'Ncoa3'	0.549877	0.000154262	0.00240958	829	719	979	1121	1521	1787	1379	1763	1630	1641	1934	Up
17991	'Ndufa2'	-1.18514	3.37226e-05	0.00098457	1797	1258	1036	879	552	582	773	422	551	602	461	Down
17992	'Ndufa4'	-0.986365	1.91807e-05	0.000726815	5134	4905	3822	3275	2099	2298	2596	1918	2196	2425	2055	Down
17993	'Ndufs4'	-0.833742	7.28006e-06	0.000432482	1005	993	867	775	531	547	587	474	520	587	514	Down
18002	'Nedd8'	-0.932759	2.35396e-05	0.000817934	2555	2073	1681	1456	1133	1093	1229	999	1178	1084	887	Down
18007	'Neo1'	0.41207	0.00313209	0.0179522	750	1013	1399	1445	1612	1955	1608	2021	1788	1843	1843	Up
18015	'Nf1'	0.808811	6.75475e-09	5.65434e-06	426	412	585	703	840	1255	1130	1197	1111	1080	1169	Up
18028	'Nfib'	-0.439894	0.00384878	0.0207649	6437	4535	4761	4261	4352	4299	4779	3903	3709	4172	3781	Down
18029	'Nfic'	0.615505	0.00132069	0.0100019	1077	1276	1994	1933	2893	3373	2353	2816	3157	3762	3223	Up
18032	'Nfix'	0.53784	0.00289156	0.016959	779	662	1108	1253	1708	1789	1549	1705	1943	2112	1551	Up
18035	'Nfkbia'	-0.473343	0.000497187	0.00519059	2552	3385	3559	3066	2507	2500	3082	2316	2146	2239	2480	Down
18073	'Nid1'	0.587719	0.000491946	0.00515634	835	1109.94	1598.9	1573.97	2139.83	2480.91	1953.98	2548.89	2240.78	2675.78	2628.92	Up
18074	'Nid2'	0.806292	0.00219148	0.0141014	43.11	53.07	97.21	71.19	166.32	162.36	122.3	194.45	156.4	180.55	181.55	Up
18081	'Ninj1'	-0.510275	0.000997663	0.00821562	710	739	630	594	460	485	534	497	527	527	454	Down
18082	'Nipsnap1'	-0.554865	0.00490541	0.0246614	407	390	319	304	220	256	293.2	290	265	226	209	Down
18087	'Nktr'	0.640117	0.000803345	0.00709863	703.53	768.99	1134	1374.97	1939	2071	1832	2255.01	1880	2078.94	2122	Up
18100	'Mrpl40'	-0.721345	2.20597e-05	0.000787309	628	612	490	498	371	364	392	335	372	376	333	Down
18102	'Nme1'	-0.798222	0.000196543	0.00280367	1540	1311	1024	1030	726	699	956	662	773	761	634	Down
18103	'Nme2'	-0.76152	9.22186e-05	0.00177832	3541	3929	3023	2870	1923	1945	2491	1888	2171	2072	1886	Down
18109	'Mycn'	1.1614	0.000381198	0.00429629	9	22	19	13	24	52	21	31	45	65	49	Up
18120	'Mrpl49'	-0.544656	0.000156583	0.00243345	797	875	727	734	565	569	650	570	557	592	541	Down
18129	'Notch2'	0.604422	0.000184134	0.00270199	840	913	1137	1434	1839	2129	1632	2215	1984	2113	2444	Up
18131	'Notch3'	0.812711	0.00155936	0.0112108	380	330	627	714	1248	1325	891	1240	1284	1399	1508	Up
18132	'Notch4'	0.568084	0.00716192	0.0322184	2282	1580	2834	3467	5370	5259	4631	4516	5480	5176	5494	Up
18148	'Npm1'	-0.543152	9.04563e-05	0.00175772	4137	5262	4960	4421	3361	3167	3937	3651	3446	3224	3348	Down
18150	'Npm3'	-0.611546	0.000194418	0.00278198	487	475	478	392	329	275	406	299	349	308	302	Down
18167	'Npy2r'	4.20335	0.00682633	0.0311944	0	0	0	0	0	1	0	16	1	3	2	Up
18175	'Nrap'	0.841462	0.00370289	0.0202231	33.5	44	39	49	103	97	67	89	107.85	173.97	109	Up
18188	'Nrtn'	-0.758059	0.000308227	0.00375417	133	127	122	93	90	93	91	64	68	89	53	Down
18190	'Nrxn2'	0.511132	0.00202967	0.0133973	92	140	157	175	241	256	251	222	268	295	243	Up
18203	'Ntan1'	-0.759612	9.57413e-05	0.00182146	1416	1292	1098	957	752	660	909	724	813	741	653	Down
18213	'Ntrk3'	0.866495	0.0104962	0.0422601	51	30	52	37	73	155	88	56	47	162	89	Up
18214	'Ddr2'	0.460187	0.000744847	0.00675719	507	516	708	721	1014	1025	921	1180	1015	1066	1175	Up
18218	'Dusp8'	-0.738942	1.02697e-05	0.000517753	1862	1137	1309	1049	1301	914	897	803	977	1036	852	Down
18227	'Nr4a2'	-0.453121	0.000255069	0.00332438	169	190	163	184	202	143	135	152	130	149	192	Down
18245	'Oaz1'	-0.600692	0.000163978	0.00249572	9693	8129	7886	7063	6126	5827	7016	5313	6304	5722	5078	Down
18247	'Oaz2'	-0.438963	0.000129976	0.00217817	7226	6493	6573	6741	5661	6365	5726	5064	5400	5173	5224	Down
18301	'Fxyd5'	-0.435639	0.00251956	0.0154513	2219	2402	2004	2015	1976	1461	2103	1948	2095	1612	1515	Down
18400	'Slc22a18'	-0.422026	0.0114972	0.0450113	365	268	236	244	237	224	265	214	238	232	212	Down
18414	'Osmr'	0.424325	0.00171204	0.0119428	1018	757	940	1011	1438	1473	1357	1918	1504	1505	1586	Up
18438	'P2rx4'	-0.447219	5.41929e-05	0.00130289	2202	2053	1774	1898	1796	1634	1637	1578	1667	1542	1707	Down
18439	'P2rx7'	0.601109	0.000185815	0.0027245	188	209	289	321	437	507	417	487	492	458	563	Up
18441	'P2ry1'	0.62332	0.0023274	0.0146535	24	28	33	36	41	50	52	47	45	77	66	Up
18476	'Pafah1b3'	-0.723552	8.3306e-05	0.00168589	390	346	323	305	201	227	226	217	226	217	192	Down
18477	'Prdx1'	-0.856222	3.77897e-05	0.00104182	13501	12504	9798	9191	6249	6262	7779	6395	6601	6293	5892	Down
18491	'Pappa'	1.04572	0.00078513	0.00700531	9	14	18	10	16	22	18	34	45	30	38	Up
18518	'Igbp1'	-0.556603	0.00037333	0.00423875	978	1247	1006	1000	698	756	834	756	789	757	707	Down
18538	'Pcna'	-0.537064	1.00128e-05	0.000512213	1640	1967	1863	1809	1382	1353	1488	1408	1381	1264	1254	Down
18550	'Furin'	0.67407	0.00272154	0.0163524	444	646	1030	1110	1468	1651	1125	1679	1890	1842	1744	Up
18566	'Pdcd1'	-1.30536	7.79159e-05	0.00161953	38	30	36	21	19	7	13	21	12	14	13	Down
18570	'Pdcd6'	-0.502975	0.00124896	0.00963185	1141	1226	1084	1005	790	827	1042	791	859	763	797	Down
18577	'Pde4a'	0.623971	0.00015929	0.00246097	143	103	181	197	268	332	297	291	284	337	297	Up
18600	'Padi2'	0.462371	0.0129268	0.0490543	120	94	101	154	201	195	178	189	272	224	183	Up
18611	'Pea15a'	-0.448184	0.000237741	0.00317724	8193	7456	7133	6697	6438	5719	7075	5516	6117	5823	5797	Down
18612	'Etv4'	2.09493	0.00339184	0.0190381	5	4	1	3	3	10	8	53	8	5	10	Up
18616	'Peg3'	0.557567	0.00655786	0.030367	94	134	200	188	301	350	254	314	294	273	307	Up
18618	'Pemt'	-0.876435	0.000636604	0.0061165	80	74	47	55	45	35	47	43	37	40	24	Down
18624	'Pepd'	-0.484141	2.76147e-05	0.000882459	786	821	789	704	635	582	660	572	591	638	609	Down
18628	'Per3'	0.742064	0.00125744	0.00965971	111	135	206	313	281	404	379	385	441	460	255	Up
18634	'Pex7'	-0.453369	0.00296342	0.0172485	429	495	389	428	314	389	334	290	361	332	352	Down
18637	'Pfdn2'	-0.404543	0.00464354	0.0237543	745.2	633.33	669.27	591.89	502.26	544.38	632.48	517.09	533.4	547.01	477.01	Down
18640	'Pfkfb2'	0.436135	0.00851238	0.0363469	604	695	1067	1269	1389	1473	1441	1649	1485	1334	1667	Up
18655	'Pgk1'	-0.459719	0.00135128	0.0101572	2760	2741	2867	2381	1828	2071	2233	1938	2123	2226	1949	Down
18673	'Phb'	-0.573292	0.000833604	0.00726878	2126	2064	1756	1618	1313	1401	1634	1164	1395	1427	1195	Down
18676	'Phf2'	0.520233	0.010366	0.0419101	586	611	1169	1193	1619	1735	1316	1570	1749	1761	1708	Up
18700	'Piga'	0.772283	6.2489e-05	0.00141029	74	75	126	112	182	232	213	270	190	191	199	Up
18701	'Pigf'	-0.666797	0.000666952	0.00630843	273.71	319.28	240.32	234.6	163.89	160.7	219.58	177.38	184.13	160.58	166.04	Down
18708	'Pik3r1'	0.432304	0.000250065	0.00330596	739	806	1276	1111	1297	1495	1459	1564	1461	1683	1798	Up
18710	'Pik3r3'	-0.555497	6.17176e-08	3.07187e-05	602	559	572	563	536	485	465	452	404	392	427	Down
18717	'Pip5k1c'	0.430077	0.00857167	0.0364985	897	934	1435	1463	2113	2109	1729	2009	2244	2107	2077	Up
18752	'Prkcg'	1.0217	0.000315141	0.00380395	39	36	56	91	134	178	168	199	161	118	130	Up
18763	'Pkd1'	0.77793	0.000480046	0.00506647	886.5	964.98	1535.92	1675.44	2910.21	3063.1	2497.09	3106.64	2994.29	3033.78	3372.19	Up
18769	'Pkig'	-0.534346	0.0011132	0.00889403	1439	1310	1165	1114	956	952	1218	874	905	922	805	Down
18778	'Pla2g1b'	-0.472534	0.0101697	0.0414533	336	624	460	501	412	329	415	496	390	374	285	Down
18793	'Plaur'	-0.633407	9.25303e-07	0.000149566	1668	1778	1532	1617	1573	1265	1354	1398	1154	990	1021	Down
18803	'Plcg1'	0.574752	0.00781206	0.0341144	581	949	1330	1371	2054	1927	1668	2123	2029	2124	2540	Up
18810	'Plec'	0.773194	0.00154778	0.0111561	2163	1656	2718	3759	6224	6094	4995	6782	7139	6431	5871	Up
18817	'Plk1'	0.549981	0.0049265	0.0247144	32	38	32	53	61	82	60	75	80	72	57	Up
18829	'Ccl21a'	-1.00839	3.07284e-06	0.000280146	4123.91	5243.8	3140.54	3081.64	2272	1766.45	2305	1919	1997.44	2228	2108.86	Down
18844	'Plxna1'	0.614139	0.00140041	0.0104117	1643	2072.98	3310	3213	4688	5219	4084	4631	5040	5399	5961	Up
18845	'Plxna2'	0.937617	6.59434e-05	0.00146315	479	689	916	1386	1677	2302	2026	2573	1876	1882	2372	Up
18846	'Plxna3'	0.571479	0.0101733	0.0414582	87	70	91	122	205	202	152	207	153	218	208	Up
18861	'Pms2'	0.454178	0.000569796	0.00570353	248	236	243	282	340	432	336	358	378	477	520	Up
18938	'Ppp1r14b'	-0.589228	0.000852146	0.00737855	763	590	540	491	503	449	509	401	487	460	333	Down
18946	'Pnliprp1'	-0.576749	0.00614322	0.0289564	40	44	43	54	34	31	28	26	34	45	32	Down
18949	'Pnn'	0.496653	0.00148238	0.0108374	642	704	1113	1197	1456	1649	1544	1764	1472	1527	1649	Up
18950	'Pnp'	-0.611726	0.000117872	0.00205172	2336	2443	2258	2058	1446	1478	1792.4	1460.18	1587	1576	1588	Down
18952	'Sept4'	-0.558323	0.00057832	0.00576005	4117	5779	4380	4068	3439	3352	4192	3097	3261	3411	2977	Down
18970	'Polb'	-0.780483	4.67053e-06	0.00034181	587.67	636.56	547.97	478	373	349.01	416.5	339	335	341.09	318.42	Down
18979	'Pon1'	-0.723801	0.000866891	0.00745664	2015	2062	1508	1684	1032	1324	879	910	1103	1310	1431	Down
19011	'Endou'	-0.446667	0.00907707	0.0380782	134	118	111	96	89	97	90	76	100	102	86	Down
19014	'Med1'	0.40306	0.00163163	0.0115514	472	478	599	638	861	858	768	968	823	935	1059	Up
19015	'Ppard'	0.527055	0.00529358	0.0261008	232	320	436	506	687	739	623	681	756	740	636	Up
19018	'Scand1'	-0.916401	0.00033618	0.00397885	2429.55	1700.11	1353	1181.39	1020.9	862.16	1182.69	698.05	1151.87	1018.2	756.94	Down
19023	'Ppef2'	0.829006	0.0123521	0.0474699	6	10	12	7	13	26	24	18	14	15	18	Up
19035	'Ppib'	-0.655746	3.66664e-05	0.00102778	5579.79	6035.9	4935.88	4864.16	3574.4	3526.47	4062.93	3609.17	3694.36	3691.27	3241.59	Down
19041	'Ppl'	0.572131	0.00355173	0.0196306	521	733	1085	1287	1516	1779	1346	1783	1711	1653	1876	Up
19073	'Srgn'	-0.710265	6.98896e-06	0.000422373	4915	5836	4581	4587	3483	3062	3487	2964	3506	2893	3751	Down
19076	'Prim2'	-0.474724	0.000111232	0.00198599	191	200	216	208	167	152	165	185	168	142	149	Down
19166	'Psma2'	-0.731145	1.43638e-05	0.000615171	2291	2561	2112	1932	1420	1400	1602	1388	1478	1372	1316	Down
19167	'Psma3'	-0.627159	0.000319569	0.0038356	2762	3062	2450	2440	1637	1661	2085	1795	1896	1888	1693	Down
19170	'Psmb1'	-0.778761	1.02021e-05	0.000517583	3569	3786	3099	2907	2052	1901	2346	1972	2185	2039	1945	Down
19171	'Psmb10'	-0.637465	0.000591259	0.00584996	2279	2174	1719	1561	1623	1089	1592	1382	1761	1367	1089	Down
19172	'Psmb4'	-0.734906	4.23778e-05	0.00113106	3516	3515	2918	2681	2064	1826	2426	1797	2189	2119	1819	Down
19173	'Psmb5'	-0.708479	7.74034e-05	0.00161069	1797	1866	1465	1374	1051	1022	1265	972	1039	1068	1012	Down
19175	'Psmb6'	-0.82346	5.70847e-06	0.000374193	3111	3083	2426	2268	1785	1556	1913	1553	1757	1659	1450	Down
19177	'Psmb7'	-0.641499	0.000144456	0.00232951	1662	1958	1704	1539	1056	1115	1350	1092	1174	1158	1088	Down
19179	'Psmc1'	-0.483143	0.000298835	0.00368116	2538	2956	2537	2311	2005	1914	2235	1817	2096	2092	1957	Down
19181	'Psmc2'	-0.412902	0.00205774	0.013513	2066	2168	1889	1848	1518	1578	1819	1483	1697	1670	1529	Down
19182	'Psmc3'	-0.5468	0.000158744	0.00245666	3167	3136	2657	2643	2161	2051	2454	1971	2146	2272	2057	Down
19184	'Psmc5'	-0.516827	0.00080994	0.00714382	2195	2123	1772	1747	1468	1481	1750	1334	1539	1497	1342	Down
19185	'Psmd4'	-0.497848	0.000826629	0.00723792	2549	2535	2107	2083	1779	1680	2113	1675	1897	1764	1627	Down
19186	'Psme1'	-0.522344	0.000691821	0.00642166	4100	3660	3126	2915	2947	2530	2884	2725	3107	2585	2195	Down
19188	'Psme2'	-0.690938	0.000147493	0.00235172	3031.05	2902.01	2322.09	2158.01	1844.19	1506.51	1969.41	1732.53	2095.71	1710.52	1462.23	Down
19207	'Ptch2'	0.889378	4.82687e-05	0.00121299	28	30	36	26	44	57	45	79	63	92	75	Up
19221	'Ptgfrn'	0.435224	0.00206594	0.0135492	3108	3062	4189	4222	6342	6064	5469	6294	6865	6169	6964	Up
19227	'Pthlh'	0.749241	0.011752	0.0457751	6	13	14	15	21	18	19	29	31	32	27	Up
19229	'Ptk2b'	0.444896	0.0124022	0.0476321	212	215	314	297	460	412	365	540	550	477	380	Up
19240	'Tmsb10'	-0.738614	1.18064e-06	0.000171964	7927	7320	6180	6393	5568	4605	5398	4291	4844	4654	3691	Down
19241	'Tmsb4x'	-0.933078	1.18445e-05	0.000555032	54279	53064	44483	41543	26119	24024	34149	24969	29673	23538	22460	Down
19249	'Ptpn13'	0.447408	0.00809533	0.035017	534	684	894	1045	1288	1421	1114	1352	1240	1283	1675	Up
19252	'Dusp1'	-0.683079	0.000266431	0.00341923	5576	9907	8734	8750	6497	4899	5963	7738	4888	4195	5718	Down
19253	'Ptpn18'	-0.74482	6.00489e-05	0.00137773	643	534	444	441	373	344	353	284	390	357	276	Down
19265	'Ptprcap'	-0.735474	0.000122068	0.00210487	405	399	394	254	350	202	241	241	354	248	196	Down
19280	'Ptprs'	0.55922	0.00209059	0.0136623	356	378	601	613	883	995	754	1046	796	984	975	Up
19283	'Ptprz1'	0.709905	0.00698893	0.0316937	166	105	76	106	114	226	143	162	169	238	341	Up
19286	'Pts'	-0.508267	0.00357862	0.019714	722	736	668	625	409	522	530	478	565	513	448	Down
19301	'Pxmp2'	-0.816815	2.17838e-05	0.000780487	342	266	227	252	182	182	172	139	175	181	144	Down
19362	'Rad51ap1'	-0.693131	0.00162199	0.0115152	162	169	136	103	103	87	112	96	123	82	73	Down
19363	'Rad51b'	-1.17638	0.000134955	0.00223702	77	67	41	43	27	25	25	25	28	32	22	Down
19377	'Rai1'	0.70678	0.00518536	0.0256772	216	285	495	526	870	886	629	913	840	931	948	Up
19384	'Ran'	-0.433232	0.000922777	0.00778108	2671	2663	2346	2429	1946	2025	2298	1936	2107	2001	1872	Down
19395	'Rasgrp2'	0.474551	7.39937e-05	0.00156989	701.01	703	913	1038	1276	1327	1474.01	1266.58	1495	1552	1514	Up
19418	'Rasgrf2'	-0.407903	4.09489e-05	0.00110412	701	897	1108	1006	1025	885	891	746	776	718	796	Down
19652	'Rbm3'	-0.637875	0.00437222	0.0227905	3378	4021	2465	2677	1811	2199	2473	1981	2412	2165	1546	Down
19659	'Rbp1'	-0.750274	4.57379e-05	0.0011797	1506	1578	1454	1280	882	885	1129	788	959	950	767	Down
19679	'Pitpnm2'	0.738565	0.000192846	0.00277024	1012	1059	1552	1848	2835	3116	2568	2971	3393	3169	3166	Up
19698	'Relb'	-0.475473	0.00130458	0.00990081	680	455	528	470	591	439	480	439	525	431	358	Down
19700	'Rem1'	-0.407387	0.0120355	0.0466132	128	136	145	127	165	137	138	146	115	88	91	Down
19718	'Rfc2'	-0.54389	0.00122983	0.00952019	842	661	613	547	506	546	518	499	520	473	437	Down
19724	'Rfx1'	0.417369	0.0128651	0.0488753	298	274	369	463	654	607	569	618	660	662	551	Up
19729	'Slc50a1'	-0.722679	3.71185e-05	0.00103371	2039	2022	1567	1410	1308	1197	1358	1061	1217	1148	993	Down
19734	'Rgs16'	0.969735	0.0117908	0.0458776	12	9	7	11	20	13	19	36	43	27	18	Up
19746	'Rhd'	-1.55729	0.000939563	0.00787233	12	9	7	12	12	3	3	3	9	3	3	Down
19769	'Rit1'	-0.515419	0.000177114	0.00263681	1242	1212	1152	1046	872	795	1006	846	916	868	869	Down
19823	'Rnf7'	-0.685311	0.000111291	0.00198599	1992	1853	1761	1400	1148	1036	1370	1120	1249	1166	1045	Down
19824	'Trim10'	-0.908805	0.000855685	0.00739479	129	112	82	140	171	88	85	43	121	74	46	Down
19882	'Mst1r'	1.10632	0.0020795	0.0136043	17	30	51	47	96	91	75	212	98	90	117	Up
19885	'Rorc'	-0.743255	0.000210382	0.00292628	309	388	532	298	241	232	224	210	216	241	317	Down
19896	'Rpl10a'	-0.996059	5.0899e-06	0.000352285	12075	10635	8347	7304	5396	4821	5958	4715	5572	4993	4391	Down
19899	'Rpl18'	-1.03893	4.09766e-06	0.000322489	17299	15596	11889	10740	7818	6719	9015	6361	7850	6993	5840	Down
19921	'Rpl19'	-0.889669	5.83096e-06	0.000379445	19586.4	19140	15059	13988.7	10239.1	8757.52	11679.3	9531.31	10433.9	9299.47	8524.72	Down
19933	'Rpl21'	-0.97435	4.97384e-06	0.000348282	23387.3	23377.5	16440.6	16167.2	11091	10044.5	12319.4	10355.7	11628.1	10304.7	9212.78	Down
19934	'Rpl22'	-0.952645	1.58671e-06	0.000191716	7173	6863	5646	5090	3524	3105	3777	3323	3708	3356	2956	Down
19935	'Mrpl23'	-1.07023	8.60596e-06	0.000473097	1854	1576	1136	1006	765	681	861	657	718	704	580	Down
19941	'Rpl26'	-1.05164	7.65289e-07	0.000140389	15898	16537	12214	11203	7455	6435	7651	7189	7914	6832	6323	Down
19942	'Rpl27'	-0.97006	4.36335e-06	0.000337628	6454	6532	5423	4615	3052	2966	3687	2768	3330	2934	2731	Down
19943	'Rpl28'	-0.888614	6.08339e-06	0.000390354	13645	11080	9087	8453	6886	6023	7114	5806	6436	6112	5264	Down
19944	'Rpl29'	-0.987764	4.00802e-06	0.000322157	15114	14704	10638	9992	7221	6440	7917.22	6236.42	7335	6751	5656	Down
19946	'Rpl30'	-1.3841	2.96643e-06	0.000280146	12121	10367.9	8228	7414	5040.71	4837.66	2302.34	2028.54	5228.92	4558	4055.42	Down
19951	'Rpl32'	-1.06552	7.40181e-07	0.000139924	10786	10898	8213	7128	5028	4226	5265	4530	5184	4424	4240	Down
19981	'Rpl37a'	-1.28108	1.97498e-07	6.52461e-05	12539	10625	7985	7019	4635	3750	4583	3693	4743	4252	3525	Down
19982	'Rpl36a'	-1.10309	3.07128e-06	0.000280146	6405	5594	4324	4053	2502	2395	2945	2244	2778	2369	2068	Down
19988	'Rpl6'	-0.852419	8.44268e-06	0.000468771	18123	19071	15024	13338	9925	8975	11364	9431	10245	9075	8671	Down
19989	'Rpl7'	-0.942316	1.49007e-06	0.000189098	21367	20639	17190	15448	10736	9880	12034	9648	10941	9742	9170	Down
20005	'Rpl9'	-0.961175	1.34998e-06	0.000182803	12884	13353	11325	9456	6601	5991	7462	5759	6947	6077	5815	Down
20016	'Polr1c'	-0.594518	4.62741e-05	0.00118689	728	772	674	638	523	461	594	515	507	465	487	Down
20018	'Polr1d'	-0.717894	9.12887e-05	0.00176966	1478	1488	1159	1147	823	806	1010	769	852	846	833	Down
20020	'Polr2a'	0.683736	0.00308847	0.017752	873	866	1688	1671	2676	3073	1923	2893	2794	2980	2841	Up
20021	'Polr2c'	-0.508003	0.000200255	0.00283401	1272.57	1336.39	1101.68	1092.44	943.57	837.09	1028.08	882.64	953.61	945.41	900.48	Down
20022	'Polr2j'	-0.936925	3.00985e-06	0.000280146	1169	1187	931	820	590	618	601	494	544	565	573	Down
20024	'Sub1'	-0.78578	5.29432e-06	0.000361112	2854	2759	2246	2219	1610	1481	1723	1428	1619	1594	1510	Down
20042	'Rps12'	-1.13687	1.27855e-06	0.000179917	19773	16239	12552	11859	7692	7151	8571	6588	7646	7064	6054	Down
20044	'Rps14'	-1.12755	3.85346e-07	9.5899e-05	14821	13444	11019	9562	6528	5351	6899	4953	6836	5980	5129	Down
20054	'Rps15'	-1.11881	4.90593e-06	0.000347541	30460	23956	17757	15919	12182	10017	13707	9841	11301	10671	8780	Down
20055	'Rps16'	-1.08387	4.98197e-07	0.000109224	14917.6	14620.5	11849.1	9923.83	6919.67	6272.12	7617.08	5931.72	6790.62	6062.36	5377.34	Down
20068	'Rps17'	-1.07131	3.11602e-07	8.8284e-05	9822	9117	7242	6589	4430	3962	4661	3798	4192	4191	3740	Down
20084	'Rps18'	-1.01137	3.80569e-07	9.5899e-05	9170	9946	7487	7031	4758	4050	4984	4228	4826	4325	3930	Down
20085	'Rps19'	-1.04761	2.31763e-06	0.000245296	7496	7784	6159	5425	3410	3147	4001	3003	3942	3276	2915	Down
20088	'Rps24'	-1.0228	5.4061e-06	0.000366025	26257	23634	18245	16167	11760	10116	13820	9997	11935	10544	9198	Down
20090	'Rps29'	-1.22251	8.32711e-08	3.8338e-05	6348	5933	4582	3967	2653	2258	2275	2168	2850	2362	2070	Down
20091	'Rps3a1'	-0.993681	4.26582e-06	0.000331987	34981	33247	25975	23577	16560	14019	19846	15727	16240	14535	13080	Down
20102	'Rps4x'	-0.980077	8.2544e-06	0.000468771	28429	27148	21214	19205	13144	11632	16049	12259	14319	11427	10969	Down
20103	'Rps5'	-1.06381	1.72169e-06	0.000199413	18708	16694	13273	11336	8242	7031	9238	7088	8156	7255	6545	Down
20104	'Rps6'	-1.06643	0.000480346	0.00506647	593.54	607.15	389.78	392.86	298.37	233.99	485.31	240.8	179.88	185.95	185.63	Down
20115	'Rps7'	-1.03867	7.48092e-07	0.000139924	16652	18450	13988	12202	8287	7581	9200	7730	8218	6984	7163	Down
20130	'Rras'	-0.579794	0.000246475	0.00327731	3737	3602	2836	3055	2637	2225	2948	2140	2680	2483	2118	Down
20163	'Rsu1'	-0.41114	0.00146069	0.0107343	2211	3661	3115	3162	2540	2424	2731	2455	2384	2460	2579	Down
20167	'Rtn2'	-0.543284	0.00207274	0.0135649	552	566	485	479	368	357	480	357	429	395	290	Down
20191	'Ryr2'	1.25303	0.000393308	0.00438448	68	90	73	103	287	325	152	280	302	484	418	Up
20192	'Ryr3'	0.85104	0.00928796	0.0387511	10	9	10	8	15	20	17	15	23	34	18	Up
20193	'S100a1'	-0.929973	0.000130309	0.00218161	5092	4066	2824	2794	1927	1937	2202	1872	2221	2216	1783	Down
20194	'S100a10'	-0.723009	0.000130885	0.00218927	3373	3442	2746	2674	2032	1638	2263	2152	2393	1872	1595	Down
20195	'S100a11'	-0.608146	0.000723308	0.00662371	10609	8910	7026	7355	5870	5985	6819	5964	6036	6056	5189	Down
20196	'S100a13'	-1.11767	9.53507e-06	0.000503146	2617	2096	1630	1467	966	937	1212	793	1022	860	805	Down
20198	'S100a4'	-0.675244	0.00349981	0.0194309	415	329	387	354	242	176	272	234	388	242	170	Down
20200	'S100a6'	-0.799332	0.000519806	0.00535618	9250	7715	5498	5659	3852	4080	5076	3842	4650	4295	3608	Down
20201	'S100a8'	-1.02211	0.000261602	0.00337371	498	466	647	380	302	131	221	225	368	208	395	Down
20202	'S100a9'	-0.910078	0.00160873	0.0114432	777	739	952	575	454	202	413	372	646	312	610	Down
20229	'Sat1'	-0.51601	0.000145001	0.00233036	3341	3163	3018	2888	2281	2198	2612	2345	2480	2227	2229	Down
20249	'Scd1'	0.690336	0.00359725	0.0197811	15925.6	16565.1	21256.2	21882.1	20343.1	32800.1	21822.3	34570.2	20030.1	61218.9	39186.8	Up
20257	'Stmn2'	-0.568109	0.000715225	0.00656609	1859	2024	1585	1586	1277	1231	1554	1010	1270	1250	1416	Down
20271	'Scn5a'	1.4214	0.000787449	0.00701527	18	35	17	62	126	162	93	103	146	211	194	Up
20280	'Scp2'	-0.441386	0.000351013	0.0040761	4101	4905	4869	4580	3359	3483	4015	3554	3712	3750	3421	Down
20289	'Scx'	-0.799323	7.42645e-05	0.00157202	280	403	299	289	233	234	216	147	253	178	156	Down
20297	'Ccl20'	-1.33193	0.0109827	0.0436515	47	35	91	9	16	17	6	18	18	30	19	Down
20299	'Ccl22'	0.973795	0.000443831	0.00478817	36	34	33	73	75	79	122	175	106	85	92	Up
20301	'Ccl27a'	-1.1266	0.00345037	0.0192435	34.84	51.7	39.16	14.24	25.56	16.3	24.44	7.7	18	24.36	14.77	Down
20308	'Ccl9'	-0.413511	0.00475481	0.0241424	366	505	483	440	410	282.57	441	408	443	328	347	Down
20316	'Sdf2'	-0.558499	0.000485369	0.00510483	948	1070	1008	892	682	655	902	700	720	703	598	Down
20322	'Sord'	0.403562	0.000198214	0.00281598	276	253	292	371	399	482	394	519	465	496	482	Up
20333	'Sec22b'	-0.412122	0.000895858	0.00763046	937	1098	980	935	769	802	892	838	760	800	758	Down
20335	'Sec61g'	-1.09723	2.51104e-06	0.000256567	1215	1266	884	866	513	466	532	479	611	539	453	Down
20338	'Sel1l'	0.433651	5.85689e-05	0.00136167	1631	1709	2112	2399	2884	3191	2960	3475	2989	3479	3365	Up
20352	'Sema4b'	0.416535	0.00605077	0.028664	224	188	220	289	407	391	354	428	414	407	384	Up
20360	'Sema6c'	0.539378	0.00487423	0.0245503	41	32	47	42	63	89	59	61	73	92	67	Up
20361	'Sema7a'	0.943599	0.000106942	0.00193462	642	666	919	1437	1763	1596	2107	1814	2794	2464	3084	Up
20364	'Selenow'	-0.848654	8.45601e-05	0.00170006	6635	5217	4550	4111	3402	2627	4144	2636	3317	3256	2386	Down
20365	'Serf1'	-0.672861	0.000102144	0.00188675	141	102	125	101	96	73	102	81	79	74	75	Down
20377	'Sfrp1'	0.549252	0.00129473	0.00985664	222	169	165	180	257	303	268	441	269	377	316	Up
20383	'Srsf3'	-0.564061	0.00176529	0.0122217	3590	3596	3254	2833	2087	2397	2926	2454	2347	2147	2027	Down
20389	'Sftpc'	-0.639789	0.000860509	0.00742255	388974	566555	427136	398815	305294	264082	347137	399813	316424	261116	249430	Down
20401	'Sh3bp1'	0.566807	0.00275597	0.0164822	206	230	337	420	519	539	467	570	697	591	510	Up
20409	'Ostf1'	-0.446341	0.00100608	0.00826404	2589	2846	2524	2551	1952	1949	2353	1964	2340	1953	1967	Down
20411	'Sorbs1'	0.658478	3.295e-07	8.97376e-05	927	1027	1270	1370	1544	2118	1738	1869	2107	2724	2480	Up
20422	'Sem1'	-1.04647	2.70451e-05	0.000873794	2132	1866	1352	1172	804	788	992	804	863	810	685	Down
20439	'Siah2'	-0.75826	3.7215e-05	0.00103371	375	376	320	286	283	249	231	253	255	193	148	Down
20442	'St3gal1'	0.602213	0.00158043	0.0113145	1203	1349	2002	2174	3318	3130	2808	3816	3685	3317	3490	Up
20462	'Tra2b'	-0.449916	9.83884e-05	0.00184701	2796	3091	2871	2664	2294	2272	2408	2471	2198	2132	2252	Down
20463	'Cox7a2l'	-0.886283	7.38232e-06	0.000435746	2944	2961	2444	2136	1529	1521	1786	1458	1531	1414	1268	Down
20472	'Six2'	2.40485	0.00742489	0.0330522	0	2	4	1	1	21	4	2	2	22	6	Up
20481	'Ski'	0.413485	0.00193874	0.0129894	2184	2025	2728	3086	4128	4160	3680	4209	4473	4625	4080	Up
20492	'Slbp'	-0.424246	0.000738523	0.00671636	553	654	570	568	505	482	541	538	474	400	463	Down
20501	'Slc16a1'	0.575022	0.000191403	0.00276566	214	246	310	316	446	556	435	617	466	550	432	Up
20517	'Slc22a1'	-1.00068	0.000151068	0.00237785	46	39	33	31	26	21	22	14	19	26	18	Down
20519	'Slc22a3'	0.511506	0.0130628	0.049448	38	69	70	91	119	141	120	137	102	128	109	Up
20522	'Slc23a1'	0.559696	0.00545779	0.0267103	104	72	81	126	114	174	111	134	149	210	215	Up
20523	'Slc25a14'	-0.547788	0.00184279	0.0125832	165	145	130	108	103	93	104	96	106	106	107	Down
20533	'Slc4a1'	-0.843794	0.00226263	0.0143883	332	254	172	359	460	222	247	111	290	178	139	Down
20539	'Slc7a5'	0.915586	0.00866272	0.0367502	16.26	14	45	47	78	68	56	75	98	114	85	Up
20564	'Slit3'	0.845718	0.00466373	0.0238159	151	174	386	396	700	781	459	779	646	784	812	Up
20568	'Slpi'	-0.502981	0.0110572	0.0438477	685	686	649	652	473	360	604	574	641	511	350	Down
20589	'Ighmbp2'	0.489403	0.00112633	0.00896002	77	69	122	130	143	157	157	176	186	171	171	Up
20591	'Kdm5c'	0.41232	0.00647493	0.0300586	1115	1255	1752	1927	2539	2595	2164	2700	2446	2616	2723	Up
20602	'Ncor2'	0.564815	0.00626835	0.029411	745	804	1287	1395	2024	2091	1409	2030	2239	2430	2087	Up
20615	'Snapin'	-0.434697	2.6047e-05	0.000850498	1044.61	1297.38	1164.31	1133.41	998.78	926.34	1001.89	877.13	991.6	930.9	963.21	Down
20617	'Snca'	-1.15444	0.000264433	0.00339794	636	518	400	425	331	280	361	129	329	224	110	Down
20618	'Sncg'	-0.797997	0.0106353	0.0426801	242	163	164	87	92	92	97	80	72	165	94	Down
20630	'Snrpc'	-0.533073	4.93174e-05	0.00122734	668	626	644	537	522	488	536	389	471	491	458	Down
20638	'Snrpb'	-0.514057	8.6891e-05	0.00172566	2884	3009	2809	2706	2278	2162	2623	1867	2270	2180	2010	Down
20639	'Snrpb2'	-0.825603	1.29533e-05	0.000586114	1066	1024	957	738	566	544	644	566	584	533	515	Down
20641	'Snrpd1'	-0.731366	0.000390637	0.00436528	1111	999	828	787	531	555	715	540	643	586	506	Down
20643	'Snrpe'	-0.956312	4.90259e-05	0.00122505	939	862	691	604	378	392	489	427	452	377	347	Down
20655	'Sod1'	-0.845807	4.72805e-06	0.00034181	12972	13010	10599	9726	7063	6701	7724	5884	7202	7110	6397	Down
20663	'Sos2'	0.535141	0.000816743	0.00718815	366	487	699	674	903	1010	906	1055	920	972	1184	Up
20667	'Sox12'	0.447566	0.00682477	0.0311944	119	104	153	131	221	237	177	215	269	231	203	Up
20668	'Sox13'	0.553567	0.00254095	0.0155365	765	734	951	1435	1796	1960	1743	1695	1960	1809	1928	Up
20678	'Sox5'	0.443171	0.0108318	0.0432804	62	75	119	97	148	161	141	173	126	147	163	Up
20686	'Spa17'	-0.981577	0.00161872	0.0114965	659	383	239	255	186	238	212	168	193	211	205	Down
20708	'Serpinb6b'	-0.425606	0.000862215	0.00743287	2315	3338	3355	3186	2619	2270	2852	2546	2702	2042	2556	Down
20716	'Serpina3n'	0.43268	0.00228916	0.0145069	1036.99	1464	1636.18	2053	1711	1935	2375.99	2879.01	2603	2123	2419.91	Up
20717	'Serpina3m'	0.922922	0.00145635	0.0107066	13	14	9	16	18	21	31	26	25	31	46	Up
20719	'Serpinb6a'	-0.66844	9.63022e-05	0.00182647	4852	5281.17	4367.19	4052.35	3055.51	2814.69	3775.32	3020.14	3322.17	2949.33	2833.28	Down
20724	'Serpinb5'	2.2699	0.0101389	0.041364	1	0	4	0	1	3	3	8	2	11	12	Up
20731	'Spink4'	-1.29603	0.000235409	0.00315294	67	58	33	29	24	23	17	13	22	27	18	Down
20751	'Spr'	-0.528068	0.000277702	0.00350765	964	951	902	832	717	700	858	661	621	718	588	Down
20813	'Srp14'	-0.77493	1.68858e-05	0.000683133	2319	2396	2022	1901	1318	1212	1604	1236	1406	1307	1254	Down
20826	'Snu13'	-0.670728	0.000124139	0.00212863	2439.96	2393.55	2138.39	2038.81	1458.17	1463.59	1936.06	1398.77	1471.37	1445.06	1329.26	Down
20832	'Ssr4'	-0.857236	1.77454e-05	0.000697466	1619	1757	1314	1202	849	807	968	795	914	889	775	Down
20845	'Star'	0.836301	2.29398e-05	0.000804684	45	44	67	78	106	147	121	168	124	140	111	Up
20847	'Stat2'	0.614131	0.00212758	0.0138304	544	572	655	647	1287	1136	987	1584	1516	1196	1154	Up
20849	'Stat4'	-0.455585	0.0023266	0.0146535	171	125	147	172	197	125	150	160	143	104	119	Down
20892	'Cenpx'	-0.842599	1.13455e-05	0.000544112	1204	1297	918	917	673	621	738	595	643	678	587	Down
20918	'Eif1'	-0.50845	0.000144852	0.00233036	10808.7	9250.93	9178.84	8920.63	7425.78	7408.84	7652.26	6441.98	8217.28	7372.22	6857.81	Down
20922	'Supt4a'	-0.934391	2.45575e-05	0.000835954	1053.92	1164.96	823	684	516	476	593	448	517	543	502	Down
20930	'Surf1'	-0.564253	0.000181557	0.00267699	733	954	761	697	572	551	609	555	614	599	521	Down
20957	'Sycp1'	1.45116	0.0022996	0.0145631	2	2	4	5	8	9	13	10	12	10	23	Up
20981	'Syt3'	-0.635795	0.00341178	0.0190639	39	39	49	46	50	36	41	23	32	42	20	Down
21340	'Taf1b'	-0.44322	0.000988066	0.0081634	256	303	331	275	214	215	257	214	237	220	239	Down
21345	'Tagln'	-0.579101	0.00702752	0.0318217	6263.75	4610.81	4278.32	3994.39	2773.93	3004.35	3756.37	2781.4	3001.09	4255.73	3543.95	Down
21351	'Taldo1'	-0.586521	0.000726863	0.00663654	3653	2978	2928	2593	2141	2176	2628	1970	2081	2441	1807	Down
21357	'Tarbp2'	-0.425724	0.00748829	0.033206	437	320	333	318	267	302	310	241	283	295	281	Down
21366	'Slc6a6'	0.508685	0.000615455	0.0059956	1067	1316	1849	1953	2429	2803	2250	2793	2742	2836	2931	Up
21371	'Tbca'	-0.858123	1.07718e-05	0.000526191	1272	1145	1060	953	609	656	701	617	650	667	546	Down
21385	'Tbx2'	0.502282	0.000375895	0.00425214	1789	1923	2552	2491	3502	3502	3504	3177	4318	4684	4082	Up
21386	'Tbx3'	0.855756	0.000253558	0.00331529	740	860	1595	1614	2567	2893	2357	2650	2985	3290	3453	Up
21388	'Tbx5'	0.790472	0.00863092	0.036666	95	161	347	354	534	588	428	516	568	603	680	Up
21400	'Tcea2'	-0.568389	0.00366101	0.0200673	86	85	74	64	57	59	66	50	63	54	46	Down
21402	'Skp1a'	-0.592059	0.000155531	0.00242529	5085.97	5231.96	4691.95	4376.95	3209.92	3360.92	3976.94	3164.95	3473.91	3356.9	3273.88	Down
21410	'Hnf1b'	0.492502	0.00621646	0.0292196	105	153	228	261	265	344	268	348	298	308	332	Up
21428	'Mlx'	-0.435675	0.000647132	0.00618773	673	866	734	660	595	545	636	622	595	587	583	Down
21454	'Tcp1'	-0.414174	0.00212484	0.0138223	4354.9	4698.44	3937.45	4178.71	3257.08	3293.33	4015.4	3644.81	3453.77	3395.92	3212.22	Down
21645	'Tcte1'	0.716776	0.00612758	0.0289103	150	100	89.63	172.5	252.84	307.6	202.74	204.79	229.17	372.47	374.8	Up
21648	'Dynlt1b'	-0.849163	0.000464006	0.00494225	1006.66	899.09	673.31	639.84	465.5	586.94	315.44	373.49	545.03	531.78	488.39	Down
21672	'Prdx2'	-0.834714	3.71621e-05	0.00103371	4921	4322	3427	3185	2475	2292	2942	2189	2392	2363	2050	Down
21681	'Alyref'	-0.591754	5.38513e-05	0.00129637	439	523	393	393	332	305	315	321	323	320	311	Down
21743	'Inmt'	-0.721596	8.56467e-07	0.000146191	36260	50632	44536	41548	31610	27122	34336	28457	27498	26210	25894	Down
21761	'Morf4l1'	-0.447923	1.4076e-05	0.000612743	6254.89	7017.49	6638.4	6709.94	5429.84	5265.25	5589.45	4820.17	5663.77	5314.75	5426.76	Down
21767	'Tex264'	-0.535877	0.000428289	0.00467816	1827	1773	1540	1502	1272	1320	1497	1100	1248	1249	1080	Down
21785	'Tff2'	-1.67524	5.16107e-05	0.00126391	159	142	166	58	50	37	25	16	48	67	58	Down
21807	'Tsc22d1'	-0.406973	0.000559419	0.00561737	5556	6165	5698	5769	4503	4899	5333	4439	4386	4818	4678	Down
21814	'Tgfbr3'	0.495039	3.75493e-07	9.5899e-05	937	991	1123	1232	1356	1650	1578	1789	1643	1846	2223	Up
21816	'Tgm1'	0.560772	0.00809824	0.035017	43	32	43	60	53	55	63	100	89	62	91	Up
21824	'Thbd'	0.442771	0.000378106	0.00426928	7793	9380	11381	11921	13416	15367	14296	13890	16591	17140	21215	Up
21826	'Thbs2'	0.778186	0.0034536	0.0192499	14	20	33	28	35	59	35	50	38	75	42	Up
21828	'Thbs4'	2.49215	0.00338668	0.0190266	1	1	1	2	4	11	4	2	5	39	7	Up
21832	'Thpo'	0.988421	0.000827152	0.00723792	6	8	11	16	21	29	20	28	32	29	27	Up
21844	'Tiam1'	0.656867	0.000189845	0.00275724	143	117	137	149	252	281	201	282	323	302	303	Up
21854	'Timm17a'	-0.766752	6.80175e-05	0.0014912	994	987	768	706	517	513	596	506	534	560	520	Down
21855	'Timm17b'	-0.668743	0.00031032	0.00376472	746	596	514	473	418	378	482	383	384	401	357	Down
21915	'Dtymk'	-0.672478	0.000224804	0.00305535	519	585	440	439	319	353	393	318	312	313	300	Down
21922	'Clec3b'	-0.472814	0.00089023	0.00760916	1586	2056	2287	1700	1417	1305	1709	1351	1527	1568	1425	Down
21933	'Tnfrsf10b'	-0.796791	0.000161094	0.00246702	356	292	372.98	263.8	382	293.21	227.32	293.96	181.02	166.28	139	Down
21936	'Tnfrsf18'	-0.724297	0.000687369	0.00640941	88	74	62	55	57	48	45	55	53	36	42	Down
21939	'Cd40'	-0.655901	1.66057e-06	0.000194783	250	349	361	266	260	208	228	221	233	199	194	Down
21940	'Cd27'	-0.455078	0.0014271	0.0105504	104	125	130	98	114	78	98	89	111	105	85	Down
21975	'Top3a'	0.41152	0.00155106	0.0111711	115	130	166	166	205	217	187	238	245	235	278	Up
21991	'Tpi1'	-0.540493	0.000228311	0.00308253	2824	2778	2704	2388	1828	1925	2124	1870	2081	2025	1795	Down
22017	'Tpmt'	-0.505787	0.00234038	0.0147186	61	74	80	71	60	53	52	61	41	64	60	Down
22026	'Nr2c2'	1.01196	0.00258132	0.0156941	63.41	134.41	281.21	263.88	458.53	565.7	369.43	570.69	481.31	475.52	704.79	Up
22035	'Tnfsf10'	0.4254	0.000337617	0.00398561	1372	1530	1768	1465	1993.01	2174.99	1920	2512	3032	2653	2463	Up
22064	'Trpc2'	0.850988	0.00852163	0.0363527	12	6	26	16	13.39	18.15	28	39.61	36	29	27.03	Up
22070	'Tpt1'	-0.840702	8.57332e-07	0.000146191	57866	55349	48366	42757	33207	28890	34402	29294	32462	28733	29116	Down
22117	'Tst'	-0.671558	0.00282802	0.0167427	3122	2200	1848	1819	1262	1534	1659	1379	1345	1696	1331	Down
22121	'Rpl13a'	-1.0603	3.35459e-06	0.000292183	22109	19918	15913	13600	9479	8327	11056	8234	10188	8362	7754	Down
22122	'Tsta3'	-0.510771	0.00477957	0.0242281	491	584	431	406	321	324	409	322	409	360	335	Down
22138	'Ttn'	1.17087	0.000922366	0.00778108	167	316	165	233	718	824	414	651	696	1249	962	Up
22146	'Tuba1c'	-0.516535	0.000623437	0.00604911	3418.33	3955.47	3275.22	3443.51	3241.66	2973.81	2290.21	1949.03	3006.53	3412.81	2943.87	Down
22151	'Tubb2a'	-0.433306	0.000281155	0.00353574	2245.06	2719.06	2360.74	2487.13	2127.18	1832.61	2372.37	2046.71	2037.93	2067	1707.74	Down
22166	'Txn1'	-0.829452	5.86686e-05	0.00136167	5672	5310	4199	3703	2766	2726	3350	2576	3048	2659	2515	Down
22171	'Tyms'	-0.494757	0.00513698	0.0254925	234.57	212.76	178.28	180.63	139.72	170.48	165.43	146.84	155.99	155.75	129.63	Down
22177	'Tyrobp'	-0.849929	3.13602e-05	0.000942137	919	1101	1006	773	659	439	617	725	707	457	448	Down
22186	'Uba52'	-1.16078	1.33815e-06	0.000182803	16709	14865	11170	9324	6591	5870	6814	5665	6986	6064	5128	Down
22187	'Ubb'	-0.500727	8.3484e-06	0.000468771	44906	52541	46684	43855.6	39730	35208	40707.8	36992.7	36918.9	33473	36709.6	Down
22193	'Ube2e3'	-0.403045	6.22309e-05	0.00140792	778	805	867	749	686	654	726	633	698	672	621	Down
22194	'Ube2e1'	-0.475774	9.81932e-05	0.00184523	836.83	1006.61	944.87	889.69	694.76	677.34	763.88	659.51	736.32	720.22	738.52	Down
22210	'Ube2b'	-0.436814	0.00116736	0.00918726	3295	3379	3350	3151	2391	2697	3058	2565	2436	2373	2607	Down
22218	'Sumo1'	-0.742186	1.0327e-05	0.000517753	2315	2542	2362	1901	1429	1476	1602	1335	1488	1351	1420	Down
22268	'Upk1b'	0.683598	0.00601469	0.0285187	199	91	225	169	300	384	272	535	309	321	294	Up
22271	'Upp1'	-0.636017	0.0005911	0.00584996	810	786	609	655	520	505	568	524	575	469	351	Down
22272	'Uqcrq'	-0.95918	0.000255622	0.00332923	3284	2587	2115	1514	1201	1302	1512	1051	1231	1530	1053	Down
22275	'Urod'	-0.614284	1.20718e-05	0.000562821	917	988	868	802	666	671	685	585	617	662	580	Down
22287	'Scgb1a1'	-0.984634	9.74386e-07	0.000154692	1737944	1531703	1015660	1207677	946931	825998	678733	603806	704492	855046	844376	Down
22294	'Uxt'	-0.950834	0.000217913	0.00299361	425	371	237	229	164	155	183	159	201	158	173	Down
22317	'Vamp1'	0.713299	0.00508846	0.0253131	46	49	98	94	175	164	163	152	191	168	162	Up
22320	'Vamp8'	-0.852248	3.18598e-05	0.000952485	5835	5731	4337	4189	2875	2888	3572	2639	3029	2841	2642	Down
22325	'Vav2'	0.489862	0.00191043	0.0128544	302	406	654	596	711	792	750	930	830	847	849	Up
22334	'Vdac2'	-0.524475	0.000412353	0.00453916	4373	4436	3840	3716	2964	3055	3432	2725	3344	3119	2788	Down
22335	'Vdac3'	-0.55535	0.000523046	0.00536814	2918	2743	2335	2280	1803	1872	2190	1815	1841	1907	1691	Down
22341	'Vegfc'	-0.468644	8.26708e-05	0.00168254	174.81	175.56	157.38	206.58	171.55	145.55	155.68	156.5	126.36	133.56	152.63	Down
22364	'Vpreb3'	-0.611095	0.00563032	0.0272757	644	368	423	377	300	357	358	250	264	380	301	Down
22365	'Vps45'	-0.440612	0.000256991	0.00333762	334	342	352	306	271	251	304	255	273	274	257	Down
22377	'Wbp1'	-0.478481	0.00135583	0.0101872	1491	1311	1086	1120	1025	947	1112	885	1045	1046	920	Down
22381	'Tceal9'	-0.490216	0.00224113	0.0142763	3177	3308	2797	3214	2055	2295	2784	2473	2434	2051	2176	Down
22401	'Zmat3'	0.497362	0.000384891	0.00432205	159	148	214	221	300	367	288	339	352	308	317	Up
22403	'Ccn5'	-0.535546	0.000624323	0.00605133	395	579	640	537	469	421	450	419	498	363	297	Down
22404	'Wiz'	0.46024	0.00111718	0.00891038	939.27	876.56	1186.77	1346.68	1868.67	1939.89	1679.72	1892.73	1996.55	2056.42	1871.05	Up
22413	'Wnt2'	-0.497006	0.00163795	0.0115573	351	579	666	485	450	461	434	444	386	361	341	Down
22414	'Wnt2b'	1.3083	0.00128195	0.00977695	16	13	24	26	83	101	42	126	77	84	96	Up
22418	'Wnt5a'	0.812399	0.000253495	0.00331529	77	68	80	60	134	170	119	223	148	130	201	Up
22421	'Wnt7a'	-0.655938	1.06073e-07	4.43962e-05	372	386	413	373	363	258	298	226	298	336	231	Down
22422	'Wnt7b'	0.718395	0.00222147	0.0141832	81	50	92	58	75	120	99	132	87	204	154	Up
22428	'Dctn6'	-0.528966	0.000311086	0.00376658	1410	1626	1407	1251	1049	1068	1245	1038	1074	970	1014	Down
22436	'Xdh'	0.809453	0.00024859	0.00329118	2927	3325	3861	4174	7010	5601	5861	7421	10739	9646	10641	Up
22437	'Xirp1'	1.1533	0.00303917	0.0175778	25	13	14	23	56	72	37	50	48	123	60	Up
22590	'Xpa'	-0.478862	0.00705181	0.0318925	381	461	364	352	252	296	314	254	359	280	282	Down
22608	'Ybx1'	-0.513209	1.75877e-05	0.000697466	17034	16168	15296	14120	13028	11522	13276	11016	12584	12112	12131	Down
22630	'Ywhaq'	-0.420105	0.000502557	0.00522669	7263	8937	7959	7561	6182	6190	7169	6334	6381	6135	6527	Down
22658	'Pcgf2'	0.63114	0.000907874	0.00768643	118	167	248	272	350	407	348	398	417	441	367	Up
22673	'Zfp185'	0.483381	0.0090994	0.0381371	106	146	166	130	242	239	259	323	186	233	241	Up
22680	'Zfp207'	-0.453514	0.000725872	0.00663079	2590	3124	2655	2437	1997	2037	2162	2227	2093	2102	2203	Down
22688	'Zfp26'	0.430936	1.61418e-05	0.000663544	169	183	227	236	278	347	320	346	306	310	356	Up
22704	'Zfp46'	0.415589	0.00235291	0.0147737	286	297	392	430	588	558	531	607	590	640	633	Up
22724	'Zbtb7b'	0.424122	0.00358753	0.0197513	469	639	812	862	1047	1077	1000	1037	1179	1370	1212	Up
22750	'Zfp9'	0.669761	3.41268e-05	0.000991293	100	78	133	120	125	207	199	257.09	141	199	189	Up
22786	'Zp1'	-2.55673	0.0121292	0.0468776	4	6	1	5	1	1	1	1	0	0	1	Down
23789	'Coro1b'	-0.462035	3.42884e-05	0.000993874	3330	3591	3212	2997	2884	2454	2900	2552	2836	2680	2481	Down
23825	'Banf1'	-0.714319	0.000171153	0.00257024	1447	1285	1004	1054	774	715	941	726	787	832	685	Down
23831	'Car14'	-0.574247	0.000496627	0.005188	199.64	293.21	300.45	229.21	216.23	211.87	237.76	172.08	159.12	155.04	195.01	Down
23832	'Xcr1'	1.02323	0.000659153	0.00626365	20	18	17.51	21	37	36	58.85	69	72	45	29	Up
23833	'Cd52'	-0.746391	0.000789257	0.00701527	1392	1209	1233	944	974	538	804	871	1196	767	531	Down
23837	'Cfdp1'	-0.601312	0.000167089	0.00252989	1891	1943	1657	1587	1255	1186	1544	1146	1259	1289	1126	Down
23850	'Pappa2'	1.67032	1.21914e-05	0.000563649	4	14	6	5	10	26	15	30	23	40	35	Up
23856	'Dido1'	0.625843	0.000198324	0.00281598	491	458	741	847	1042	1246	1037	1283	1073	1266	1459	Up
23874	'Farsb'	-0.46183	0.000336698	0.00397987	880.66	934.2	863.12	799.86	660	702	750	653	633.04	690.19	685	Down
23897	'Hax1'	-0.592533	4.8682e-05	0.00121976	1064	1230	1072	1081	752	752	879	735	803	805	753	Down
23900	'Hcst'	-1.14735	0.000202598	0.00284763	86	61	50	41	51	21	30	29	54	24	22	Down
23912	'Rhof'	0.97041	0.000765342	0.00687851	280	266	508	702	1196	1260	1071	1421	1203	1291	1340	Up
23922	'Jtb'	-0.679973	0.000255819	0.00332944	1157	1043	809	832	635	611	730	592	724	623	579	Down
23957	'Nr0b2'	3.26307	0.00955147	0.0395814	0	0	0	0	0	3	1	1	2	3	2	Up
23967	'Osr1'	0.586622	1.58505e-05	0.000657439	131	108	108	130	145	199	168	236	201	259	205	Up
23980	'Pebp1'	-0.582895	0.000799133	0.007072	3558	2948	2682	2613	1992	2129	2510	1866	2018	2263	1907	Down
23988	'Pin1'	-0.7704	1.86727e-05	0.000718886	928	908	769	702	522	489	586	449	543	541	488	Down
23991	'Cib1'	-0.730854	8.73997e-05	0.0017307	1080	917	783	712	577	561	640	501	592	581	512	Down
23992	'Prkra'	-0.672953	0.000260755	0.00336515	465	474	441	383	271	322	351	269	294	264	253	Down
23994	'Dazap2'	-0.447726	0.000172782	0.00258906	8330	9838	8772	8000	7118	6920	7839	6575	7273	6802	6776	Down
23997	'Psmd13'	-0.530211	0.000682527	0.00639015	1766	1733	1540	1477	1159	1179	1479	1125	1215	1228	1075	Down
24030	'Mrps12'	-0.431032	0.00988783	0.040637	287	243	266	231	202	211	265	172	180	241	178	Down
24050	'Sept3'	1.3007	0.00265829	0.016055	18	7	18	24	76	71	62	119	94	58	57	Up
24068	'Sra1'	-0.619307	4.48396e-05	0.00116803	891	1099	923	828	683	628	744	660	689	670	558	Down
24075	'Taf10'	-0.85495	1.83159e-05	0.000711616	2350	2038	1557	1456	1295	1106	1328	927	1142	1208	943	Down
24131	'Ldb3'	0.80812	0.00663348	0.030605	139	145	86	106	291	298	215	209	272	499	320	Up
26357	'Abcg2'	-0.400962	0.00608406	0.0287514	356	440	429	351	302	294	332	291	301	318	408	Down
26364	'Adgre5'	0.46298	1.44803e-06	0.000189098	9829	10810	12156	11686	15795	17475	16870	16665	19897	20014	21090	Up
26370	'Cetn2'	-0.640045	0.000951488	0.00794675	1151	974	946	781	563	664	763	580	613	635	656	Down
26380	'Esrrb'	2.33007	0.0112514	0.0443791	0	3	0	0	3	7	3	1	7	14	9	Up
26399	'Map2k6'	-0.692062	0.00121414	0.00943843	124	93	103	69	73	61	73	52	57	70	80	Down
26412	'Map4k2'	0.547106	0.00153019	0.0110752	748	711	1176	1167	1774	1688	1625	1746	2037	1915	1829	Up
26426	'Nubp2'	-0.424011	0.00395472	0.0211715	557	582	515	391	440	433	440	377	460	432	399	Down
26440	'Psma1'	-0.690962	8.53461e-05	0.00171213	1891	2130	1913	1562	1157	1175	1455	1163	1259	1184	1138	Down
26441	'Psma4'	-0.64024	9.05042e-05	0.00175772	2061	2274	1836	1743	1319	1336	1488	1354	1412	1377	1187	Down
26442	'Psma5'	-0.732979	3.91921e-05	0.00107245	1413	1533	1306	1108	818	810	916	828	927	857	786	Down
26443	'Psma6'	-0.586396	0.000226908	0.00307132	1973	2037	1793	1686	1270	1286	1554	1161	1402	1375	1241	Down
26444	'Psma7'	-0.752876	9.20306e-06	0.000492685	2653	2746	2195	2093	1618	1397	1756	1438	1634	1585	1439	Down
26445	'Psmb2'	-0.685511	0.000115646	0.0020321	1944	2056	1597	1554	1131	1055	1312	1188	1289	1140	1121	Down
26446	'Psmb3'	-0.940472	1.15373e-05	0.000547604	4056	3992	2853	2627	1908	1848	2126	1753	1904	1901	1631	Down
26451	'Rpl27a'	-1.01519	2.48112e-06	0.000255264	21292	19999	15547	13627	9718	8777	11053	8951	9280	9002	7958	Down
26462	'Txnrd2'	-0.443044	0.000853647	0.00738136	295	258	239	237	231	235	219	208	204	219	182	Down
26564	'Ror2'	0.732625	0.000661547	0.00627346	23	17	29	31	46	61	41	54	57	57	56	Up
26572	'Cops3'	-0.438273	0.000984481	0.00814432	819	1060	894	827	697	667	783	676	741	708	766	Down
26754	'Cops5'	-0.631611	0.000257902	0.00334326	1105	1243	920	897	693	645	796	677	744	741	722	Down
26891	'Cops4'	-0.511636	9.37442e-05	0.00179349	1032	1244	1160	1010	815	802	889	801	854	859	846	Down
26893	'Cops6'	-0.540018	0.000141312	0.00228937	1325	1362	1135	1000	1017	870	991	816	933	1027	880	Down
26901	'Ss18l2'	-1.00656	7.52509e-05	0.00158018	238	215	170	140	89	102	112	94	86	94	101	Down
26912	'Gcat'	-0.795766	1.97962e-05	0.000742498	271	305	268	187	189	145	195	162	144.86	174	146	Down
26950	'Vsnl1'	-0.51102	0.000576601	0.00574604	238	334	310	248	219	196	211	229	245	195	216	Down
26961	'Rpl8'	-0.773193	4.03508e-05	0.00108959	20048	17277	14134	13511	10893	9739	12444	9448	10873	10012	8822	Down
27008	'Micall1'	0.607858	0.00411463	0.0218498	382.34	400.27	587.69	824.44	1097.57	1071.54	900.87	1159.3	1129.99	1179.96	1209.8	Up
27050	'Rps3'	-0.919733	3.56047e-07	9.3671e-05	13537	14664	12314	10756	7739	6669	8240	7179	7496	6865	6563	Down
27058	'Srp9'	-0.748052	0.000125603	0.00214574	1172	1225	1062	907	632	679	848	663	654	669	590	Down
27061	'Bcap31'	-0.533651	0.000150082	0.00237246	3984	4535	3892	3805	2974	3008	3568	2986	2918	2903	2789	Down
27078	'B9d1'	-0.775876	0.00138874	0.0103543	422	304	231	220	176	165	198	166	154	221	196	Down
27096	'Trappc3'	-0.534229	0.00031103	0.00376658	1134	1346	1149	1053	884	878	1025	781	942	885	756	Down
27176	'Rpl7a'	-0.682917	2.19155e-05	0.000783683	12457	14114	11982	10585	8164	7796	9226	8403	8325	7834	7509	Down
27207	'Rps11'	-0.829098	9.01543e-06	0.000484047	12982	12403	9691	9081	7200	6074	7403	6729	7481	6589	5680	Down
27267	'Cars'	0.469639	0.00052061	0.00535618	341	348	402	535	640	659	723	724	761	727	612	Up
27273	'Pdk4'	1.03314	0.000129469	0.00217678	195	254	379	447	686	1403	889	764	637	900	704	Up
27276	'Plekhb1'	-0.618282	1.0883e-06	0.000167018	3937	3979	3516	3563	2878	2798	2808	2433	2669	2622	2636	Down
27279	'Tnfrsf12a'	-0.878811	1.38892e-05	0.000609582	935	988	781	737	530	391	549	513	494	630	405	Down
27357	'Gyg'	-0.580184	0.000152887	0.00239532	2349	3498	3808	2937	2395	2399	2600	2387	2308	2085	1842	Down
27361	'Msrb1'	-0.627372	7.16044e-05	0.00154101	1612	1555	1470	1246	993	916	1041	1002	1132	1057	976	Down
27367	'Rpl3'	-0.676465	1.31485e-05	0.000591265	12415	13749	12047	10632	8219	7600	8915	8245	8816	7829	7675	Down
27369	'Dguok'	-0.467995	0.000599643	0.00589905	755	828	757	607	633	567	640	496	664	586	591	Down
27370	'Rps26'	-1.12172	4.82541e-07	0.000108788	14219	14748	10235	9209	6551	5581	6691	5472	6421	5833	5085	Down
27384	'Akr1c13'	-0.763731	9.15999e-05	0.00177382	225.07	213.7	189.55	198.67	121.95	112.9	154.15	130.67	126.72	137.22	107	Down
27393	'Mrpl39'	-0.462834	0.00313461	0.0179611	1042.98	1068.08	831.82	838.61	710.81	643.19	823.66	686.86	759.78	828.16	745.01	Down
27397	'Mrpl17'	-0.477241	0.0025348	0.0155189	919	895	764	706	598	639	709	541	651	683	614	Down
27401	'Skp2'	0.521491	0.00306911	0.0176738	46	38	36	31	41	54	60	59	65	68	69	Up
27403	'Abca7'	0.454206	0.00498861	0.0249539	533	454	677	725	1117	1123	942	1030	1131	1062	1122	Up
27414	'Sergef'	-0.443085	0.00199089	0.0132314	149	153	123.88	122.39	128.2	124.19	120.17	117	106	108	103	Down
27416	'Abcc5'	0.456711	0.00108082	0.00869564	1100	1161	1500	1800	2288	2292	2347	2666	2355	2237	2494	Up
27425	'Atp5l'	-1.08336	8.44372e-06	0.000468771	4985	4272	3249	3025	1842	1882	2273	1595	1973	1986	1703	Down
27632	'Nelfe'	-0.432555	1.47998e-05	0.000625121	528	476	479	477	482	416	455	378	416	429	371	Down
27681	'Snf8'	-0.441659	0.00142144	0.0105384	746	628	587	600	557	506	625	457	562	494	500	Down
27784	'Commd8'	-0.425938	0.000580476	0.00577528	755	791	821	741	596	633	714	584	655	572	606	Down
27973	'Vkorc1'	-0.878677	1.0374e-05	0.000517753	1411	1336	1047	999	730	674	863	613	694	675	634	Down
27998	'Exosc5'	-0.444759	0.00089813	0.00763617	489	464	470	475	412	378	477	351	410	396	302	Down
28036	'Larp7'	-0.421661	0.00139273	0.0103756	499.71	395	450.77	407	389.79	317.48	445.78	373.89	346.71	367	333	Down
28077	'Med10'	-0.520694	0.000887813	0.00759483	615	603	486	465	405	390	445	392	440	402	400	Down
28080	'Atp5o'	-0.76097	0.000191701	0.00276566	3594	3470	2863	2379	1756	1928	2189	1739	1843	2081	1709	Down
28088	'Rtcb'	-0.425674	0.000123371	0.0021194	2535	2742	2606	2381	2141	2002	2346	2017	2198	2061	1999	Down
28106	'Mydgf'	-0.817196	1.41075e-05	0.000612743	1225	1221	1029	909	659	620	782	606.99	647	676	620	Down
28295	'Gatd3a'	-0.420844	0.00320052	0.0182705	818	920	970	764	673	743	802	569	637	801	678	Down
29813	'Zfp385a'	0.712613	0.000117769	0.00205172	62	67	88	98	129	156	128	149	197	210	136	Up
29818	'Hspb7'	0.922697	0.00187453	0.0127197	213	208	146	171	359	413	294	294	468	905	447	Up
29858	'Pmm1'	-0.528953	0.00833942	0.0358243	496	459	447	353	247	316	340	298	307	383	270	Down
29866	'Cabp2'	-0.99058	0.00520594	0.0257641	15	33	17	19	21	12	21	13	7	10	9	Down
30045	'Dnajc12'	-0.53642	0.00172364	0.0120092	210	209	165	170	131	146	137	131	132	159	134	Down
30055	'Timm13'	-0.825734	0.000528638	0.00539955	1293	988	864	694	546	583	721	496	590	609	435	Down
30056	'Timm9'	-0.418074	0.00374058	0.0203566	141	158	151	149	107	111	133	112	120	120	125	Down
30057	'Timm8b'	-1.02144	2.2301e-05	0.00079438	744	746	566	497	300	298	373	268	365	346	302	Down
30058	'Timm8a1'	-0.658522	0.00132851	0.0100352	409	336	280	276	203	203	267	178	221	228	220	Down
30059	'Timm10'	-0.609001	0.00514843	0.0255424	205	221	154	142	113	107	150	113	124	148	115	Down
30795	'Fkbp3'	-0.695609	0.000199124	0.00282517	741.28	783.88	634.16	606.52	418.86	413.89	550.63	404.15	443.44	468.71	431.26	Down
30926	'Glrx3'	-0.638295	0.000152959	0.00239532	1544	1670	1545	1400	962	996	1263	932	1072	1067	954	Down
30931	'Tor1a'	-0.522131	4.55011e-05	0.00117855	545	659.99	582	561	442	433.99	473	430	449.97	452	419.96	Down
30933	'Tor2a'	-0.438449	0.000217164	0.00298677	584	611	562	475	494	436	479	463.91	449.9	489	436.91	Down
30937	'Lmcd1'	-0.544997	1.59855e-05	0.000658589	523	595	500	542	539	526	455	401	377	399	361	Down
30939	'Pttg1'	-0.975143	0.000803683	0.00709863	237	179	97	126	97	78	113	81	101	90	59	Down
30946	'Abt1'	-0.509475	0.00991653	0.040703	477	499	405	313	275	288	371	276	351	307	317	Down
30949	'Lcmt1'	-0.704973	0.000199575	0.00282734	442	456	373	349	251	276	321	246	257	232	249	Down
30953	'Schip1'	-0.442087	0.000557808	0.00560731	414	667	649	628	520	466	501	404	472	521	510	Down
30954	'Siva1'	-0.857055	0.000150634	0.00237785	940	811	661	549	401	421	502	397	460	418	378	Down
30955	'Pik3cg'	0.470991	0.00866128	0.0367502	83	87	124	111	156	128	141	220	214	168	173	Up
30959	'Ddx25'	-2.94681	0.0047738	0.0242122	3	4	3	5	2	0	1	1	1	0	0	Down
50529	'Mrps7'	-0.429113	0.0101252	0.0413456	819	738	660	588	483	556	595	510	612	580	511	Down
50720	'Sacs'	0.530551	0.000373041	0.00423807	67	75	110	94	138	137	149	168	145	160	180	Up
50724	'Sap30l'	-0.464689	5.63397e-05	0.00133361	556	583	559	513	466	416	459	401	501	439	434	Down
50762	'Fbxo6'	-0.60439	0.000106284	0.00192841	1121	1285	1007	935	775	756	821	718	818	740	783	Down
50770	'Atp11a'	0.581245	0.00152772	0.0110635	4106.23	3967	5634	7270	9713.05	9876.96	8635.37	11759.8	10288	9138	11379	Up
50772	'Mapk6'	0.414746	1.87373e-05	0.000718886	383	461	521	544	651	759	706	774	691	877	790	Up
50773	'Nt5c'	-0.770354	4.80058e-05	0.00121028	1006	958	865	742	578	479	704	518	611	572	467	Down
50780	'Rgs3'	0.48859	2.88868e-09	2.79989e-06	942	797	963	951	1107	1570	1282	1444	1522	1661	1568	Up
50783	'Lsm4'	-0.595568	0.00250704	0.0154443	1167	795	720	726	604	602	728	581	617	643	497	Down
50786	'Hs6st2'	0.503193	0.0101754	0.0414582	68	50	69	83	65	99	86	86	93	120	160	Up
50787	'Hs6st3'	1.02331	0.0105483	0.0424237	4	3	10	5	11	15	8	17	15	15	20	Up
50794	'Klf13'	0.402264	0.00900725	0.0378483	1838	1599	2201	2667	3743	3264	3482	3358	3684	3739	3736	Up
50874	'Tmod4'	0.455052	0.00895372	0.037724	69	60	89.02	108.06	139	168	147.4	145.32	131.02	124.02	138.78	Up
50908	'C1s1'	0.579768	0.00720421	0.0323355	414.3	798.48	1010.81	1145.15	1418.49	1332.22	1528.93	2051.41	1571.12	1498.75	1515.41	Up
50909	'C1ra'	0.52117	0.00116003	0.00915302	939.02	1163.84	1410.68	1502.11	2166.77	2104.93	2123	2969.02	2261.83	2212.96	2092.54	Up
50911	'Exosc9'	-0.470566	0.00167679	0.0117682	240	299	268	253	195	194	222	165	230	209	218	Down
50927	'Nasp'	-0.411939	0.00212414	0.0138223	414	393	342	345	311	296	339	307	336	282	298	Down
50932	'Mink1'	0.51175	0.00209814	0.0137019	1119	1171	1796	1864	2735	2714	2438	2677	2880	2906	2862	Up
50933	'Uchl3'	-0.460212	0.00240838	0.0149942	270	286	266	252	184	202	232	207	223	197	191	Down
50934	'Slc7a8'	0.622733	0.00223455	0.0142442	75	65	124	135	155	164	141	189	229	177	239	Up
51788	'H2afz'	-0.886188	3.30588e-05	0.000974098	4083	3420.99	2933.33	2683	1789	1745	2183	1818	2055	1794	1578.99	Down
51789	'Tnk2'	0.46126	0.00840494	0.0360385	386	400	589	564	956	870	754	895	921	1007	862	Up
51793	'Ddah2'	-0.753895	5.02686e-05	0.00123945	2841	2172	2013	1856	1712	1599	1854	1249	1393	1371	1184	Down
51798	'Ech1'	-0.611218	0.000445414	0.00479132	2672	2948	2776	2170	1654	1919	2039	1565	1783	2007	1690	Down
51801	'Ramp1'	-0.706967	5.24487e-05	0.00127279	568	571	499	517	320	336	364	361	380	337	307	Down
51875	'Tmem141'	-0.745944	0.00230866	0.0145802	244	213	176	184	92	126	158	125	110	120	111	Down
51902	'Rnf24'	0.526609	0.00027001	0.00345236	86.68	139.26	158.34	160.9	183.35	244.28	201.35	255.65	200.85	257.89	249.37	Up
52004	'Cdk2ap2'	-0.429315	0.000526158	0.00538318	1930	1588	1658	1540	1409	1343	1537	1383	1359	1392	1247	Down
52123	'Agpat5'	-0.457837	0.00239306	0.0149189	426	383	408	333	271	298	330	288	296	321	285	Down
52163	'Camk1'	-0.503977	0.00023531	0.00315294	1510.48	1443.28	1366.27	1292.46	1091.74	1000.07	1269.43	1063.05	1132.98	1063.11	949.79	Down
52174	'Tmem222'	-0.512365	0.00351647	0.0194996	884	836	690	640	574	521	737	495	631	578	536	Down
52187	'Rragd'	0.502346	0.00321371	0.0183402	171	135	127	221	224	277	218	281	288	256	361	Up
52245	'Commd2'	-0.803085	2.51618e-05	0.000844755	855	1075	774	702	533	523	583	439	552	507	511	Down
52428	'Rhpn2'	0.45257	6.9952e-06	0.000422373	451	377	484	494	581	663	690	651	764	768	879	Up
52443	'Mrpl48'	-0.86613	3.04845e-06	0.000280146	1165	1165	936	841	676	627	707	568	616	603	499	Down
52469	'Coa3'	-0.7421	6.46826e-05	0.00144782	1491	1336	1202	1042	822	712	990	735	823	871	730	Down
52530	'Nhp2'	-0.885017	0.000358381	0.00413012	1039	861	566	585	426	358	549	425	474	435	382	Down
52585	'Dhrs1'	-0.580384	2.01462e-05	0.000749521	1257	1345	1229	1130	913	909	983	907	902	875	808	Down
52626	'Cdkn2aipnl'	-0.444705	0.00301764	0.0174923	1262	1109	1013	1020	822	813	1043	782	876	864	897	Down
52633	'Nit2'	-0.745499	0.00143922	0.0106061	224	260	245	149	113	132	150	116	118	151	149	Down
52637	'Cisd1'	-0.775309	0.000298408	0.00367837	1185	998	888	797	513	599	671	502	609	644	519	Down
52653	'Nudcd2'	-0.605073	0.000615494	0.0059956	419	406	374	302	249	273	309	241	249	251	260	Down
52668	'Ifi27'	-0.491053	0.00197873	0.0131744	2347	2253	2320	1987	1966	1651	2045	1328	2109	2071	1370	Down
52679	'E2f7'	0.666949	0.0122537	0.0472004	21	21	15	28	37	41	48	56	53	28	35	Up
52700	'Txndc17'	-0.821232	0.000144023	0.00232457	2263	2201	1676	1634	1077	1012	1471	1099	1263	1087	1003	Down
52717	'Anapc16'	-0.426639	0.0025559	0.015591	1273	1497	1232	1144	993	1081	1174	910	1010	1022	1068	Down
52838	'Dnlz'	-0.414953	0.00714236	0.0321677	786	685	570	579	514	546	564	484	540	598	503	Down
52840	'Dbndd2'	-0.52274	0.000679588	0.00637559	1326	1236	1093	1095	879	907	1048	770	976	862	818.66	Down
52898	'Rnasek'	-0.405168	0.000207977	0.00290379	1911	1830	1811	1814	1843	1577	1649	1334	1807	1768	1341	Down
53313	'Atp2a3'	0.475334	0.000920939	0.00777269	2578	2648	3348	3680	5161	5535	4268	5133	6018	5548	5905	Up
53314	'Batf'	-0.480211	0.00530112	0.0261222	112	110	113	92	105	89	95	98	103	77	57	Down
53317	'Plrg1'	-0.454465	0.000343158	0.00402943	906	1198	1046	1035	787	781	892	805	830	836	814	Down
53318	'Pdlim3'	-0.499816	0.00347378	0.0193389	348	380	316	247	255	266	270	216	213	290	248	Down
53321	'Cntnap1'	0.875006	0.0120443	0.0466278	13	12	28	38	59	50	36	63	71	84	59	Up
53356	'Eif3g'	-0.463228	0.000693084	0.00643015	1855	1870	1587	1592	1376	1304	1611	1301	1411	1339	1273	Down
53374	'Chst3'	0.551488	0.00822863	0.0354725	150	186	363	311	387	414	330	460	469	596	455	Up
53375	'Mtx2'	-0.578683	0.000301779	0.00370504	628	725	639	595	457	479	547	438	404	531	395	Down
53380	'Psmd10'	-0.748128	2.31069e-05	0.00080747	459	419	385	346	267	269	285	250	281	216	235	Down
53381	'Prdx4'	-0.670222	0.000232017	0.00311657	767	882	766	688	457	497	583	552	529	466	449	Down
53415	'Htatip2'	-0.465915	0.0010687	0.00863122	333	291	281	267	238	248	231	199	256	253	211	Down
53416	'Stk39'	0.569237	0.000740156	0.00672225	132	172	188	197	234	286	250	458	279	294	276	Up
53417	'Hif3a'	1.63302	1.39045e-06	0.000185116	20	30	34	75	92	122	155	111	172	202	268	Up
53419	'Corin'	1.07551	9.49928e-06	0.000503146	40	39	40	32	50	82	64	95	71	157	107	Up
53422	'Ybx2'	0.95302	0.00449641	0.0232275	7	9	15	21	25	38	24	29	22	53	33	Up
53598	'Dctn3'	-0.719241	0.000160192	0.00246664	1374	1293	1009	976	712	739	792	683	796	815	682	Down
53600	'Timm23'	-0.615923	0.00020114	0.00284282	1570	1576	1427	1167	971	898	1085	951	978	1140	980	Down
53608	'Map3k6'	1.12643	7.72638e-05	0.00161069	179	275	296	594	733	796	819	832	1095	1060	1392	Up
53612	'Vti1b'	-0.754464	1.48873e-05	0.000625944	2065.94	2130.97	1817.96	1618.91	1259.9	1207.91	1484.94	1072.75	1175	1207.96	1111.92	Down
53620	'Vamp5'	-0.820532	0.000137328	0.00225556	1057	865	703	679	502	514	599	389	546	504	432	Down
53623	'Gria3'	0.713821	0.000172426	0.00258583	59	96	140	131	148	168	180	204	209	222	277	Up
53761	'Prrc2a'	0.581448	0.010984	0.0436515	1900	1767	3234	3837	5738	5630	4222	5378	5885	6087	5376	Up
53867	'Col5a3'	1.24454	8.99398e-06	0.000484047	45	28	57	70	117	168	110	226	148	202	143	Up
53868	'Rab25'	-0.686028	6.4325e-05	0.00144289	944	906	694	683	562	565	565	510	555	548	507	Down
53869	'Rab11a'	-0.401808	0.00275091	0.0164643	2881	2883	2614	2703	2059	2164	2493	2145	2546	2169	2114	Down
53881	'Slc5a3'	0.450785	0.0130951	0.0494915	189	127	185	205	196	329	289	343	168	274	264	Up
53895	'Clpp'	-0.628903	0.000358738	0.00413166	879	871	740	696	520	478	651	485	565	598	525	Down
54120	'Gipc2'	-0.612328	7.34609e-05	0.00156581	1420	1586	1286	1236	1006	1050	1124	854	982	914	947	Down
54124	'Cks1b'	-0.596178	0.00127121	0.00972205	154	140	109	111	101	78	106	92	102	101	80	Down
54125	'Polm'	0.417325	0.000575773	0.0057409	151	141	183	186	260	252	260.22	263	304	285	291	Up
54127	'Rps28'	-1.16693	9.02338e-08	3.95654e-05	3726	3485	2945	2450	1580	1411	1538	1378	1656	1420	1357	Down
54132	'Pdlim1'	-0.436411	0.000700618	0.00648371	2562	2634	2573	2393	2201	1943	2400	2453	2067	1866	1742	Down
54169	'Kat6b'	0.496247	0.0113051	0.0445335	222	262	490	436	605	661	527	733	590	584	677	Up
54217	'Rpl36'	-1.09747	8.17388e-07	0.000143362	5092	3749	3574	2552	2339	1553	2211	1876	1729	2174	1679	Down
54219	'Cd320'	-0.715835	0.000103179	0.00189088	376	321	341	318	203	212	276	199	198	207	211	Down
54342	'Gnpnat1'	-0.426622	0.0018797	0.0127407	448.9	480.61	447.42	417.43	325.38	352.38	389.26	376.32	362.29	328.73	349.55	Down
54351	'Elp5'	-0.51878	0.00260764	0.0158333	770	857	703.05	634.08	484.17	534	630	487	585.04	575.05	502.11	Down
54353	'Skap2'	-0.442597	0.000468015	0.00497056	910	1108	1194	1035	854	874	931	925	894	695	786	Down
54364	'Rpp30'	-0.674041	3.7562e-05	0.00103749	264	301	302	259	184	170	222	197	183	184	167	Down
54368	'Gp9'	-0.6063	0.00673247	0.0308882	50	76	48	74	67	47	57	26	56	43	52	Down
54369	'Nme6'	-0.736987	0.000879694	0.00754562	173	176	151	131	87	84	122	90	101	114	83	Down
54393	'Gabbr1'	0.793447	0.00256526	0.0156326	274	236	531	609	973	1003	860	1116	1029	903	1067	Up
54403	'Slc4a4'	0.514108	5.66219e-05	0.00133857	151	149	204	227	250	331	274	326	260	339	354	Up
54405	'Ndufa1'	-0.982156	1.40915e-05	0.000612743	846	831	661	561	378	374	444	309	399	430	344	Down
54422	'Barhl1'	1.23308	0.00814318	0.0351453	7	0	9	7	10	20	13	12	10	20	29	Up
54604	'Pcnx'	0.452608	0.000702291	0.00648576	1316	1224	1722	1792	2451	2576	2298	2402	2562	2661	3090	Up
54616	'Extl3'	0.41707	0.00251938	0.0154513	634	528	752	737	1100	1122	915	1076	1183	1163	1261	Up
54630	'Prickle3'	0.512792	0.00265897	0.016055	104.58	90.27	144.59	136.68	210.65	242.64	191.6	242.8	177.89	234.09	220.87	Up
54632	'Ftsj1'	-0.405212	0.00294514	0.0171801	439	560	487	407	385	340	422	378	390	426	398	Down
54634	'Magix'	-0.474	0.00041658	0.00457741	211	217	230	179	185	161	150	149	155	190	199	Down
54636	'Wdr45'	-0.488561	0.000161422	0.00246702	1977	2279	2028	1943	1662	1592	1819	1480	1776	1372	1598	Down
54651	'Usp27x'	0.590812	0.00230299	0.0145687	19	27	41	39	51	59	54	57	59	63	66	Up
54667	'Atp8b2'	0.559627	0.00236055	0.0148015	273	267	457	434	697	672	638	763	750	677	667	Up
54672	'Adgrg3'	0.616607	0.0111282	0.0440007	16	13	21	30	19	27	28	36	37	40	37	Up
54683	'Prdx5'	-0.685418	0.000611276	0.00597338	3826.11	3320.28	2726.79	2446.78	1872.76	2059.82	2342.34	1839.5	1981.31	2188.23	1811.18	Down
54709	'Eif3i'	-0.812768	6.56029e-06	0.000406782	2615	2730	2190	2059	1494	1510	1640	1415	1510	1323	1307	Down
54711	'Plagl2'	0.449689	2.38115e-05	0.000821516	272	298	331	329	468	548	449	530	524	538	535	Up
54720	'Rcan1'	-0.536605	3.61815e-06	0.000305651	1070	1187	1164	1012	978	825	894	934	867	878	691	Down
54721	'Tyk2'	0.455756	0.00510661	0.025376	284	350	521	504	693	682	591	753	755	807	714	Up
55934	'Rp9'	-0.447203	0.00104923	0.00850427	1032	856	776	791	721	685	769	666	714	711	659	Down
55935	'Fnbp4'	0.522752	0.00327869	0.0186072	432	513	642	808	1121	1014	1099	1334	1107	1083	1086	Up
55942	'Sertad1'	-1.17412	9.22322e-07	0.000149566	1642	1278	1038	728	767	584	683	492	572	572	456	Down
55943	'Stx8'	-0.829893	1.18779e-06	0.000171964	992	1067	876	863	629	534	670	532	646	523	520	Down
55949	'Eef1b2'	-0.743442	7.73965e-05	0.00161069	5424	4467	4193	3865	2824	2730	3440	2770	3141	2640	2390	Down
55950	'Bri3'	-0.427225	0.00534447	0.0263165	1796	1660	1552	1704	1312	1394	1601	1091	1494	1506	1083	Down
55978	'Ift20'	-0.679949	0.000156549	0.00243345	1016	870	762	655	601	525	692	530	503	573	538	Down
55983	'Pdzrn3'	0.422444	0.00737923	0.0329108	352	469	635	742	815	857	772	960	991	844	965	Up
56013	'Srcin1'	0.881588	0.00180617	0.0124143	127	74	100	227	316	348	333	393	273	354	360	Up
56018	'Stard10'	-0.637681	6.75342e-05	0.00148237	2557	2271	1891	1769	1635	1520	1581	1319	1497	1653	1399	Down
56030	'Tmem131'	0.571846	0.000740265	0.00672225	545	484	741	788	1191	1261	1011	1287	1170	1332	1371	Up
56031	'Ppie'	-0.730222	0.000179508	0.00266168	757	750	627	514	445	423	544	351	432	443	379	Down
56032	'Nprl2'	-0.431308	0.000115614	0.0020321	400	446	442	398	354	312	383	325	351	361	331	Down
56036	'Ccnl2'	0.460328	0.000781841	0.00698921	1225	1033	1534	1699	2237	2302	2456	2611	2183	2309	2358	Up
56040	'Rplp1'	-1.2614	2.43597e-06	0.000255264	21187	16411	12479	10920	6987	6198	8197	5922	7560	6482	5228	Down
56043	'Akr1e1'	-0.64387	6.8703e-05	0.00150087	347	365	359	299	245	272	279.01	213	207	229	215	Down
56047	'Msln'	1.355	0.00938471	0.0390323	182	154	633	515	1606	1979	1259	2463	1579	1473	1433	Up
56079	'Astn2'	0.584075	0.00378676	0.0205048	118	201	268	264	404	434	387	442	416	451	369	Up
56087	'Dnah10'	0.796245	0.00371447	0.0202684	254	118	124	256	367	453	387	368	296	525	589	Up
56088	'Psmg1'	-0.671097	9.02068e-05	0.00175608	272	259	210	196	177	148	187	169	155	152	151	Down
56150	'Mad2l1'	-0.654653	3.04203e-06	0.000280146	186	188	180	173	145	117	148	130	128	112	121	Down
56174	'Nagk'	-0.49104	0.000334741	0.00396691	823	630	679	603	619	570	625	490	549	558	473	Down
56176	'Pigp'	-0.916694	3.05847e-06	0.000280146	923	974	816	677	486.77	501.23	535	439	454.74	473	433	Down
56188	'Fxyd1'	-0.756803	0.000147107	0.00234964	1654	1895	1406	1208	969	903	1114	828	890	1175	927	Down
56207	'Uchl5'	-0.572893	0.000115389	0.00203174	597	575	596	486	404	391	476	368	400	394	420	Down
56212	'Rhog'	-0.418144	0.00147321	0.0107876	2428	1888	1898	1833	2091	1725	1932	1606	1996	1645	1460	Down
56216	'Stx1b'	1.02143	0.00110398	0.0088511	11	14	23	28	48	57	54	41	56	83	43	Up
56218	'Patz1'	0.498308	0.000493315	0.00516187	211	214	316	315	430	450	410	425	485	527	513	Up
56282	'Mrpl12'	-0.706987	0.000520093	0.00535618	1187	1084	879	804	617	605	805	529	617	728	589	Down
56289	'Rassf1'	-0.588081	2.44331e-06	0.000255264	1833	2026	1808	1643	1538	1190	1539	1362	1411	1291	1262	Down
56292	'Naa10'	-0.658797	0.0001154	0.00203174	742	681	652	540	456	450	550	438	412	429	395	Down
56295	'Higd1a'	-0.598287	0.00103257	0.00841032	651.81	639.36	661.59	582.66	340.19	393.47	457.26	403.86	458.82	451.38	447.48	Down
56297	'Arl6'	-0.507409	0.00356267	0.0196511	321	286	246	229	200	220	221	176	184	198	242	Down
56309	'Mycbp'	-0.495286	0.00251855	0.0154513	577	543	462	432	364	362	411	324	384	412	430	Down
56312	'Nupr1'	-0.840047	5.37375e-05	0.00129559	4989	4519	3439	3462	2322	2314	2907	2320	2217	2209	2534	Down
56322	'Timm22'	-0.505819	0.00185102	0.012616	469	522	421	386	344	353	420	307	337	358	296	Down
56327	'Arl2'	-0.729307	0.000308928	0.00375885	1349	1153	941	854	697	671	860	612	726	705	593	Down
56330	'Pdcd5'	-0.846339	1.68651e-05	0.000683133	1055	1107	857	741	582	527	650	495	543	619	505	Down
56336	'B4galt5'	0.645569	0.00165156	0.0116311	268	237	264	426	637	694	555	676	650	648	594	Up
56350	'Arl3'	-0.610153	6.18124e-05	0.0014004	1179	1167	959	962	802	759	877	649	729	779	773	Down
56358	'Copz2'	-0.662504	0.000345891	0.00404387	617	538	436	407	379	347	433	302	352	339	297	Down
56360	'Acot9'	-0.438481	0.00186865	0.0127033	883	1149	941	962	756	679	924	793	836	766	737	Down
56368	'Cyb561d2'	-0.533259	0.0016374	0.0115573	215	202	184	161	143	140	161	115	163	137	142	Down
56369	'Apip'	-0.569418	0.000537559	0.00546039	353	415	375	316	263	212	279	266	296	308	230	Down
56372	'1110004F10Rik'	-0.41588	0.000202276	0.00284763	1286	1443	1390	1289	1091	1002	1209	1131	1105	1056	1151	Down
56378	'Arpc3'	-0.694495	6.18203e-05	0.0014004	4747	5446	4161	4138	3001	2881	3582	3092	3119	2961	2657	Down
56386	'B4galt6'	0.48689	0.00779668	0.0340811	79	71	77.01	83.7	119	130	130.92	197	119	128.01	107	Up
56390	'Znrd2'	-0.657048	0.00110031	0.00882932	374	261	224	205	198	176	190	167	188	206	180	Down
56417	'Adar'	0.420042	0.00762422	0.0335823	614	569	777	832	1260	1085	1035	1161	1432	1285	1251	Up
56420	'Ppp4c'	-0.435036	0.00678604	0.031072	1833	1358	1370	1256	1216	1146	1449	1077	1270	1198	1004	Down
56426	'Pdcd10'	-0.551559	0.000730452	0.00665804	1013	1331	1292	1173	735	816	982	882	888	798	806	Down
56428	'Mtch2'	-0.420498	0.00725361	0.0325018	1886	2014	1880	1652	1194	1494	1579	1396	1443	1588	1355	Down
56431	'Dstn'	-0.452221	0.00150557	0.0109461	14790	15564	13897	13639	10329	10661	13501	10985	11345	11093	10823	Down
56433	'Vps29'	-0.588109	8.30208e-05	0.00168254	1164.58	1504.97	1277.68	1181.09	897.86	824.12	1015.25	920.75	980.95	870.29	882.02	Down
56438	'Rbx1'	-0.65963	0.000458349	0.00490619	1989	1963	1497	1416	1095	1192	1341	1037	1168	1168	1059	Down
56443	'Arpc1a'	-0.453757	0.000230803	0.00310522	2549	2383	2265	2228	1901	1932	2113	1735	1954	1810	1780	Down
56444	'Actr10'	-0.489175	0.000164922	0.00250182	1274	1527	1411	1272	1037	1008.97	1142.95	957	1167	1029	1052	Down
56447	'Copz1'	-0.42207	0.00367076	0.0201026	3315	2763	2637	2707	2264	2221	2866	2255	2333	2294	2041	Down
56452	'Orc6'	-0.450183	0.00341196	0.0190639	279	254	220	219	181	179	203	178	194	201	204	Down
56454	'Aldh18a1'	0.441651	0.00204707	0.0134735	92	98	118	150	151	160	160	206	189	229	170	Up
56455	'Dynll1'	-0.704132	0.000218617	0.0029978	8866	8604	7203	6228	4670	5010	5920	5065	4524	5051	4601	Down
56462	'Mtch1'	-0.470276	2.47823e-05	0.000837416	5532	5283	4998	4877	4518	4095	4528	3927	4444	4205	3689	Down
56484	'Foxo3'	0.497679	0.0130426	0.0494021	1068	1298	2027	2700	2955	3062	3041	3071	2901	2964	3775	Up
56486	'Gabarap'	-0.773309	6.26478e-05	0.00141214	11094	10057	7649	7478	5883	5520	6766	5440	5963	5476	4964	Down
56488	'Nxt1'	-0.647857	0.00215098	0.0139357	400	384	344	275	214	254	284	198	259	250	178	Down
56490	'Zbtb20'	-0.935336	0.00197835	0.0131744	2615.22	1223.44	1199.42	995.58	864.09	915.16	1150.1	728.61	795.71	907.6	543.78	Down
56495	'Asna1'	-0.512552	0.000291606	0.00361388	1324	1625	1307	1249	1036	1071	1157	947	1061	1049	1004	Down
56496	'Tspan6'	-0.537548	0.00216519	0.0139908	218	349	307	239	201	214	237	165	203	212	206	Down
56529	'Sec11a'	-0.551441	9.47592e-05	0.00181025	1294	1415	1342	1137	987	894	1171	925	956	911	913	Down
56530	'Cnpy2'	-0.682332	0.000108612	0.00195678	1340	1371	1071	1036	823	807	981	721	812	803	721	Down
56542	'Ick'	0.507559	1.65527e-10	3.38705e-07	552	619	669	768	832	1034	1058	1036	1103	1133	1236	Up
56551	'Txn2'	-0.606157	0.00069652	0.00645546	2403	2103	1840	1698	1358	1455	1611	1224	1363	1618	1251	Down
56612	'Pfdn5'	-1.08817	1.34709e-06	0.000182803	7239	6631	5125	4573	3069	2730	3394	2757	3199	2819	2497	Down
56615	'Mgst1'	-0.865876	1.81643e-05	0.000708333	10282	9244	7090	7149	4782	5123	4952	4379	4848	5416	4607	Down
56631	'Trim17'	-0.45545	0.0078836	0.0343469	215.24	288.69	252.3	182	174.41	192.25	190.41	173.38	198.25	202.42	155.53	Down
56637	'Gsk3b'	0.503361	0.000378697	0.00427334	736	785	1127	1259	1550	1738	1599	1867	1717	1584	1820	Up
56698	'Phax'	-0.409761	0.00311086	0.0178528	838	887	772	714	608	654	722	602	683	653	630	Down
56703	'Pigo'	0.491134	0.00148893	0.0108636	168	171	223	232	351	359	287	380	344	411	375	Up
56724	'Cript'	-0.686781	8.1823e-05	0.00167428	1441	1415	1237	1053	854	813	1002	805	909	832	775	Down
56742	'Psrc1'	1.0465	3.89802e-05	0.00106984	23	30	26	27	15	71	37	69	45	54	65	Up
56744	'Pf4'	-0.696544	0.000372273	0.00423308	480	511	456	446	260	258	364	315	337	282	271	Down
56745	'C1qtnf1'	0.691807	9.11989e-07	0.000149566	179	235	296	270	376	441	396	562	492	521	527	Up
56748	'Nfu1'	-0.605196	6.41056e-05	0.00144148	605	688	580	554	429	430	489	385	442	424	406	Down
56760	'Clec1b'	-0.569502	0.0111847	0.0441728	101	100	107	101	80	64	104	49	107	60	65	Down
56786	'Tmem9b'	-0.487073	0.00179298	0.0123576	1903	2105	1673	1691	1303	1342	1637	1318	1529	1375	1307	Down
56791	'Ube2l6'	-0.924357	9.24266e-05	0.00178047	2712	2125	1717	1680	1456	1227	1581.98	974	1446	1083	744	Down
56794	'Hacl1'	-0.72234	5.71967e-05	0.00134354	205	183	190	162	131	129	112	104	112	161	106	Down
56808	'Cacna2d2'	2.15697	0.00305075	0.0175957	0	3	0	1	5	11	3	7	8	17	8	Up
57138	'Slc12a5'	0.448512	0.00480959	0.0243298	66	80	84	73	133	152	131	128	128	144	118	Up
57255	'Cldn13'	-1.8983	0.00910259	0.0381418	14	5	1	9	9	3	5	1	3	2	0	Down
57294	'Rps27'	-1.08243	5.5174e-06	0.000369485	14535.9	14254.8	9724.98	9173.67	6016.97	5435.68	5650.62	5569.78	7413.18	6153.21	5083.27	Down
57296	'Psmd8'	-0.503653	0.000174095	0.00260026	2287	2408	2162	2002	1708	1631	1924	1632	1666	1837	1530	Down
57316	'C1d'	-0.775055	1.15365e-06	0.000171621	543	620	609	480	381	345	410	329	365	336	323	Down
57319	'Smpdl3a'	-0.484234	0.000554273	0.00558091	2437	3676	3126	3049	2370	2361	2778	2245	2429	2154	2329	Down
57320	'Park7'	-0.618991	8.85278e-05	0.00174151	2339	2166	2008	1851	1513	1511	1765	1271	1512	1473	1304	Down
57330	'Gigyf1'	0.768655	0.00144381	0.0106272	408	345	764	820	1299	1420	1214	1461	1406	1315	1347	Up
57373	'Akip1'	-0.605526	0.00151684	0.0110161	572	501	436	408	290	320	386	289	321	355	332	Down
57423	'Atp5j2'	-1.05829	4.73136e-06	0.00034181	5268	4768	3726	3074	2270	2155	2503	1781	2056	2442	1813	Down
57431	'Dnajc4'	-0.716697	3.94085e-05	0.00107678	554	504	428	387	349	313	376	296	301	315	260	Down
57435	'Plin4'	1.31845	0.000445133	0.00479109	224	107	115	156	276	539	229	287	288	1052	583	Up
57441	'Gmnn'	-0.960387	8.20374e-06	0.000468771	243	241	197	190	124	112	107	96	125	111	155	Down
57444	'Isg20'	-0.727327	0.000134261	0.00223154	1412	1289	964	931	832	822	862	621	797	778	650	Down
57740	'Stk32c'	-0.413546	0.000952066	0.00794798	163	232	238	258	264	187	217	157	222	182	205	Down
57784	'Bin3'	-0.454444	0.00380576	0.0205775	648	613	525	471	427	436	478	401	481	483	416	Down
57785	'Rangrf'	-0.695517	0.00238225	0.0148767	171	148	125	89	86	80	95	74	84	102	94	Down
57808	'Rpl35a'	-1.14659	9.4571e-07	0.000151445	7265	7447	5744	4952	3093	2741	3654	2768	3406	2725	2563	Down
57810	'Cdon'	0.514954	0.00220547	0.0141382	167	182	179	163	279	360	243	377	237	326	328	Up
58176	'Rhbg'	-0.509702	0.010238	0.0415643	181	116	101	131	126	116	112	74	97	122	110	Down
58187	'Cldn10'	-0.724753	0.000213777	0.00295565	873	896	625	703	515	562	475	401	478	467	636	Down
58220	'Pard6b'	0.470022	0.0108749	0.0433691	709	1205	1695	1806	1802	2095	1992	1871	2583	2214	2575	Up
58226	'Cacna1h'	1.57608	0.000278209	0.00350924	16	9	21	12	32	62	16	52	40	116	74	Up
58234	'Shank3'	0.6933	0.00796757	0.0346308	1198	1139	2156	2808	4409	4667	3421	4354	4105	4194	4156	Up
58237	'Nkain4'	-0.577198	4.95112e-05	0.0012305	587	619	555	566	471	369	510	500	404	375	406	Down
58248	'1700123O20Rik'	-0.519933	0.0019312	0.0129608	510.75	553.99	438.43	394.05	320.66	353.03	355.35	351.93	371.85	352.87	346.02	Down
58249	'Fibp'	-0.595251	0.000507169	0.00526366	1259	1240	1043	948	819	791	945	701	910	822	667	Down
58520	'Erg28'	-0.529801	0.000258296	0.00334326	497	631	544	539	387	412	445	420	414	410	361	Down
58521	'Eid1'	-0.429653	0.000301735	0.00370504	1675	1569	1781	1525	1325	1374	1546	1185	1325	1259	1290	Down
58804	'Cdc42ep5'	-0.602813	9.8894e-05	0.0018516	245	244	245	203	203	171	207	145	186	185	131	Down
58805	'Mlxipl'	1.338	0.00237953	0.0148767	73	38	67	50	90	190	94	87	75	495	150	Up
58810	'Akr1a1'	-0.60177	0.000169809	0.00255909	14027	13368	11370	11160	8865	8853	10556	8367	9119	8605	7805	Down
58994	'Smpd3'	1.17112	0.000338246	0.00399048	83	33	48	81	149	160	142	342	168	180	194	Up
58996	'Arhgap23'	0.504873	0.00719894	0.0323355	889	867	1198	1552.99	2232.99	2195.97	1843.99	1992.99	2394	2205	2080	Up
58998	'Nectin3'	-0.50251	1.12728e-06	0.00017157	2191	2846	2809	2761	2341	2115	2215	2071	1947	1800	2273	Down
59005	'Trappc2l'	-1.09024	1.05092e-06	0.000162637	1221	1300	997	858	574	551	670	528	510	506	454	Down
59010	'Sqor'	-0.588236	1.14603e-05	0.000546769	1044	1262	1272	1002	858	758	859	843	890	842	752	Down
59022	'Edf1'	-0.56687	7.51549e-05	0.00157997	2244	2178	1986	1828	1566	1475	1734	1381	1609	1532	1352	Down
59024	'Med12'	0.664185	0.00461241	0.023641	343	435	661	778	1253	1134	974	1336	1220	1251	1349	Up
59026	'Huwe1'	0.438917	0.00380364	0.0205721	2357	2315	3218	3595	5013	5039	4294	5133	4729	4931	5730	Up
59030	'Mkks'	-0.488505	0.000406704	0.00449572	545	607	587	509	403	434	476	429	399	411	437	Down
59032	'Ppp2r3c'	-0.440101	0.000252587	0.00331529	379.58	378.27	366.42	350.17	297.84	260.75	293.91	305.3	324.24	298.25	303.95	Down
59033	'Slc4a8'	0.573549	0.00255356	0.015582	125	86	88	153	204	212	194	223	206	226	252	Up
59036	'Dact1'	0.603791	0.00683362	0.0312201	36	58	89	68	93	129	77	95	113	133	153	Up
59042	'Cope'	-0.459979	0.000496658	0.005188	2029	2312	1962	1888	1616	1582	1884	1573	1619	1638	1472	Down
59048	'C1galt1c1'	-0.476935	0.00247492	0.0152947	584	940	857	817	620	580	767	672	549	531	633	Down
59050	'Nsa2'	-0.591635	6.96962e-05	0.00151538	2706.61	3035.49	2732.85	2431.67	1851.64	1856.75	2130.73	2018.81	1889.78	1821.65	1905.78	Down
59287	'Ncstn'	0.453942	0.0096239	0.0398189	509	680	1042	1130	1356	1390	1286	1457	1598	1441	1417	Up
59289	'Ackr2'	0.574983	4.69897e-05	0.00119944	1003	926	1147	1173	1814	1781	2041	1712	2167	2010	2413	Up
59308	'Emcn'	-0.89938	4.30155e-05	0.00113617	2266	2675	1848	1582	1327	1248	1625	1195	1082	985	1053	Down
60315	'Myg1'	-0.641031	0.000189654	0.00275724	722	676	584	506	456	403	472	416	466	488	355	Down
60363	'Cldn15'	0.93952	0.0106034	0.0426078	65	46	137	126	305	290	247	469	234	197	262	Up
60365	'Rbm8a'	-0.553484	0.00178607	0.0123146	1634	1581	1267	1169	998	1035	1264	1057	987	1013	890	Down
60409	'Trappc4'	-0.749599	2.9748e-05	0.000920312	1017	1020	846	745	640	569	746	551	539	587	504	Down
63953	'Dusp10'	-0.999835	2.54762e-08	1.51345e-05	259	280	301	176	207	144	118	155	153	152	115	Down
63986	'Gmfg'	-0.791507	1.32607e-05	0.000592739	833.96	830.09	718.07	612.64	518.51	394.87	558.39	436.86	545.47	452.8	408.66	Down
64009	'Syne1'	0.646328	0.000194607	0.00278251	958	915	1448	1411	2204	2232	2156	2508	2184	2396	2988	Up
64051	'Sv2a'	1.65774	0.000170338	0.00256495	3	3	5	3	16	25	17	30	16	19	19	Up
64085	'Clstn2'	0.719973	0.000131662	0.00219827	246	228	380	372	594	730	540	642	612	680	786	Up
64095	'Gpr35'	0.542742	0.00538586	0.0264426	41.77	43	72.97	58	91.01	102.77	80.66	131.4	94.96	95	93.65	Up
64451	'Dip2a'	0.417424	0.0042161	0.0222348	275	360	492	451	639	690	573	660	628	676	731	Up
64453	'Zfp280b'	0.641306	1.59278e-06	0.000191716	137	146	193	188	278	330	331	313	297	337	363	Up
64656	'Mrps23'	-0.478743	0.00398491	0.021296	731	734	647	570	470	459	590	462	528	599	474	Down
64657	'Mrps10'	-0.613097	0.000839217	0.00730043	426	472	376	345	262	311	320	250	282	291	239	Down
64659	'Mrps14'	-0.871158	5.26823e-05	0.00127657	794	814	686	582	363	400	474	362	435	395	383	Down
64660	'Mrps24'	-0.934454	2.44552e-05	0.000835559	1010	971	807	639	457	487	510	386	492	522	420	Down
64685	'Nmi'	-0.641113	0.000256017	0.00332966	607	664	535	470	408	365	416	378	494	372	343	Down
64899	'Lpin3'	0.602107	8.69579e-05	0.00172566	87	149	134	163	175	233	217	213	217	266	303	Up
64929	'Scel'	-0.450944	0.000104133	0.0019006	1833	2661	3092	2671	2757	1886	2291	2177	2204	1827	2462	Down
64930	'Tsc1'	0.590665	0.00116838	0.00918738	199	254	387	392	558	590	522	622	595	578	677	Up
65019	'Rpl23'	-1.45125	0.000689373	0.00641511	10857.8	11167	8924.06	8007.82	5506.07	5165.02	1548.54	1273.79	5329.21	4921.37	4299.84	Down
65105	'Arl6ip4'	-0.43922	0.00473673	0.0240705	810	806	662	686	572	615	726	498	615	565	561	Down
65115	'Bean1'	1.02764	0.00337709	0.0189843	9	8	8	5	9	13	25	13	20	21	16	Up
65254	'Dpysl5'	0.750888	0.000541397	0.00548364	185	140	197	244	425	376	413	390	524	420	548	Up
65256	'Asb2'	0.721672	0.00596852	0.0283655	80	71	68	84	177	177	113	136	177	264	195	Up
65257	'Asb3'	-0.494364	0.000516587	0.00533864	201	219	222	183	156	164	171	134	167	159	156	Down
65971	'Tbata'	-0.792469	0.00587793	0.0280548	89	52	36	53	44	31	27	30	41	52	38	Down
66043	'Atp5d'	-0.57151	0.000620576	0.0060277	4804	4173	3634	3220	3066	2859	3150	2453	3174	3302	2589	Down
66044	'Dtd1'	-0.586873	1.50942e-06	0.000189098	288	360	329	281	268	234	244	223	232	238	215	Down
66046	'Ndufb5'	-0.877664	7.51127e-05	0.00157997	1896	1787	1389	1165	849	885	1028	803	825	1006	807	Down
66047	'Mrpl54'	-0.813084	0.000457535	0.00490452	871	770	564	510	383	441	452	330	440	440	347	Down
66048	'Emc6'	-0.544322	0.00138841	0.0103543	1473	1421	1154	1097	868	977	1068	869	929	930	913	Down
66050	'0610009B22Rik'	-0.665526	0.00128258	0.00977695	281	380	326	243	182	224	202	195	192	162	249	Down
66055	'Sf3b6'	-0.775459	7.16282e-05	0.00154101	988	1142	914	855	551	587	727	544	586	614	526	Down
66056	'Zfp524'	-0.542621	0.000605235	0.00593188	461	414	371	358	324	289	381	289	318	272	266	Down
66058	'Tmem176a'	-0.506082	0.000431913	0.00470451	8229	7961	6718	6610	5665	5547	6564	5363	5604	5597	5379	Down
66059	'Krtcap2'	-0.803925	6.74156e-06	0.00041065	1733	1755	1431	1362	994.85	948	1098	940.83	887	1037	837	Down
66060	'Cystm1'	-0.738362	8.26336e-05	0.00168254	2306	2858	2210	2301	1412	1434	1866	1275	1586	1512	1474	Down
66061	'Tctex1d2'	-0.928194	0.00139899	0.0104064	287	202	183	140	88	101	132	82	137	113	94	Down
66066	'Gng11'	-1.0554	2.47073e-06	0.000255264	2539	2703	2385	1819	1267	1104	1646	1012	1217	1051	1088	Down
66071	'Ethe1'	-0.63099	5.47711e-05	0.00131166	361	319	261	287	258	228	252	208	230	218	180	Down
66073	'Txndc12'	-0.540826	0.000137898	0.00225567	1920	2033	1836	1709	1400	1367	1682	1272	1398	1343	1323	Down
66074	'Tmem167'	-0.471506	0.000596563	0.00588447	859	856	809	729	592	639	677	649	597	609	632	Down
66077	'Aurkaip1'	-0.795066	0.000102899	0.00189088	1636	1645	1253	1132	848	836	1031	720	915	914	780	Down
66078	'Tsen34'	-0.414443	0.00126059	0.00967693	1120	1054	999	976	890	862	1026	733	917	832	801	Down
66085	'Eif3f'	-0.443287	0.000389912	0.00436112	3850	3650	3702	3453	3150	3082	2999	2594	3612	3061	2546	Down
66086	'Fopnl'	-0.811085	8.73245e-06	0.000475789	743	688	683	572	413	396	484	353	419	426	352	Down
66090	'Ypel3'	-0.411871	0.00064383	0.00616577	1769	1589	1844	1471	1441	1344	1581	1190	1517	1368	1325	Down
66091	'Ndufa3'	-1.12729	3.34663e-06	0.000292183	2168	1952	1518	1227	823	802	797	739	874	956	734	Down
66094	'Lsm7'	-1.01008	4.31245e-05	0.00113617	797	704	506	459	327	281	399	298	366	324	261	Down
66096	'Lamtor4'	-1.05358	7.00785e-05	0.00151831	954	657	567	514	336	323	418	283	406	355	245	Down
66098	'Chchd6'	-0.774599	0.000967423	0.00803611	555	354	319	300	221	265	252	205	205	244	249	Down
66101	'Ppih'	-0.737233	3.35198e-05	0.000984265	278	308	246	221	185	170	193	161	176	183	138	Down
66102	'Cxcl16'	-0.613789	3.85185e-06	0.000315269	2098.19	2171.19	1998.39	2088.65	1775.73	1464.89	1763.9	1615.06	1670.12	1278.18	1247.15	Down
66108	'Ndufa9'	-0.618388	0.000231553	0.00311262	1458	1575	1301	1191	948	964	1100	817	968	1085	870	Down
66109	'Tspan13'	-0.572318	0.000110338	0.00197728	6764	7117	6339	5366	5094	4591	5850	4142	4624	4554	4553	Down
66111	'Tmed3'	-0.617909	0.0012635	0.0096791	2293	1969	1540	1514	1224	1201	1532	1160	1371	1247	1186	Down
66117	'Fmc1'	-0.828928	7.39133e-05	0.00156989	177	159	128	125	102	84	112	69	80	106	85	Down
66118	'Sarnp'	-0.566223	0.00049954	0.00520335	1068	1200	1051	970	697	711	922	738	737	776	742	Down
66119	'Tomm6'	-0.68032	3.61784e-05	0.00102502	2390	2187	1868	1739	1642	1367	1700	1123	1497	1501	1246	Down
66120	'Fkbp11'	-0.549054	0.0111333	0.0440007	106	123	92	98	55	81	72	70	66	83	74	Down
66121	'Chchd1'	-1.06899	1.56779e-06	0.000191716	539	513	469	357	250	214	303	209	229	233	214	Down
66124	'Josd2'	-0.517222	0.000362333	0.00416006	660	595	563	512	533	414	583	437	456	467	380	Down
66125	'Sf3b5'	-0.751357	4.40965e-05	0.00115681	1366	1213	1087	933	752	782	844	615	690	766	689	Down
66126	'Elof1'	-0.733076	0.00289793	0.0169839	3261	2017	1573	1518	1274	1375	1483	1135	1296	1500	1307	Down
66128	'Mrps36'	-0.628285	0.000281133	0.00353574	480	519	473	365.04	306	305	369	294	330	299	309	Down
66131	'Tipin'	-0.608567	0.000170666	0.0025657	242	264	258	225	171	166	206	143	190	171	165	Down
66136	'Znrd1'	-0.823387	0.000212316	0.00294429	1007	1002	743	674	490	490	662	455	553	460	445	Down
66141	'Ifitm3'	-0.673088	0.00015731	0.00244268	12678	12484	9634	8714	8149	6703	8146	7403	8869	7436	6144	Down
66142	'Cox7b'	-0.817631	9.98548e-05	0.00186304	1849	2017	1748	1305	905	953	1089	912	998	1172	1018	Down
66143	'Eef1e1'	-0.763204	2.12434e-05	0.000770116	214	309	246	262	165	163	192	167	141	146	155	Down
66144	'Atp6v1f'	-0.942782	9.79904e-06	0.000505488	2860	2489	1935	1929	1368	1293	1567	1073	1397	1234	1058	Down
66148	'Dnajc15'	-0.839197	0.000674199	0.00633472	727	603	545	409	295	371	378	269	281	420	282	Down
66152	'Uqcr10'	-1.17733	2.54921e-06	0.000256567	3400	2821	2215	1876	1235	1259	1357	1000	1096	1372	1030	Down
66153	'Fbxo36'	-0.716934	0.00939516	0.0390632	635	370	284	279	224	282	239	208	211	318	267	Down
66154	'Tmem14c'	-0.542246	0.00117094	0.0091981	1064	978	1028	856	623	736	831	625	720	717	661	Down
66155	'Ufc1'	-0.513155	0.00231429	0.0145986	1064	875	861	779	590	666	734	605	712	687	618	Down
66156	'Anapc11'	-0.568157	0.000156269	0.00243336	1511	1356	1301	1189	1069	977	1199	811	1026	1051	881	Down
66161	'Pop4'	-0.601623	0.00125023	0.00963358	241	325	260	202	193	159	173	155	234	208	176	Down
66162	'Bola2'	-1.16649	1.10293e-05	0.00053255	642	543	370	335	268	225	251	192	279	243	149	Down
66163	'Mrpl4'	-0.43448	0.000611415	0.00597338	1371.71	1417	1289.09	1239	1116.49	1066.01	1290	942.04	1092.11	1125.03	997.01	Down
66164	'Nip7'	-0.622044	0.000129318	0.00217678	477	491.7	443	364	306	296	342	308	291	327.99	295	Down
66167	'Tma7'	-0.774649	7.69944e-07	0.000140389	1040.63	998.33	995.94	882.89	636.3	598.86	579.09	555	694.27	636.04	592.44	Down
66169	'Tomm7'	-1.02732	1.01666e-05	0.000517203	1223	1127	873	709	503	526	535	442	535	529	458	Down
66170	'Chchd5'	-0.735335	0.00127684	0.00975888	478	455	322	300	224	253	310	236	224	250	209	Down
66171	'Pgls'	-0.872782	0.000188495	0.00275065	2467	1925	1493	1432	1052	1020	1335	979	1134	1067	813	Down
66172	'Med11'	-0.781936	0.000144702	0.00233036	525	569	435	371	305	262	375	243	319	304	268	Down
66174	'Nudt14'	-0.859139	5.57062e-05	0.00132715	652	483	412	389	293	266	322	261	301	296	257	Down
66175	'Mustn1'	-0.907422	4.9836e-05	0.00123358	1166	1041	795	646	559	459	634	462	470	588	502	Down
66176	'Nat9'	-0.622673	0.000217986	0.00299361	478	420	356	318	313	294	319	238	272	296	266	Down
66177	'Ubl5'	-0.823198	2.54159e-05	0.000844755	2960.06	2563.11	2124.52	1963.78	1436.71	1481.9	1588.97	1378.2	1496.1	1377.95	1320.93	Down
66179	'Ogfod3'	-0.550514	0.00216593	0.0139908	349	253	241	236	217	192	239	189	225	211	160	Down
66181	'Nop10'	-1.18552	1.16006e-07	4.45075e-05	1838	1731	1416	1124	777	684	762	620	685	723	730	Down
66191	'Ier3ip1'	-0.722409	3.48397e-05	0.00100095	1086	992	911	818	604	581	718	576	628	604	576	Down
66192	'Lage3'	-0.968571	2.55959e-05	0.000844755	727	674	471	444	320	301	366	269	322	329	285	Down
66194	'Pycrl'	-0.524343	0.000882549	0.00756307	377	371	317	296	291	284	324	222	239	277	228	Down
66196	'Myo19'	0.558566	0.000982306	0.00813406	64	71.02	76	85.14	121	134	111	166	116	169	131	Up
66197	'Cks2'	-0.747175	0.00281621	0.016707	135	126	74	94	60	58	70	65	81	67	63	Down
66199	'Commd4'	-0.829211	2.07885e-05	0.000764154	667	688	512	481	373	328	412	329	384	351	312	Down
66200	'Commd6'	-0.746654	2.31744e-05	0.000808295	561	646	539	499	358	341	435	311	340	370	336	Down
66201	'Vta1'	-0.46307	0.000272635	0.00347223	609	649	611	558	460	472	501	457	476	513	448	Down
66202	'1110059G10Rik'	-0.538266	0.0012209	0.00947095	320	338	332	279	201	230	266	234	216	215	227	Down
66204	'Acyp1'	-0.975279	1.46912e-05	0.000623393	256	269	183	186	145	134	161	98	98	112	127	Down
66205	'Cd302'	-0.466083	0.00284562	0.016818	526	763	873	718	525	480	602	654	595	530	486	Down
66206	'1110059E24Rik'	-0.586569	0.0005715	0.00571687	592	733	631	546	406	386	521	433	466	442	411	Down
66208	'Nenf'	-0.931796	2.24902e-05	0.000796499	2208	2027	1614	1377	1104	990	1329	857	1042	1028	800	Down
66212	'Sec61b'	-0.767017	2.59785e-05	0.000850498	1779	1637	1377	1287	976	884	1129	945	942	985	838	Down
66218	'Ndufb9'	-0.742515	0.000371659	0.00423175	2287	2100	1761	1497	1117	1166	1373	1009	1215	1442	1047	Down
66222	'Serpinb1a'	-0.497447	0.00119255	0.0093099	418	426	452	328	346	253	331	381	359	308	275	Down
66223	'Mrpl35'	-0.703827	3.49559e-05	0.00100272	552.03	572.08	446.44	459	341	331.07	361	292	335	372.06	313	Down
66225	'Llph'	-0.494343	0.00326323	0.0185366	1059	1027	849	783	665	711	843	608	711	713	700	Down
66226	'Trappc2'	-0.563785	0.00251912	0.0154513	499	610	485	486	315	359	460	321	398	355	334	Down
66229	'Rpl7l1'	-0.429072	0.000517519	0.00534528	1512.06	1601	1535	1382	1124	1250	1206	1168.07	1203	1226	1225.06	Down
66230	'Mrps28'	-0.867013	8.76423e-05	0.00173124	450	494	351	338	221	232	283	231	210	252	199	Down
66231	'Thoc7'	-0.578802	0.000209939	0.00292454	637.79	637.79	599.98	570.9	414.95	462.93	470.89	362.91	473.97	403.87	454.88	Down
66233	'Dmap1'	-0.42287	0.00291835	0.0170834	504	505	464	393	385	366	460	351	357	394	373	Down
66234	'Msmo1'	-0.638595	6.81943e-05	0.00149159	759	1149	983	875	650	620	757	654	632	604	612	Down
66235	'Eif1ax'	-0.483872	0.00102772	0.00838568	1602	1638	1520	1413	1073	1107	1376	1154	1068	1201	1206	Down
66241	'Tmem9'	-0.595068	6.18225e-05	0.0014004	772	734	685	685	498	523	535	507	561	487	451	Down
66242	'Mrps16'	-0.85997	5.09046e-05	0.00124995	547	536	452	369	276	257	348	240	288	285	242	Down
66246	'Osgep'	-0.525141	2.11384e-05	0.000769996	590	666	655	566	496	433	541	482	468	452	445	Down
66248	'Alg5'	-0.57228	0.000319114	0.0038356	622	707	641	584	416	461	498	433	484	470	394	Down
66253	'Aig1'	-0.516525	0.000574521	0.0057376	921	876	794	734	587	607	664	595	672	630	591	Down
66256	'Ssr2'	-0.576911	0.000149659	0.00236781	2992	3414	2860	2784	2127	2064	2539	2197	2214	2164	1867	Down
66258	'Mrps17'	-0.712133	0.00119179	0.00930788	1310	1075	857	795	561	652	730	559	654	705	597	Down
66268	'Pigyl'	-0.884419	0.000141548	0.00229064	771	666	536	508	319	295	409	326	416	361	297	Down
66272	'Cox16'	-0.998139	1.62271e-06	0.000194031	895.63	829.75	690.07	607.66	428.68	358.33	475.59	356.67	390.77	437.8	374.07	Down
66273	'Aamdc'	-0.80458	0.000448711	0.00482116	431	333	297	298	173	205	243	196	183	221	166	Down
66276	'1810009A15Rik'	-0.734329	0.00109873	0.00882438	365	390	309	290	179.73	169	266.64	242	185	225.89	186	Down
66278	'Smim20'	-0.702047	0.00412155	0.0218514	478	387	336	271	176	211	264	216	243	265	209	Down
66279	'Tmem218'	-0.831283	5.71348e-07	0.000115906	246	226	209	207	148	136	147	124	135	133	124	Down
66286	'Sec11c'	-0.779666	3.0051e-05	0.000927001	761	745	656	579	413	384	458	407	493	416	375	Down
66290	'Atp6v1g1'	-0.542763	0.000183996	0.00270199	2606	2631	2580	2551	1769	1678	2241	1833	1979	1774	1908	Down
66291	'Smim8'	-0.98526	0.000148735	0.00236129	196	225	175	138	80	82	109	77	106	103	93	Down
66292	'Mrps21'	-0.984689	1.96122e-05	0.000738607	1864	1560	1177	1032	801	719	870	655	808	822	648	Down
66308	'Mplkip'	-0.439055	0.00100927	0.00827915	270	280.97	322	272.99	216	201	244.8	239	233	198	252	Down
66309	'Tmem128'	-0.666994	0.000244125	0.00325077	440	587	527	404	305	318	365	271	317	355	331	Down
66310	'Dpy30'	-0.91182	0.000102986	0.00189088	1302	1110	826	739	540	617	656	525	507	543	490	Down
66314	'Tpd52l2'	-0.414866	0.000809964	0.00714382	1946	2375	2111	1923	1659	1657	1937	1697	1686	1630	1666	Down
66317	'Wdr61'	-0.681755	2.05465e-05	0.000761335	885	983	841	764	574	550	620	532	620	598	549	Down
66320	'Tmem208'	-0.765167	0.000221415	0.00302042	948	885	662	611	476	489	579	435	507	468	441	Down
66326	'Dnajc5b'	-1.69858	0.00190213	0.0128408	18	12	5	8	6	2	3	3	6	4	3	Down
66330	'1700020L24Rik'	0.836928	0.000101936	0.00188668	22.45	18.02	43.25	39.62	43.56	78.63	70.23	54.77	63.64	74.59	56.85	Up
66340	'Psenen'	-0.899454	1.04172e-05	0.000517753	3293	2947	2271	2136	1588	1471	1754	1412	1579	1524	1350	Down
66353	'Riiad1'	-1.23988	0.000356425	0.00411273	456	273	157	154	103	131	119	103	108	117	106	Down
66357	'Ostc'	-0.590401	0.00108369	0.00871112	1745	1845	1534	1485	996	1069	1357	1206	1187	1139	1000	Down
66359	'Cox20'	-0.707962	1.31635e-05	0.000591265	501	501	457	401	324	321	323	289	286	354	264	Down
66361	'Zfand1'	-0.451346	0.00867848	0.0368001	333	322	263	227	215	226	266	215	224	223	215	Down
66364	'2310009A05Rik'	-1.014	1.4193e-05	0.000613831	380	360	281	218	180	155	199	141	177	167	135	Down
66365	'Ccdc90b'	-0.502668	0.000106605	0.00193103	342	404	458	392	311	313	364	276	306	289	282	Down
66368	'Rtca'	-0.448806	0.0047633	0.0241722	609	625	521	493	407	444	509	382	459	468	412	Down
66369	'Dus2'	-0.410228	0.00732511	0.0327664	154	150	164	127	128	108	149	111	124	145	105	Down
66373	'Lsm5'	-1.12623	4.82799e-05	0.00121299	179	151	142	132	60	52	91	66	77	78	57	Down
66374	'2310011J03Rik'	-0.591305	0.000138963	0.00227075	1197	958	989	870	783	735	831	599	784	766	656	Down
66377	'Ndufc1'	-0.888091	0.000320976	0.00384837	981	748	723	525	403	461	474	306	438	518	337	Down
66379	'Cox14'	-0.78411	0.000145103	0.00233036	682	553	533	416	326	371	392	303	308	334	306	Down
66383	'Iscu'	-0.712565	4.09021e-06	0.000322489	2551	2853	2559	2281	1718	1559	1922	1547	1655	1761	1582	Down
66384	'Srp19'	-0.552938	0.00120892	0.00941565	636	662	591	480	393	395	496	405	449	423	423	Down
66387	'Nudt8'	-0.743351	0.000244333	0.00325119	200	203	169	145	106	125	101	103	119	122	108	Down
66388	'Cutc'	-0.439494	0.0050947	0.0253373	92	84	94	85	66	72	76	60	69	76	70	Down
66397	'Sar1b'	-0.645322	7.05685e-05	0.00152617	1464	1871	1497	1417	1031	1009	1208	969	1110	1063	1036	Down
66400	'Alkbh7'	-0.672897	0.000160803	0.00246702	244	262	254	199	151	146	179	137	160	165	169	Down
66401	'Nudt2'	-0.793714	0.000533756	0.00543075	297	232	213	193	129	108	171	129	163	146	132	Down
66402	'Sln'	-0.599481	0.00595941	0.0283442	547	767	520	441	460	417	375	309	358	643	386	Down
66405	'Mcts2'	-0.757419	0.000370492	0.00422476	125	140	116	90	73	71	85	58	78	76	75	Down
66407	'Mrps15'	-0.71093	3.54745e-05	0.00100973	901	796	673	609	532	464	543	461	505	535	451	Down
66408	'Aptx'	-0.402833	0.00324592	0.0184782	525	511	475	394	392	394	436	362	392	406	392	Down
66411	'Tbcb'	-0.452218	0.00138138	0.0103119	1184	1185	1068	1149	933	916	1127	751	990	939	794	Down
66413	'Psmd6'	-0.514726	0.00125324	0.00963661	1016	1161	985	896	673	707	842	692	800	761	750	Down
66414	'Ndufa12'	-0.795238	5.92122e-05	0.00136684	2120	1976	1551	1425	1078	1126	1145	900	1045	1234	1054	Down
66416	'Ndufa7'	-0.9492	1.68227e-05	0.000683133	2187	2094	1618	1332	966	973	1036	932	1013	1073	869	Down
66419	'Mrpl11'	-0.957455	5.59298e-06	0.00037319	707	658	524	463	350	310	374	282	341	352	267	Down
66420	'Polr2e'	-0.599567	0.000189096	0.00275723	1462	1489	1250	1108	961	916	1076	962	981	934	825	Down
66421	'2410004B18Rik'	-0.533584	0.000123105	0.00211681	353	388	359	311	270	263	298	260	271	243	254	Down
66422	'Dctpp1'	-1.05914	4.09427e-06	0.000322489	230	229	189	134	114	98	109	107	82	108	91	Down
66423	'Coprs'	-0.654336	0.00226808	0.0144031	146	122	102	95	71	73	82	74	82	70	89	Down
66431	'Oxld1'	-0.672056	0.00451963	0.0233147	93	108	109	96	62	74	72	36	66	92	62	Down
66433	'Chchd7'	-0.780724	1.05996e-05	0.00052193	344	345	305	220	228	189	214	189	181	208	174	Down
66437	'Fis1'	-0.920853	1.87045e-05	0.000718886	4185	3770	2997	2792	1997	1803	2468	1721	1994	1968	1560	Down
66438	'Hamp2'	-1.69397	0.0110435	0.0438124	6	6	7	5	2	2	0	2	3	2	2	Down
66440	'Cdc26'	-0.648618	0.000282314	0.00354161	854	886	696	604	524	509	611.98	476	534	499.98	507	Down
66441	'Magohb'	-0.514699	0.00776032	0.0339786	195	161	185	137	112	129	154	128	131	98	118	Down
66442	'Spc25'	-0.603141	0.0121834	0.04703	89	74	53	54	51	48	59	60	45	42	37	Down
66447	'Mgst3'	-0.943061	2.56487e-05	0.000844985	1949	1875	1396	1277	835	880	980	834	871	970	761	Down
66448	'Mrpl20'	-0.944486	2.5574e-05	0.000844755	1257	1296	991	836	546	581	648	567	598	628	530	Down
66449	'Pam16'	-0.922736	0.000129806	0.00217817	562	550	404	373	235	258	296	205	270	305	222	Down
66451	'2610528J11Rik'	-0.458083	0.00665249	0.0306393	274	312	213	243	189	205	179	216	193	219	221	Down
66459	'Pyurf'	-0.626336	0.00066935	0.00630847	575	549	540	397	325	343	374	312	326	415	360	Down
66460	'Sys1'	-0.538485	0.000622611	0.00604428	882	786	802	658	558	576	658	580	612	560	498	Down
66461	'Ptpmt1'	-0.584396	0.000374291	0.00424411	384	367	323	259	261	233	254	207	267	260	241	Down
66462	'Rex1bd'	-0.991882	7.18752e-05	0.00154425	1348	1099	850	748	531	550	702	453	535	534	426	Down
66464	'Taf12'	-0.498287	0.000271895	0.00346706	630	670	597	578	466	485	519	511	421	470	446	Down
66467	'Gtf2h5'	-0.810085	4.43275e-05	0.00116122	1122	1138	938	871	552	602	691	581	614	603	550	Down
66469	'Prxl2b'	-0.812211	0.000660274	0.00626673	137	111	116	83	64	75	75	66	62	76	47	Down
66475	'Rps23'	-0.960397	1.48392e-06	0.000189098	15249	14008.8	11725	10086.8	7321.97	6601.96	7479.95	6717.95	7726.99	6638.76	6384	Down
66477	'Atp5md'	-0.968775	5.43112e-05	0.00130404	1899	1967	1334	1232	809	872	935	727	865	1035	713	Down
66480	'Rpl15'	-0.845843	3.25756e-06	0.00028842	11809	12951	10259	9016	6796	6048	7192	6349	6949	6515	5996	Down
66481	'Rps21'	-1.22399	1.90729e-07	6.50455e-05	10925	9138	7586	6224	4211	3646	4012	3498	4400	3864	3254	Down
66483	'Rpl36al'	-0.878482	1.46042e-05	0.000621133	2925	2919	2207	2222	1420	1313	1612	1434	1591	1561	1294	Down
66487	'Smim4'	-0.839918	1.94952e-05	0.000737215	185	193	180	159	98	111	108	96	94	111	106	Down
66488	'Fam136a'	-0.489461	0.000849859	0.00736864	321	302	322	254	216	218	227	219	227	258	232	Down
66489	'Rpl35'	-1.14368	4.21948e-07	0.000100917	13731	12345	9726	8457	5676	4964	5882	4967	5795	5285	4504	Down
66491	'Polr2l'	-0.928861	7.88807e-05	0.00163589	2065	1356	1164	1091	842	798	924	659	850	865	664	Down
66492	'Zmat2'	-0.505016	0.000151456	0.00237785	1763	1594	1512	1480	1254	1141	1388	1107	1287	1283	1140	Down
66493	'Mrpl51'	-0.684574	0.000306894	0.00374537	966	940	801	720	509	554	622	501	580	627	497	Down
66494	'Prelid1'	-0.468556	0.000893109	0.00761656	4014	3755	3204	3141	2883	2720	3174	2632	2990	2874	2483	Down
66495	'Ndufb3'	-0.803247	0.000178516	0.00265125	1254	1227	1073	964	560	640	810	569	669	697	638	Down
66496	'Ppdpf'	-0.624958	0.00044479	0.00479021	1331	1147	954	905	833	838	874	648	797	838	625	Down
66497	'Cmss1'	-0.800302	0.000242225	0.00322779	193	169	154	130	88	98	101	85	101	110	87	Down
66506	'Psmg3'	-0.62603	0.00343998	0.0191972	274	223	240	181	137	159	207	129	156	156	134	Down
66508	'Lamtor1'	-0.528237	0.00135821	0.0101946	1478	1556	1373	1171	954	1092	1143	877	1095	1087	936	Down
66510	'Rnf181'	-0.56622	2.54479e-05	0.000844755	4037	4686	3912	4339	3157	3051	3505	2923	3338	2958	2836	Down
66520	'2610001J05Rik'	-0.543373	0.000332558	0.00394359	935	1121	953	861	711	697	848	624	765	693	683	Down
66521	'Rwdd1'	-0.625201	0.000634316	0.0061128	1384	1401	1113	1052	799	808	1054	794	856	849	781	Down
66525	'Timm50'	-0.629622	0.000162773	0.00248148	723	720	616	525	476	433	537	427	407	499	419	Down
66530	'Ubxn6'	-0.531343	0.000108698	0.00195678	1899	1746	1516	1463	1369	1214	1429	1201	1323	1216	1211	Down
66531	'Cmc2'	-0.792523	0.000466324	0.00495833	328	275	258	192	148	171	184	157	142	176	129	Down
66536	'Nipsnap3b'	-0.572333	8.29521e-08	3.8338e-05	498	559	571	517	435	383	420	391	401	384	386	Down
66537	'Pomp'	-0.930575	1.17666e-05	0.000552788	3826	3067	2486	2337	1777	1656	1967	1508	1764	1526	1390	Down
66538	'Rps19bp1'	-0.76351	0.000602566	0.00591517	320	264	251	194	156	164	210	130	146	174	140	Down
66541	'Immp1l'	-0.968488	4.63337e-06	0.00034181	869	896	700	604	428	423	500	389	368	400	393	Down
66566	'Ntpcr'	-0.535675	0.00117257	0.00920463	198	181	194	174	146	131	179	127	159	137	108	Down
66576	'Uqcrh'	-1.00179	5.18156e-05	0.00126725	3417	2798	2166	2002	1236	1396	1555	1235	1427	1409	1055	Down
66578	'Mis18a'	-0.412838	0.00476927	0.0241959	226	306	294	236	214	213	257	231	217	188	200	Down
66591	'Mad2l1bp'	-0.489172	0.0082695	0.0356237	347	291	255	212	198	213	235	200	230	195	207	Down
66592	'Stoml2'	-0.556613	0.00050733	0.00526366	759	916	773	663	534	536	599	532	548	655	536	Down
66593	'Diablo'	-0.541978	0.000329066	0.00391731	764.18	712.23	653.43	586.77	501.73	524.36	563.4	482.17	516.51	492.2	457.28	Down
66594	'Uqcr11'	-0.999357	3.66256e-05	0.00102778	2328	2053	1575	1321	959	959	1090	751	995	1141	796	Down
66599	'Rdm1'	-0.892009	3.39535e-05	0.000987817	589	459	471	359	257	265	295	265	288	249	228	Down
66601	'Tmigd1'	-1.54872	0.00580709	0.0278498	10	20	18	8	8	2	2	7	11	7	1	Down
66609	'Cryzl1'	-0.52103	7.93254e-05	0.00164326	659	714	708	622	492	487	560	472	524	497	506	Down
66617	'Ntmt1'	-0.441413	0.00118275	0.00925692	208	203	194	183	158	152	161	161	160	181	137	Down
66618	'Snrnp27'	-0.861931	4.90664e-06	0.000347541	1546	1454	1194	1093	808	753	898	746	760	754	723	Down
66625	'Pnisr'	0.710037	0.00134478	0.0101324	718	683	1208	1510	2116	2137	2132	2594	2044	2092	2484	Up
66628	'Thg1l'	-0.534177	0.00159712	0.0113914	253	217	189	179	162	145	175	169	148	174	138	Down
66637	'Tsen15'	-0.41159	0.00463491	0.0237299	273	296	271	247	214	194	269	194	226	237	218	Down
66643	'Lix1'	-0.572404	0.00671678	0.0308546	34.08	46	38.99	36.99	34.96	26.01	31.06	33	21.89	31.97	30	Down
66648	'Tpgs2'	-0.576272	0.000123883	0.00212621	514	462	477	383	361	340	383	283	316	377	321	Down
66656	'Eef1d'	-0.676166	2.70926e-05	0.000873794	3003	2981	2572	2293	2005	1826	2216	1814	1827	1842	1537	Down
66671	'Ccnh'	-0.418099	0.000247886	0.00328658	295	345	354	312	261	248	281	257	262	279	271	Down
66680	'Oser1'	-0.481166	0.000398758	0.00442915	1024	1010	1030	860	757	776	872	761	794	674	712	Down
66684	'Tceal8'	-0.573522	0.000668251	0.00630843	1159	1424	1178	1068	797	874	1042	835	865	794	782	Down
66700	'Chmp3'	-0.436485	0.000163909	0.00249572	2918	3493	3259	3081	2507	2599	2832	2448	2593	2429	2498	Down
66706	'Ndufaf3'	-0.89819	1.29136e-05	0.000586114	570	552	440	351	293	279	313	255	266	265	260	Down
66734	'Map1lc3a'	-0.625192	0.000154797	0.00241588	2554	2223	2017	1771	1606	1525	1642	1214	1598	1687	1417	Down
66736	'Emc2'	-0.710348	8.23556e-06	0.000468771	1040	1199	1041	944	690	629	771	691	686	704	645	Down
66757	'Adat2'	-0.60006	0.0042369	0.022338	40	38.2	41.13	40	34.13	40.25	23	29.27	27.09	26	28.21	Down
66768	'Pacrgl'	-0.423503	0.00631307	0.0295605	98	97	116	93	78	86	87	81	79	91	65	Down
66789	'Alg14'	-0.554598	0.000301447	0.00370504	462	582	509	468	347	363	427	349	350	342	377	Down
66795	'Atg10'	-0.434008	0.00265399	0.0160371	161	165	167	151	130	137	151	123	137	130	103	Down
66801	'Prkrip1'	-0.73962	9.94348e-05	0.00185719	358	357	309	278	190	199	224	199	178	214	218	Down
66808	'9030624G23Rik'	0.758642	0.0123295	0.0474229	12.27	10.12	11.79	12.35	13.18	17.78	16.47	32.54	27.82	22.88	19.51	Up
66815	'Mcub'	-0.49982	0.00523781	0.0258882	308	313	262	249	212	216	257	223	257	172	179	Down
66818	'Smim7'	-0.578521	0.000136268	0.00224876	1785	1761	1520	1376	1143	1163	1187	1127	1225	1177	1112	Down
66824	'Pycard'	-0.539563	0.0049064	0.0246614	126	136	143	111	99	66	103	90	132	103	84	Down
66827	'Ttc1'	-0.51714	0.00052002	0.00535618	825	822	713	714	548	550	655	555	575	615	526	Down
66834	'Acot13'	-0.885552	1.15557e-06	0.000171621	748	839	630	559	455	419	388	372	378	453	405	Down
66836	'Tmem223'	-0.80622	0.00028809	0.00358091	825	631	563	462	447	339	462	288	450	471	306	Down
66844	'Ormdl2'	-0.684928	0.000620476	0.0060277	825.21	842.1	698.86	631.61	429.47	436.81	606.82	520.2	451.52	481.6	447.03	Down
66845	'Mrpl33'	-0.998689	2.38657e-05	0.000821516	909	878	660	610	359	406	449	363	416	397	343	Down
66911	'Nudt16l1'	-0.55946	0.000616294	0.0059956	782	741	745	536	528	523	610	476	542	487	466	Down
66914	'Vps28'	-0.807914	3.10998e-05	0.000938907	3816	4263	3077	2920	2191	2107	2562	1972	2246	2117	1835	Down
66915	'Cops9'	-1.1375	3.70797e-06	0.000308986	1849	1377	1084	963	672	616	693	568	675	664	551	Down
66916	'Ndufb7'	-0.881835	0.000151455	0.00237785	2512	2061	1625	1403	1138	1028	1452	931	1102	1181	891	Down
66925	'Sdhd'	-0.615712	0.000405999	0.00449572	1421	1549	1347	1150	862	964	1052	849	897	1059	867	Down
66928	'Dmac1'	-0.735762	0.000108316	0.00195564	506	473	404	376	275	269	339	257	290	289	240	Down
66973	'Mrps18b'	-0.559297	0.00219846	0.0141224	595	538	463	420	353	351	443	334	325	433	330	Down
66979	'Pole4'	-0.434165	0.000376372	0.00425261	572	557	529	545	477	407	551	463	420	452	415	Down
66990	'Tmem134'	-0.575183	0.000336682	0.00397987	1438	1273	1210	1092	952	876	1047	742	1020	1015	801	Down
66999	'Med28'	-0.834436	2.40721e-05	0.000826455	1905	1792	1589	1371	955	978	1218	931	934	936	897	Down
67005	'Polr3k'	-0.57232	0.000315206	0.00380395	680	656	640	590	425	442	480	397	462	435	546	Down
67010	'Rbm7'	-0.511852	0.000132552	0.00220513	1028	1372	1283	1096	901	883	1000	914	886	822	936	Down
67019	'Actr6'	-0.445579	0.0123464	0.0474581	148	229	176	173	128	111	165	148	142	151	141	Down
67020	'Tmem88'	-0.711426	0.00102042	0.00834092	284	280	209	268	207	274	184	151	153	157	125	Down
67023	'Use1'	-1.00476	8.30617e-07	0.000144308	1935	1989	1545	1362	985	898	1051	857	958	837	787	Down
67025	'Rpl11'	-0.934326	3.21135e-06	0.00028842	12790	13016	9926	8740	6592	5934	7137	5637	6462	6366	5463	Down
67030	'Fancl'	-0.673417	1.8193e-05	0.000708333	208.29	209.27	200.73	173.42	148.08	126.08	165.65	122.89	130.64	130.1	132.11	Down
67035	'Dnajb4'	-0.505423	0.000374494	0.00424411	1298	1814	1910	1768	1502	1498	1407	1619	1089	1112	1191	Down
67037	'Pmf1'	-0.539933	0.00661076	0.0305505	265	188	180	170	172	159	177	142	173	169	101	Down
67042	'Ift27'	-0.679243	4.56996e-05	0.0011797	372	249	281	257	229	197	216	174	225	194	183	Down
67044	'Higd2a'	-0.615434	2.13633e-05	0.000771201	1246	1262	1061	967	913	788	810	714	845	951	781	Down
67046	'Tbc1d7'	-0.567453	0.0016893	0.0118425	105	111	138	79	82	85	68	75	89	79	78	Down
67049	'Pus3'	-0.407569	0.0054747	0.0267646	148	192	184	163	124	123	152	134	139	140	146	Down
67053	'Rpp14'	-0.42289	0.00471484	0.024019	410.91	455.87	419.24	378.81	279.34	304.25	336.48	313.38	327	358.34	348	Down
67067	'Romo1'	-1.08595	9.66637e-06	0.000504294	1092	826	739	615	425	415	528	337	378	430	330	Down
67068	'Dynlrb1'	-0.896882	1.56531e-05	0.000652189	4883	5400	3807	3469	2592	2381	3064	2399	2473	2507	2162	Down
67091	'Trappc6a'	-0.85696	1.08153e-05	0.00052629	597	534	450	411	340	319	341	223	319	316	258	Down
67095	'Trak1'	0.509975	5.61929e-05	0.00133213	1132	1163	1422	1638	2024	2261	1927	2134	2527	2684	2575	Up
67097	'Rps10'	-1.03677	7.52197e-07	0.000139924	15383	14448	11241	9878	7513	6069	8148	6388	6802	6333	5743	Down
67101	'2310039H08Rik'	-1.01327	6.24571e-05	0.00141029	460	354	286	232	183	179	208	145	179	194	139	Down
67103	'Ptgr1'	-0.523485	0.00858058	0.0365195	1255	1099	718	970	662	772	867	769	736	720	662	Down
67105	'Timm21'	-0.404828	0.00142614	0.0105504	338	465	387	378	329	304	372	311	322	321	325	Down
67106	'Zbtb8os'	-0.417326	0.00980755	0.0403701	515.87	453.95	376.21	387.64	318.13	316.35	381.52	365.22	359.98	364.14	327.29	Down
67115	'Rpl14'	-0.866769	6.75646e-06	0.00041065	12162	11295	9438	8122	6292	5653	6750	5706	6667	5705	5395	Down
67116	'Cuedc2'	-0.61163	3.56313e-05	0.00101263	1164.55	1078.01	977.22	968.85	768.1	719.67	868.04	683.94	740.6	763.48	680.96	Down
67120	'Ttc14'	0.516034	0.000205533	0.00288059	479.83	492.25	688.24	770.07	1009.48	1072.38	1074.45	1122.82	1060.05	1067.2	1172.94	Up
67122	'Nrarp'	-0.595994	0.000946459	0.00791552	1199	1016	873	739	867	828	613	580	873	756	623	Down
67126	'Atp5e'	-1.1476	0.000145296	0.00233036	93	65	63	50	33	34	44	28	23	36	25	Down
67130	'Ndufa6'	-0.998679	5.6721e-06	0.000374193	1864	1970	1611	1261	857	909	979	755	912	903	785	Down
67148	'Ramac'	-0.430116	0.000975658	0.00808264	948	990	957	892	704	706	873	722	762	727	772	Down
67151	'Psmd9'	-0.415842	0.0027815	0.016572	640	528	558	495	448	464	482	384	477	508	426	Down
67153	'Rnaseh2b'	-0.896388	9.6183e-06	0.000504294	185	202	185	149	108	94	123	96	111	106	82	Down
67160	'Eef1g'	-0.425935	0.000799805	0.00707455	7482	6500	6273	6220	5473	5127	6114	5093	5838	5495	4922	Down
67169	'Nradd'	-0.481858	0.0078148	0.0341144	269	223	208	193	168	165	212	193	180	155	138	Down
67178	'Zmat5'	-0.919343	5.1996e-05	0.00126934	642.52	639.9	437.92	431.83	291.92	288.95	350.8	250.91	315.95	309.83	279.89	Down
67182	'Pdzk1ip1'	-1.1134	1.49047e-06	0.000189098	529	486	387	328	248	227	278	189	190	209	173	Down
67184	'Ndufa13'	-0.920808	2.11983e-05	0.000769996	3323.85	3069.68	2405.57	2075.84	1567.86	1537.64	1736.11	1340.85	1432.63	1792.18	1277.39	Down
67186	'Rplp2'	-0.781632	1.04304e-05	0.000517753	7255.72	5001.98	5614.55	4794.7	4093.25	3760.66	4206.53	3250.93	3438.84	3846.81	2915.3	Down
67187	'Zmynd19'	-0.415955	4.34261e-05	0.00114085	185	217	214	202	231	154	182	206	171	181	172	Down
67197	'Zcrb1'	-0.63253	0.000131925	0.00219874	1372	1187	1077	975	833	805	930	674	814	822	791	Down
67198	'Spats2l'	-0.43589	3.27272e-05	0.000967421	341	398	391	339	356	317	351	288	274	297	308	Down
67199	'Pfdn1'	-0.92747	2.9582e-05	0.00091714	1152	1131	846	732	541	489	673	524	505	545	474	Down
67201	'Glod4'	-0.62249	4.48412e-05	0.00116803	1373	1473	1296	1225	907	989	1029.49	865	944	885	884	Down
67204	'Eif2s2'	-0.509598	0.00010407	0.0019006	1980	1976	1916	1878	1396	1391	1667	1433	1429	1447	1432	Down
67205	'Utp11'	-0.50042	2.74157e-05	0.000879595	648	773	706	674	543	562	555	506	528	556	523	Down
67207	'Lsm1'	-0.740273	2.2755e-05	0.000799727	276	327	272	249	177	161	195	188	179	179	168	Down
67212	'Mrpl55'	-0.740224	3.69023e-05	0.00103125	332	416	319	259	233	224	241	196	210	209	204	Down
67223	'Rrp15'	-0.511072	0.00192687	0.0129366	178	237	194	204	143	163	180	131	133	151	159	Down
67224	'Med29'	-0.89284	2.8535e-05	0.000896758	681	595	486	414	344	287	406	274	327	292	292	Down
67238	'Fam220a'	-0.579834	1.10466e-05	0.00053255	965	935	889	854	876	725	825	573	750	697	555	Down
67247	'Marc2'	-0.553966	0.000800427	0.00707665	1997	2178	1970	1831	1363	1418	1877	1385	1449	1364	1231	Down
67248	'Rpl39'	-1.12878	3.93078e-07	9.65189e-05	2975	2915	2247	1957	1336	1159	1313	1218	1440	1081	1037	Down
67252	'Cap2'	0.485516	0.000184083	0.00270199	139	173	149	203	242	280	260	265	264	337	306	Up
67264	'Ndufb8'	-0.643114	0.000615721	0.0059956	2244	2193	2068	1655	1286	1376	1574	1141	1282	1718	1246	Down
67267	'Uqcc2'	-1.00295	0.000149073	0.00236462	778	713	519	467	269	276	372	301	371	333	256	Down
67268	'Myl12a'	-0.486559	0.00108298	0.00870923	12681.9	18144.3	14903.2	13970.3	11155.5	10680.9	14020.2	10570.8	11497.3	11223.2	11212.8	Down
67270	'Mrpl42'	-0.863629	5.51314e-05	0.00131857	1337	1274	955	855	622	641	740	591	585	673	615	Down
67279	'Med31'	-0.913431	9.87334e-06	0.000507898	467.99	478.88	349.96	317.95	242.84	223.87	250.74	192.87	231.93	231.7	235.84	Down
67281	'Rpl37'	-1.34144	3.31351e-07	8.97376e-05	8886.91	8311.57	7465.62	5756.88	4034.1	3414.35	2017.83	2013.64	4303.12	3572.11	3533.7	Down
67282	'Washc3'	-0.784562	0.000186708	0.00273323	696	725	543	470	355	383	423	305	379	391	361	Down
67285	'Cwc27'	-0.608067	7.98917e-09	6.3969e-06	276	324	300	268	275	216	228	210	217	205	213	Down
67286	'Ift22'	-0.586474	0.00111888	0.0089162	515	401	349	324	295	273	325	264	279	278	312	Down
67290	'3110040N11Rik'	-0.897957	7.34542e-05	0.00156581	255	264	201	165	130	128	147	140	125	114	99	Down
67295	'Rab3c'	1.12526	6.70349e-05	0.00147669	20	27	34	59	24	50	69	104	88	68	103	Up
67305	'Gpx7'	-0.585958	0.00635081	0.0296468	347	403	278	282	202	229	304	203	235	240	179	Down
67308	'Mrpl46'	-0.652995	0.00112346	0.00894107	392	428	350	286	207	229	261	236	219	260	256	Down
67313	'Inava'	0.919817	8.80404e-06	0.000476868	24	22	30	40	47	58	54	76	65	86	76	Up
67332	'Snrpd3'	-0.697958	8.82335e-05	0.00173787	902	906	795	805	556	491	744	560	535	520	507	Down
67333	'Stk35'	0.560416	0.00570514	0.0275185	245	296	470	559	718	723	600	792	741	799	821	Up
67371	'Gtf3c6'	-0.488556	0.000367126	0.00420444	722	716	623	632	500	496	558	524	490	518	537	Down
67387	'Unc50'	-0.401394	0.00440527	0.0228786	745	1107	1059	941	737	713	929	715	818	791	767	Down
67388	'Rab5if'	-0.656916	0.000129548	0.00217678	2113	2089	1723	1550	1242	1333	1307	1142	1302	1369	1175	Down
67390	'Mrm3'	-0.536463	0.00744788	0.0331251	109	122	129	85	74	77	91	64	87	99	72	Down
67391	'Fundc2'	-0.558714	0.000276441	0.00349412	802	936	862	685	575	587	662	590	582	544	630	Down
67397	'Erp29'	-0.430835	0.00282897	0.0167427	1372	1282	1327	1154	984	925	1223	1059	1154	948	905	Down
67427	'Rps20'	-1.23248	3.44452e-08	1.98232e-05	11158	8973	7452	6544	4488	3703	4119	3593	4215	3771	3435	Down
67434	'Ankrd33b'	0.659632	8.40305e-06	0.000468771	1208	1139	1295	1826	2331	2900	2595	2851	2540	2578	3025	Up
67445	'C1qtnf4'	-0.823157	0.00849896	0.036298	34	34	28	21	14	19	20	15	12	17	19	Down
67446	'Dusp28'	-0.511148	0.00306506	0.017656	222	247	238	167	160	178	159	134	166	166	192	Down
67451	'Pkp2'	-0.418325	4.31026e-05	0.00113617	947	1217	1188	1058	970	890	984	875	942	841	948	Down
67473	'Slc47a1'	0.778392	0.000926471	0.00779979	22	22	19	26	28	37	46	56	28	53	52	Up
67477	'Abhd15'	0.799004	0.00468833	0.0239037	23	30	35	42	39	52	49	36	64	111	85	Up
67509	'Saysd1'	-0.936079	1.3294e-05	0.000592788	616	578	471	392	310	279	364	247	303	260	258	Down
67513	'Faap20'	-0.470365	0.00483568	0.0243983	434	321	326	316	275	272	317	249	312	283	223	Down
67530	'Uqcrb'	-0.826025	0.000106106	0.00192707	3497	3580	2788	2350	1712	1786	2092	1568	1719	2117	1605	Down
67534	'Ttll4'	0.537304	1.88654e-05	0.0007208	316	343	450	469	630	710	671	769	661	707	775	Up
67573	'Loxl4'	1.12816	4.69766e-05	0.00119944	8	11	12	17	15	26	21	35	30	36	38	Up
67608	'Narf'	0.418644	0.0018165	0.0124591	143	236	282	261	265	328	323	418	362	350	354	Up
67618	'Aasdhppt'	-0.506264	3.73568e-05	0.00103453	415	444	461	427	331	326	377	311	326	341	315	Down
67636	'Etfrf1'	-0.451656	0.00504085	0.0251316	415.53	468.36	464.66	371.66	301.35	359.79	378.96	289.04	284.84	386.51	326.76	Down
67669	'Hikeshi'	-0.4878	0.00209198	0.0136665	554	628	575	505	381	414	511	414	391	454	401	Down
67671	'Rpl38'	-1.20623	1.41884e-07	5.12339e-05	7077	6322	4664	4018	3009	2378	2365	2365	2952	2800	2277	Down
67673	'Elob'	-0.925677	6.15845e-06	0.000393798	4267	4007	2938	2749	2154	2034	2163	1709	2033	2127	1695	Down
67675	'Cuta'	-0.761341	0.000383303	0.0043139	1609	1248	950	971	858	810	945	653	807	817	570	Down
67676	'Rpp21'	-0.990511	4.809e-06	0.000345686	588	554	393	323	316	238	276	207	275	273	249	Down
67678	'Lsm3'	-0.911667	3.19848e-05	0.000954671	538	419	386	315	231	229	259	211	246	238	208	Down
67680	'Sdhb'	-0.628309	0.000531897	0.00541644	2219	2450	2160	1838	1381	1465	1694	1177	1550	1744	1318	Down
67681	'Mrpl18'	-0.483249	0.00322689	0.0183869	710.01	735.02	724.09	539.02	452.05	505.03	558.07	486.16	545.01	538.07	474.05	Down
67683	'Pbdc1'	-0.596289	0.000788608	0.00701527	649	615	526	531	364	383	476	427	363	423	374	Down
67693	'Hypk'	-0.652083	7.4235e-05	0.00157202	1072	1001	856	862	635	688	720	588	646	642	593	Down
67695	'Ost4'	-1.0373	1.71029e-06	0.000199346	4161	4303	2995	2748	1959	1643	2088	1758	1783	1944	1723	Down
67698	'Fam174a'	-0.470756	2.59286e-05	0.000850498	650	763	821	784	600	581	670	530	609	577	584	Down
67701	'Wfdc2'	-0.726273	0.000714291	0.00656089	22964	17209	13090	13530	10177	11014	12171	9616	10780	11109	9950	Down
67704	'1810037I17Rik'	-0.955223	1.16021e-05	0.000547855	2564	2479	1954	1759	1221	1239	1480	972	1262	1158	1013	Down
67706	'Tmem179b'	-0.588254	0.000759781	0.00684547	529	607	496	484	337	334	455	346	387	368	353	Down
67707	'Mrpl24'	-0.698042	0.000199584	0.00282734	1409.43	1371.62	1128.2	960.75	769.38	842.37	906.45	730.78	797.37	777.65	748.74	Down
67710	'Polr2g'	-0.779052	9.28837e-05	0.00178554	1043	1020	779	746	536	538	652	565	565	514	489	Down
67711	'Nsmce1'	-0.835779	3.26592e-05	0.000966963	984	1054	797	694	530	469	613	477	552	549	486	Down
67713	'Dnajc19'	-0.803977	0.000203614	0.00285805	422	395	298	262	198	204	226	184	200	223	214	Down
67731	'Fbxo32'	0.661851	4.7168e-08	2.63226e-05	171	166	251	257	308	418	384	396	428	382	439	Up
67732	'Iah1'	-0.618947	0.000120373	0.00208738	313	339	282	300	222	204	265	198	237	201	194	Down
67733	'Itgb3bp'	-1.13823	7.11663e-05	0.00153466	137	111	82	69	56	48	70	38	47	41	43	Down
67739	'Slc48a1'	-0.451437	0.000211664	0.00293746	4887	4624	4259	3968	3735	3632	3926	3393	3674	3542	3357	Down
67742	'Samsn1'	-0.651185	0.000974087	0.00807326	115	127	144	147	127	77	102	146	100	82	62	Down
67803	'Limd2'	-0.563977	0.000182206	0.00268225	2663.14	2435.82	2226.79	2101.49	1988.83	1553.72	2121.62	1509.71	2024.56	1856.79	1526.22	Down
67808	'Tprgl'	-0.401572	6.01742e-05	0.00137832	3801.96	4495.01	4461.1	4021.97	3631	3490.78	3909	3192	3607	3396.78	3461	Down
67824	'Nmral1'	-0.52707	0.00921965	0.0385359	65	74	61	62	46	60	57	49	42	40	44	Down
67826	'Snap47'	-0.448771	0.000610377	0.00596957	661	886	804	670	600	579	669	568	593	625	591	Down
67830	'Rer1'	-0.54701	0.00012603	0.00214705	2537	2718	2290	2307	1773	1766	2079	1728	1760.77	1814	1778	Down
67836	'Wdr83'	-0.521247	3.67573e-05	0.00102876	295	291	276	277	237	206	255	198	224	225	201	Down
67840	'Mrpl57'	-0.663402	0.000186097	0.00272647	550	593	439	441	351	338	364	284	379	386	315	Down
67847	'Sncaip'	-0.778318	0.000687842	0.00641058	80	44	45	52	48	37	33	33	32	36	44	Down
67857	'Ppp6c'	-0.510911	0.000339083	0.00399269	2046	1931	1683	1651	1398	1326	1595	1362	1450	1348	1315	Down
67860	'S100a16'	-0.842747	0.000100692	0.0018693	5520	4483	3596	3446	2638	2551	3404	2112	2393	2393	2351	Down
67861	'Akr1b10'	-0.470724	0.00172086	0.0119998	333	477	383	392	289	277	349	295	315	323	290	Down
67862	'2310033P09Rik'	-0.468996	0.00383758	0.0207191	529	361	370	339	370	367	353	285	335	327	284	Down
67865	'Rgs10'	-0.500045	0.000645754	0.00617776	374	467	420	401	338	294	363	342	385	279	266	Down
67866	'Wfdc1'	-0.501357	7.32397e-05	0.00156478	1796	1661	1599	1392	1458	1288	1432	1130	1368	1137	1289	Down
67869	'Paip2'	-0.537867	1.16784e-05	0.00055005	4235	4547	4386	4132	3269	3315	3601	3030	3150	3017	3267	Down
67871	'Mrrf'	-0.477721	1.64789e-05	0.000672895	508	527.73	503	448	430	394.67	391	397	415.34	411	362	Down
67872	'Nsmce4a'	-0.609211	6.00737e-05	0.00137773	1415	1601	1416	1216	1019	936	1149	960	1076	987	890	Down
67876	'Coq10b'	-0.705283	2.91289e-07	8.38185e-05	890	1149	1013	878	779	714	704	715	606	616	593	Down
67877	'Naa20'	-0.514059	0.000866748	0.00745664	612	738	673	618	449	451	580	427	504	520	482	Down
67880	'Dcxr'	-0.618869	0.00264404	0.0160015	2992.61	2202	1553	1929	1627	1764	1838	1308	1434	1541	1400	Down
67881	'Mdp1'	-0.594137	0.00169138	0.0118525	1094	843	816	669	628	636	759	491	655	599	558	Down
67891	'Rpl4'	-0.65037	1.84518e-05	0.000713881	22604	24961	21251	19720	15522	14102	17578	15054	15722	14641	13997	Down
67892	'Coa6'	-0.923431	6.66094e-05	0.00147615	313	294	247	208	131	159	159	123	149	146	135	Down
67896	'Ccdc80'	0.476103	0.012274	0.0472391	323	214	201	282	334	426	308	571	395	497	365	Up
67898	'Pef1'	-0.54784	0.000149213	0.00236481	1978	2394	2019	1848	1487	1460	1727	1439	1543	1470	1488	Down
67899	'Cmc1'	-0.859036	0.000584434	0.005799	318.21	258.64	216.9	186.68	121.21	164.16	135.01	129.04	159.41	144.39	110.06	Down
67911	'Zfp169'	0.57818	0.00269461	0.016217	95	96	166	161	240	262	194	278	237	256	280	Up
67917	'Zcchc3'	0.437404	0.00228721	0.0145046	86	103	109	84	126	160	164	119	171	177	140	Up
67921	'Ube2f'	-0.407686	0.00259305	0.0157499	998	912	834	824	677	703	772	774	703	731	709	Down
67923	'Eloc'	-0.730539	2.64796e-05	0.000861571	931	956	853	743	563	515	675	520	591	539	515	Down
67937	'Tmem59l'	-0.497234	0.000905091	0.00767764	267	285	257	260	252	220	283	194	212	206	160	Down
67938	'Myl12b'	-0.643229	6.04633e-05	0.00138188	15189.1	17333.7	13907.8	13226.7	10913.5	9765.15	13041.8	9180.19	10518.7	9849.79	9733.23	Down
67939	'Prorsd1'	-0.554598	0.00447004	0.0231042	166	157	132	119	103	93	130	80	106	115	110	Down
67941	'Rps27l'	-0.898102	6.17408e-05	0.0014004	1389	1341	1099	949	560	671	690	616	654	694	649	Down
67942	'Atp5g2'	-0.804796	3.25319e-06	0.00028842	3236	3215	2743	2458	1886	1838	1934	1594	1892	1847	1579	Down
67945	'Rpl41'	-1.2068	1.49928e-06	0.000189098	24873	18194	14647	12222	8906	7779	9415	6922	8460	8125	6942	Down
67949	'Nifk'	-0.573078	0.000164681	0.00250082	720	805	700	641	495	502	588	503	514	515	479	Down
67952	'Tomm20'	-0.475865	0.000241658	0.00322257	1855	1775	1707	1567	1338	1316	1495	1197	1406	1360	1350	Down
67955	'Sugt1'	-0.57574	0.000351275	0.0040763	1364	1474	1260	1185	861	940	1045	908	1003	888	884	Down
67963	'Npc2'	-0.506982	0.000595872	0.0058808	20982	22528	19535	21323	15597	14462	18152	18445	16920	13150	15197	Down
67971	'Tppp3'	-0.724385	9.62981e-05	0.00182647	19307	16311	14098	12281	10759	10541	12306	8866	9075	10378	9668	Down
67994	'Mrps11'	-0.579149	8.3049e-05	0.00168254	236	297	278	227	211	169	205	166	194	232	176	Down
67997	'Ddx59'	-0.434229	0.000197169	0.00281042	128	147	165	150	133	125	114	106	127	118	136	Down
68002	'Sdhaf4'	-0.932434	8.95886e-06	0.000483831	252	243	224	189	127	128	145	115	136	124	99	Down
68010	'Bambi'	-0.482738	0.00832641	0.0357853	437	595	501	456	310	336	402	469	373	333	343	Down
68011	'Snrpg'	-1.04535	9.45856e-06	0.000503146	935	1026	761	616	410	406	464	355	484	427	385	Down
68020	'Apopt1'	-0.460169	0.000359767	0.00413575	370	375	348	321	291	263	327	263	287	282.72	273	Down
68024	'H2bc4'	-0.577575	6.70077e-07	0.000129896	1282.92	1405.66	1503.18	1350.77	1123.65	1000.22	1167.17	908.22	1108.96	933.38	967.63	Down
68028	'Rpl22l1'	-1.11242	5.34055e-06	0.000362921	902	801	661	599	355	350	444	292	419	324	299	Down
68032	'Emc4'	-0.525303	0.000274615	0.0034806	1101	1374	1082	1051	855	861	960	790	886	862	849	Down
68033	'Cox19'	-0.695274	0.000531189	0.0054136	374	378	292	275	192	219	246	215	203	204	202	Down
68040	'Zfp593'	-0.531334	0.00452194	0.0233201	272	270	213	173	187	161	215	148	196	170	172	Down
68043	'Eef1akmt1'	-0.889302	5.65248e-06	0.000374193	335	364	293	246	194	184	207	152	175	185	163	Down
68045	'Rtraf'	-0.79394	1.03529e-05	0.000517753	2748.89	2654.93	2138.79	2054.81	1523.68	1455.64	1659.7	1370.55	1569.6	1482.45	1317.45	Down
68052	'Rps13'	-0.88691	2.2445e-05	0.00079643	6350	5175	4532	4068	3006	2517	3377	2626	3462	2882	2451	Down
68055	'Dmac2l'	-0.507719	0.00111457	0.00889729	159	208	168	174	141	132	170	132	130	137	115	Down
68066	'Slc25a39'	-0.40433	0.00271544	0.016321	2719	2320	2336	2250	2124	1993	2317	1706	2266	2172	1691	Down
68067	'Mrnip'	-0.644449	0.00540845	0.0265279	90	89	82	62	50	53	74	40	52	56	53	Down
68077	'Nop53'	-0.417983	5.27224e-06	0.000360943	2999	3129	3111	2963	2967	2707	2745	2279	2857	2510	2361	Down
68090	'Yif1a'	-0.609221	0.000195695	0.0027959	731	810	667	685	491	486	620	456	459	542	484	Down
68099	'Fam92a'	-0.616569	0.000251048	0.00330944	415	417.99	359.97	370	254.96	268.8	304.96	220.95	269	284.96	282.91	Down
68106	'Nt5c3b'	-0.480521	0.000250796	0.00330849	364	458	436.02	356.03	347	312	357	356	319	297	275.02	Down
68117	'Apool'	-0.758262	0.000187193	0.00273515	398	448	353	308	214	226	262	200	239	259	219	Down
68118	'Atg101'	-0.566103	0.00214115	0.0138878	691	591	535	451	380	400	493	398	400	403	373	Down
68126	'Fahd2a'	-0.535714	0.0101366	0.041364	143	142	106	90	82	80	84	86	103	99	84	Down
68133	'Gcsh'	-0.458078	0.00142757	0.0105504	415	444	420	388	317	333	383	296	287	376	301	Down
68135	'Eif3h'	-0.608175	2.26607e-05	0.000799464	4291	5385	4548	4145	3322	2966	3570	3324	3428	3077	3148	Down
68142	'Ino80'	0.436632	0.00121782	0.00945907	304	324	417	471	621	656	557	678	647	648	686	Up
68153	'Gtf2e2'	-0.441201	0.0035886	0.0197513	399	426	376	348	268	318	324	321	287	293	293	Down
68165	'Fdx2'	-0.745045	0.000136693	0.00225164	378	282	245	243	211	195	221	166	186	199	151	Down
68170	'B230118H07Rik'	-1.01236	2.46131e-07	7.43074e-05	419	407	354	307	221	183	230	168	200	199	188	Down
68176	'Inka1'	-0.727598	0.00286472	0.0168606	202	150	142	104	102	99	138	81	75	102	89	Down
68177	'Ebpl'	-0.947777	8.57439e-05	0.00171451	497	384	302	301	228	236	278	184	192	186	153	Down
68184	'Denr'	-0.487897	0.000824056	0.0072197	995	1010	826	807	686	715	769	703	674	716	661	Down
68185	'Coa4'	-0.637383	0.000253151	0.00331529	279	300	258	215	186	146	209	174	192	192	181	Down
68193	'Rpl24'	-0.994206	3.68955e-06	0.000308849	9966	10314	7688	6829	4803	4406	5493	4218	4914	4628	3893	Down
68194	'Ndufb4'	-1.01595	4.90301e-07	0.000108788	1771.16	2026.53	1547.65	1332.31	945.68	789.17	904.3	770.17	968.86	958.84	825.51	Down
68196	'Hsbp1'	-0.642163	9.72545e-05	0.00183696	3178	3303	2724	2593	2007	1924	2378	1920	1961	2184	1813	Down
68197	'Ndufc2'	-0.854182	4.17483e-05	0.00111912	2767	2826	2254	2060	1351	1380	1810	1277	1428	1393	1325	Down
68198	'Ndufb2'	-1.07488	5.44986e-06	0.000367636	788	724	609	490	316	331	331	253	353	356	305	Down
68202	'Ndufa5'	-0.999248	2.9025e-05	0.000907512	1085	1094	767	679	462	522	534	397	485	503	401	Down
68205	'Urm1'	-0.483883	9.34153e-05	0.00179202	711	627	623	556	538	471	544	469	504	527	476	Down
68209	'Rnaseh2c'	-0.991652	4.27242e-06	0.000331987	600	515	452	380	288	281	315	213	269	257	219	Down
68212	'Tmbim4'	-0.699408	5.79537e-05	0.00135461	1031	957	822	750	627	532	705	580	657	534	543	Down
68219	'Nudt21'	-0.656703	0.000159585	0.00246346	585	551	479	472	333	305	409	336	353	361	350	Down
68240	'Rpa3'	-1.00871	1.12616e-05	0.000541499	241	210	204	167	105	103	121	83	124	97	108	Down
68250	'Ciao2a'	-0.593319	0.000207833	0.00290379	1076	981	969	859	634	672	762	676	685	705	617	Down
68251	'Babam1'	-0.489531	0.000372371	0.00423308	1585	1484	1357	1266	1171	1076	1304	960	1181	1115	1068	Down
68267	'Slc25a22'	0.497211	0.00162623	0.0115365	203	178	292	280	389	410	390	388	434	538	375	Up
68311	'Lypd2'	-1.3999	3.53066e-05	0.00100807	2069	1152	916	645	496	500	469	360	387	672	435	Down
68316	'Apoo'	-0.621181	0.00201372	0.0133176	301	360	282	257	181	230	224	171	170	245	197	Down
68327	'Tsr3'	-0.420547	0.00752266	0.0333023	427	408	347	336	276	305	309	301	353	285	289	Down
68328	'Rab13'	-0.52056	0.000471668	0.00499209	338	325	307	283	227	230	265	223	251	229	216	Down
68332	'Sdhaf1'	-0.550872	0.000784916	0.00700531	264	269	272	200	195	179	215	146	194	211	177	Down
68339	'Ccdc88c'	0.58472	0.00253267	0.015511	396	331	409	632	828	786	671	875	925	909	1034	Up
68342	'Ndufb10'	-0.649336	0.000364946	0.00418223	1500	1644	1434	1191	952	1050	1119	812	951	1150	816	Down
68346	'Sirt5'	-0.411489	0.00157797	0.0113145	178	190	175.21	180	149	149	166.91	124	154	157	144	Down
68347	'Mettl26'	-0.781643	2.42358e-05	0.000829602	507	440	356	362	280	282	280	231	265	276	227	Down
68349	'Ndufs3'	-0.72494	0.00301942	0.017497	1142	650	602	531	438	466	537	432	460	514	424	Down
68364	'0610030E20Rik'	0.514181	0.00110359	0.0088511	313	308	501	449	698	746	672	700	654	774	777	Up
68375	'Ndufa8'	-0.665784	9.81915e-05	0.00184523	1476	1361	1165	1059	941	884	995	707	875	989	761	Down
68436	'Rpl34'	-1.18715	9.24142e-07	0.000149566	11515	10581	7990.52	6816	4491.97	4029	4709.97	4016	4999.98	4054.97	3483.17	Down
68453	'Gpihbp1'	-0.973533	1.75593e-05	0.000697466	7981	7209	5457	5082	3596	3366	4294	2728	3938	3341	3055	Down
68458	'Ppp1r14a'	-0.695725	7.15659e-06	0.000428332	1458	1759	1628	1521	1155	1045	1288	829	1085	1163	942	Down
68463	'Mrpl14'	-0.936442	4.00269e-06	0.000322157	1236	1429	1051.27	988	664.05	635	762.24	547	671	630	632	Down
68475	'Ssna1'	-0.761511	0.000409566	0.00451921	781	784	593	513	393	439	499	350	455	384	375	Down
68479	'Phf5a'	-0.582992	0.000637973	0.00611922	711	620	550	488	436	430	519	396	423	422	388	Down
68480	'Card19'	-0.453105	0.00612269	0.0289042	632	590	507	489	429	384	525	413	492	480	363	Down
68490	'Zfp579'	0.616181	0.00735726	0.0328623	343	313	575	647	1069	1123	946	1011	898	960	1026	Up
68497	'Arel1'	0.400488	0.000168667	0.00254396	454	549	663	648	803	884	774	1010	901	956	1009	Up
68499	'Mrpl53'	-0.661421	0.00017516	0.00261405	595	650	525	473	361	397	401	352	393	393	332	Down
68501	'Nsmce2'	-0.515518	6.56993e-05	0.00146302	394	428	387	422	319	313	357	296	325	273	298	Down
68512	'Tomm5'	-1.00089	3.44855e-05	0.000993874	1101	1071	827	692	478	461	623	425	479	536	367	Down
68523	'Ciao2b'	-0.595905	0.000126296	0.00214761	544	571	499	453	370	369	430	323	360	375	357	Down
68528	'Smim6'	-1.33611	0.000393888	0.00438829	104	86	37	37	34	27	30	30	28	35	16	Down
68537	'Mrpl13'	-0.835342	0.000100051	0.00186304	901	748	715	601	413	428	548	372	447	461	360	Down
68545	'Ecscr'	-0.91717	1.83453e-06	0.000208547	4295	4823	3423	3209	2663	2176	2851	1959	2340	2024	2113	Down
68554	'Cebpzos'	-0.85078	4.28755e-05	0.00113617	251	230	212	186	125	131	160	110	122	117	127	Down
68559	'Pdrg1'	-0.729186	0.000116857	0.00204178	1421	1275	1229	999	771	808	952	646	808	825	696	Down
68563	'Dpm3'	-1.09846	7.41002e-06	0.000435984	1128	877	748	598	445	438	505	339	347	456	380	Down
68565	'Mrps18a'	-0.592299	0.000420619	0.00461353	711	663	621	545	444	443	539	396	446	505	392	Down
68572	'Mrpl58'	-0.783578	9.26466e-05	0.00178284	1242	1014	941	776	605	613	702	511	665	611	575	Down
68576	'Lamtor5'	-0.880763	2.2709e-05	0.000799636	1167	1188	928	841	564	555	677	528	627	602	535	Down
68588	'Cthrc1'	-0.605202	0.00397566	0.0212775	73	106	100	78	67	52	93	55	54	59	67	Down
68592	'Syf2'	-0.461662	0.000180528	0.00266683	1908	2315	2243	2045	1719	1719	1995	1510	1751	1547	1609	Down
68598	'Dnajc8'	-0.531811	5.79241e-05	0.00135461	3242	3904	3199	3201	2709	2476	2963	2355	2747	2396	2458	Down
68607	'Serhl'	-0.74236	4.27616e-05	0.00113617	296.87	334.93	300.38	253.93	197.65	168.88	222.27	198.95	204.54	194.62	146.71	Down
68611	'Mrpl28'	-0.691284	0.000266813	0.00342174	909	783	702	637	492	472	626	454	520	511	426	Down
68618	'1110012L19Rik'	-0.643584	0.000224013	0.00304909	276	361	314	273	189	196	216	181	221	217	210	Down
68631	'Cryl1'	-0.62404	7.3243e-05	0.00156478	342	435	432	325	295	271	292	303	285	262	207	Down
68634	'Tm2d3'	-0.842267	2.26089e-05	0.000799167	845	909	698	605	490	458	574	408	467	432	392	Down
68642	'Tmem216'	-0.583927	0.00306028	0.0176339	299	271	227	178	169	181	189	156	152	183	193	Down
68655	'Fndc1'	0.609658	0.00213601	0.0138656	275	253	330	356	543	579	381	711	522	799	601	Up
68662	'Scgb3a1'	-1.68552	0.00391449	0.0210259	17331	8346	7408	2376	2122	3175	1619	2278	1635	4704	3312	Down
68695	'Hddc3'	-0.583521	0.000876163	0.00752077	849.62	746.38	689.09	632.18	513.88	552.66	663.69	462.07	499.24	520.84	451.75	Down
68703	'Rere'	0.478565	0.000346066	0.00404387	1143.09	1042	1521.22	1736	2091	2362.53	2005.97	2502	2387.06	2546	2242	Up
68705	'Gtf2f2'	-0.540121	0.000458405	0.00490619	355	419	344	311	259	258	271	247	300	258	259	Down
68709	'Cilp2'	1.58923	0.00718396	0.032284	2	9	9	3	34	53	14	20	34	70	34	Up
68713	'Ifitm1'	-1.08019	0.000766064	0.00687851	2797	1759	1508	850	820	912	792	616	694	1191	940	Down
68721	'1110032A03Rik'	-0.790246	8.26475e-05	0.00168254	1003	976	707	707	542	561	642	452	470	522	500	Down
68731	'Rbfa'	-0.43025	0.0099875	0.0409201	418	377	385	281	280	305	319	246	310	335	259	Down
68735	'Mrps18c'	-0.936652	4.16952e-05	0.00111912	606	610	455	429	261	265	298	253	332	309	254	Down
68736	'Tyw5'	-0.462417	0.00175488	0.0121633	197	192.14	219	202.57	145.55	132.52	186	149	171.58	160.8	147.49	Down
68742	'Tmem219'	-0.88514	1.85231e-05	0.000715139	630	599	509	418	343	287	397	316	294	332	242	Down
68744	'Zfp740'	0.447815	0.000487232	0.0051185	899	969	1362	1493	1795	2028	1896	1801.21	2073.53	1982	2106.31	Up
68750	'Rreb1'	0.757724	1.97171e-05	0.000741042	307	365	593	511	711	930	640	992	993	1049	1007	Up
68755	'Cgrrf1'	-0.538492	0.00132668	0.0100352	664	746	643	572	414	440	533	451	492	484	478	Down
68760	'Synpo2l'	0.825907	0.00764629	0.0336171	23	31	15	28	57	55	41	45	65	93	69	Up
68775	'Atp6v1c2'	-0.404001	0.00196973	0.0131334	556	647	544	615	536	517	503	593	512	478	382	Down
68776	'Taf11'	-0.523245	8.90545e-05	0.00174657	698	658.36	598.4	602.18	485.24	505.15	511.35	486.22	457.16	473.13	469.22	Down
68777	'Tmem53'	-0.449521	0.00690079	0.0314333	230	187	176	156	155	145	149	133	144	190	148	Down
68794	'Flnc'	1.41847	0.000136368	0.00224876	75	55	58	102	184	206	118	251	261	596	261	Up
68802	'Mypn'	1.53288	4.29835e-05	0.00113617	14	15	15	20	43	70	32	44	70	129	69	Up
68813	'Dock5'	0.823782	1.87827e-05	0.00071913	166	202	242	286	449	466	437	634	580	494	561	Up
68817	'Ddi2'	0.707778	0.00293497	0.017154	124.14	192.64	301.7	306.63	445.05	461.88	345.52	552.12	466.43	501.73	636.07	Up
68818	'Zfand2b'	-0.49831	0.000658679	0.00626332	534	465	450	397	371	324	405	327	392	370	335	Down
68833	'Pdcl3'	-0.564903	0.000115751	0.0020321	1354	1453	1339	1232	961	938	1178	917	976	894	971	Down
68836	'Mrpl52'	-1.00915	6.18588e-06	0.000394184	1157	1023	743	761	509	470	569	421	536	462	433	Down
68842	'Tulp4'	0.463149	2.95769e-06	0.000280146	900.66	916.29	1225.36	1254.37	1511.34	1782.34	1626.17	1762.71	1795.96	1764.4	2022.55	Up
68845	'Pih1d1'	-0.728199	5.24305e-06	0.000360284	998	955	827	765	664	611	702	534	564	564	517	Down
68852	'Lrrn4cl'	0.644148	0.00495	0.024817	21	29.99	40.69	34	58	76.91	55	72	46.65	75.03	57	Up
68888	'Gkn3'	-1.09911	0.00368329	0.020152	27	40	35	18	14	12	26	12	15	10	11	Down
68891	'Cd177'	1.16579	0.00391977	0.0210386	96	56	81	59	90	157	70	429	75	250	187	Up
68917	'Hint2'	-1.06475	1.38412e-05	0.000609582	846	696	605	450	328	304	396	302	348	317	276	Down
68920	'1110065P20Rik'	-0.878425	2.6038e-05	0.000850498	308.91	300.78	242.86	215.32	166.91	162.12	191.26	136.97	150.54	161.44	124.79	Down
68927	'Ptcd2'	-0.455426	0.00267089	0.0161111	567	519	472	420	382	373	427	349	405	443	368	Down
68936	'Smim11'	-0.975205	3.94676e-06	0.000320191	849	809	636	549	418	369	470	328	383	381	366	Down
68938	'Aspscr1'	-0.408079	0.0025752	0.0156732	1261	1124	1102	961	915	879	1032	823	988	963	857	Down
68944	'Tmco1'	-0.523281	6.62917e-06	0.000406943	1847	2168	2271	1989	1639	1519	1797	1453	1583	1448	1602	Down
68953	'Chmp2a'	-0.656332	0.000295227	0.00364893	3089	3266	2457	2263	1913	1843	2221	1663	2086	1889	1671	Down
68957	'Paqr6'	-0.48713	0.0101781	0.0414599	74	89	67	88	70	70	73	45	74	67	48	Down
68966	'Ngdn'	-0.63652	0.000408503	0.00451228	1013	1077	855	761	601	628	748	619	615	587	624	Down
68969	'Eif1b'	-0.534597	0.000153922	0.00240718	986	990	1020	837	677	698	781	666	707	743	672	Down
68971	'Tamm41'	-0.550837	0.00429041	0.0225205	162	165	136	125	96	106	129	89	113	99	106	Down
68972	'Tatdn3'	-0.864389	4.67511e-06	0.00034181	151	157	132	107	110	71	109	84	75	79	77	Down
68977	'Haghl'	-0.523209	0.000668319	0.00630843	360.2	277.64	235.77	281.77	259.94	222.57	233.38	199.46	258.88	229.82	206.69	Down
68981	'Snrpa1'	-0.623745	4.72721e-05	0.00120009	634	541	546	543	424	359	492	349	432	397	361	Down
68991	'Ssu72'	-0.61433	0.000112111	0.00199674	1420	1638	1362	1262	954	986	1125	974	1017	929	926	Down
68995	'Mcts1'	-0.632984	0.000616271	0.0059956	451	418	422	362	239	241	325	286	288	266	272	Down
68999	'Anapc10'	-0.730855	1.8967e-05	0.00072318	307	411	327	293	227	200	254	212	207	216	205	Down
69010	'Anapc13'	-0.9513	1.57254e-05	0.000653723	1034	1018	746	723	474	484	537	382	511	515	436	Down
69019	'Spcs1'	-0.855823	1.70627e-05	0.000683133	2613	2816.97	2151.96	2026	1386.98	1349.9	1725	1310	1380.97	1383.99	1246.94	Down
69028	'Mitd1'	-0.408225	0.0110195	0.0437548	286	322	257.12	207	216	214	244	215	221	207	232	Down
69029	'Smdt1'	-0.624272	0.000126193	0.00214761	1997	1752	1532	1470	1251	1191	1316	991	1289	1284	1077	Down
69038	'Tmem258'	-1.06243	1.41864e-07	5.12339e-05	645	652	531	432	326	290	284	265	307	288	279	Down
69046	'Isca1'	-0.536075	0.000288066	0.00358091	3141	2791	2588	2438	2101	2098	2382	1834	2050	2178	1830	Down
69064	'Fuom'	-0.899645	0.00101974	0.00833902	345	253.89	205	154	124.47	129.89	171	120	112	153.09	123	Down
69068	'Tcim'	-0.47575	0.00143207	0.0105703	2058	2897	2835	2684	2051	2223	2545	1988	1826	1639	2026	Down
69071	'Tmem97'	-0.665545	5.99576e-05	0.00137773	447	494	514	411	322	290	407	271	319	315	285	Down
69076	'Triap1'	-0.632377	0.000107606	0.00194472	470	548	489	420	320	328	370	281	320	355	336	Down
69090	'Ascc1'	-0.511698	0.0065924	0.0304997	1306.99	912.82	823.61	845	740.45	722.22	968.38	695.42	698.21	711.88	680	Down
69094	'Tmem160'	-1.05212	2.64328e-06	0.000263127	1638	1383	1013	998	740	629	762	566	708	671	529	Down
69113	'Alkbh3'	-0.424022	0.00467295	0.0238451	562	577	470	429	401	446	408	418	425	433	368	Down
69116	'Ubr4'	0.6902	0.00288608	0.0169454	2000	1609	2779	3757	5579	5736	4408	5863	6043	5377	6125	Up
69126	'Rbis'	-0.815093	5.79901e-05	0.00135461	909	944	697	605	474	451	497	442	526	498	443	Down
69149	'Kbtbd3'	-0.646734	0.00281891	0.0167084	145	136	122	108	67	81	90	74	88	81	95	Down
69156	'Comtd1'	-0.587859	0.000654184	0.00623792	180	174	139	135	134	125	136	94	123	119	98	Down
69168	'Bola1'	-0.980018	1.38925e-05	0.000609582	501	465	343	299	226	205	247	193	207	228	211	Down
69181	'Dyrk2'	0.522512	2.51077e-08	1.51345e-05	568	523	658	655	824	956	1043	988	952	1107	1209	Up
69183	'C1qtnf2'	-0.700561	0.00103616	0.00842843	488	681	442	419	326	359	386	306	336	374	239	Down
69186	'Tmem256'	-1.27035	8.01985e-07	0.000142013	1176	1122	780	668	475	375	566	347	392	385	371	Down
69188	'Kmt2e'	0.42229	0.0124762	0.0478173	948.17	898.29	1565.47	1471.5	2036.63	2124.8	1594.91	2301.33	1931.13	2075.22	2330.2	Up
69216	'Svbp'	-0.926376	0.000189304	0.00275724	385	390	306	235	158	166	213	144	189	194	171	Down
69237	'Gtpbp4'	-0.41349	3.54659e-05	0.00100973	911	887	869	967	744	716	750	737	736	769	778	Down
69241	'Polr2d'	-0.769175	0.000443354	0.00478788	559	540	429	357	258	270	331	266	280	329	267	Down
69253	'Hspb2'	-0.859429	8.36504e-05	0.00168915	224	244.39	180	157.69	138	126.64	147.22	81.58	120.18	135.58	108	Down
69263	'Rfc3'	-0.653228	0.000196336	0.00280289	203	242	185	192	136	152	146	148	137	132	121	Down
69305	'Dcps'	-0.555319	0.000220564	0.00301328	781	817	743	671	527	494	626	538	566	565	517	Down
69367	'Glrx2'	-0.448459	0.00012708	0.00215497	414.11	340	347	331	318	294.02	281.01	295.01	286	304	293	Down
69379	'C8g'	-2.00449	0.000148441	0.00235866	19	15	8	10	9	7	5	1	2	2	4	Down
69454	'Clic3'	-0.806123	6.52053e-05	0.00145731	5774	6003	3984	4424	3321	3201	3866	2629	3319	3021	2548	Down
69456	'Commd10'	-0.403859	0.000114145	0.00201931	634	738	709	672	585	621	599	579	560	552	527	Down
69478	'2300009A05Rik'	-0.877146	0.000125978	0.00214705	207	213	154	143	97	106	94	87	100	120	107	Down
69482	'Nup35'	-0.417963	0.00170394	0.0119179	309	423	371	323	289	279	282	321	264	297	310	Down
69487	'Ndufaf5'	-0.526497	0.00578069	0.0277561	208	207	178	166	122	125	179	124	140	146	127	Down
69527	'Mrps9'	-0.535729	0.000724019	0.00662371	618	646	595	505	476	397	533	396	536	452	370	Down
69534	'Avpi1'	-0.742268	6.59005e-05	0.00146315	955	829	684	704	533	510	567	492	595	480	410	Down
69535	'Ten1'	-0.746004	4.22486e-05	0.00112925	436	419	359	330	274	222	319	244	242	262	202	Down
69536	'Hemk1'	-0.482954	0.00127029	0.00972074	439	330	356	315	304	296	323	244	305	285	256	Down
69537	'Dnase1l1'	-0.42398	0.000294227	0.00363926	498	576	510	571	461	412	530	454	430	416	415	Down
69539	'Trnp1'	-0.562909	0.00921045	0.0385149	76	92	73	78	59	62	65	41	63	78	41	Down
69549	'2310009B15Rik'	-0.876349	6.94261e-05	0.00151129	106	76	66	76	58	52	47	38	53	40	56	Down
69550	'Bst2'	-0.60359	0.000968428	0.00804083	2824	2617	2152	1866	1872	1552	2090	1616	2005	1670	1340	Down
69556	'Bod1'	-0.507623	0.000325127	0.00388297	878	907	874	676	650	627	715	583	619	664	636	Down
69563	'Mrln'	-1.79948	0.00277438	0.0165395	11	12	10	5	5	5	5	1	3	0	3	Down
69573	'Hilpda'	-1.15999	1.36109e-05	0.000603997	4289	4446	3380	2341	1757	1860	2275	1341	1767	1350	1493	Down
69583	'Tnfsf13'	-0.478868	0.00149701	0.0109054	338.95	305.59	303.61	247.37	235.39	227.06	200.63	262.53	255.78	236.35	225.9	Down
69590	'Gpx8'	-0.614632	0.000214426	0.00296216	1044	1248	1017	1026	682	758	839	779	656	740	730	Down
69601	'Dab2ip'	0.477058	0.00883436	0.0373065	1054	1292	1909	2073	2676	2737	2155	2411	3040	3178	3166	Up
69608	'Sec24d'	0.410034	0.0020329	0.0134042	323	496	556	596	648	710	643	858	785	853	826	Up
69635	'Dapk1'	0.707381	0.00025472	0.00332219	1196	1222	1659	2432	2705	3370	2571	3393	3215	3116	4379	Up
69638	'Enho'	-0.864245	0.000250326	0.00330704	800	595	447	512	364	378	436	261	395	306	293	Down
69639	'Exosc8'	-0.68362	0.000354615	0.00410213	386	447	361	319	251	204	287	211	289	295	226	Down
69656	'Pir'	-0.842549	2.57244e-05	0.000845966	1146	1052	863	770	585	597	663	459	538	562	587	Down
69666	'Psmg4'	-0.702276	0.00103307	0.00841068	272	243	196	197	130	131	159	126	154	180	132	Down
69672	'Txndc15'	-0.453175	0.000129985	0.00217817	1009	1077	1041	1032	820	792	961	757	846	795	816	Down
69675	'Pxdn'	0.423001	0.00180594	0.0124143	1296	1318	1792	1767	2444	2748	2171	2254	2535	2677	3098	Up
69684	'Aarsd1'	-0.465227	0.000173998	0.00260026	471	453	431	400	373	343	395	324	346	379	321	Down
69692	'Hddc2'	-0.795113	0.000845491	0.00735154	176	168	131	98.63	86	75	101.06	88	85.29	103	74	Down
69694	'Tatdn1'	-0.726889	2.10517e-05	0.000769996	230.7	211.18	184.5	212.06	139.14	121.97	144.3	145.12	145.93	137.6	117.37	Down
69709	'Ptrhd1'	-0.673242	0.000887905	0.00759483	217	194.96	165	131.82	118.62	109	115.75	129.97	131	105.71	125.77	Down
69713	'Pin4'	-0.845832	0.000239233	0.00319255	541	533	378	335	232	257	274	240	278	254	258	Down
69721	'Nkiras1'	-0.573484	0.000502632	0.00522669	313.17	381.39	315.13	281.31	228.24	262.66	258.12	233.49	206.68	232.78	208.48	Down
69723	'Rpain'	-0.499465	0.00717099	0.0322336	269	301	246	246	161	198	242	188	190	200	171	Down
69724	'Rnaseh2a'	-0.59885	0.000173358	0.00259558	421	395	335	321	279	246	313	243	261	277	249	Down
69726	'Smyd3'	-0.513922	0.000928937	0.00781512	240.03	186	162	186.07	183	157	177	128	161	142	152.93	Down
69731	'Gemin7'	-0.588597	0.000384169	0.00431657	744	638	638	533	485	401	562	399	508	487	418	Down
69736	'Nup37'	-0.667646	0.00103213	0.00841032	119	157	123	114	84	68	95	88	70	110	85	Down
69740	'Dph5'	-0.56216	0.00126223	0.00967884	140	141	151	103	104	83	118	86	92	110	103	Down
69742	'Tm2d2'	-0.587006	8.86514e-05	0.00174151	1765	2035	1660	1504	1269	1229	1413	1160	1265	1232	1233	Down
69743	'Casz1'	0.895537	0.000140425	0.00228654	555	517	881	1192	1722	2093	1633	1883	1996	2053	2304	Up
69745	'Pold4'	-0.651321	0.000193156	0.00277038	856	747	598	587	559	467	600	475	477	516	400	Down
69747	'Zswim7'	-0.865639	0.00326117	0.0185306	100	87	69	60	39	50	59	28	43	55	35	Down
69769	'Tnfaip8l2'	-0.582914	0.00189318	0.0127991	197	204	194	157	176	111	156	163	181	143	92	Down
69770	'1600002K03Rik'	-0.803688	0.000246657	0.00327737	156	123	139	95	77	85	69	81	90	65	75	Down
69790	'Med30'	-0.838227	2.84461e-06	0.00027865	478	631	487	466	318	303	350	303	285	293	296	Down
69792	'Med6'	-0.619881	0.000458561	0.00490619	343	452	406	356	240	223	297	246	304	267	266	Down
69804	'Tmem147'	-0.780107	7.68767e-05	0.00160699	1113	934	787	763	556	527	659	472	571	604	511	Down
69815	'Krtcap3'	-0.517357	0.00256982	0.0156536	235	269	179	247	199	197	220	179	169	178	136	Down
69833	'Polr2f'	-0.824162	2.33077e-05	0.000811408	1050	1135	862	806	571	590	644	517	610	588	503	Down
69852	'Tcf23'	0.758304	0.00335803	0.018906	19	22	26	36	46	38	52	53	69	45	81	Up
69871	'Ppp1r35'	-0.660629	0.000993671	0.00819134	468	388	340	316	279	261	364	208	254	248	225	Down
69875	'Ndufa11'	-0.933804	4.01824e-05	0.00108664	1964	1725	1369	1168	877	903	1040	766	813	954	684	Down
69878	'Snrpf'	-0.836806	2.90649e-06	0.000280146	911	884	716	709	512	494	554	456	475	463	439	Down
69890	'Zfp219'	0.411754	0.0118919	0.0461832	509	471	803	856.51	1111	1095	1033	1266	1075	1112	1061	Up
69894	'Fam241b'	-0.631588	1.82856e-06	0.000208547	141	170	157	131	143	103	126	102	101	116	104	Down
69912	'Nup43'	-0.752316	0.000574016	0.0057358	136	121	101	91	81	61	95	72	65	85	55	Down
69920	'Polr2i'	-1.00408	8.32322e-06	0.000468771	638	568	519	433	279	308	329	228	302	281	232	Down
69922	'Vrk2'	-0.627164	1.21357e-05	0.00056312	135.71	154.73	160.27	114.58	118.92	98.92	105.35	100.11	101.36	100.9	97.89	Down
69955	'Fars2'	-0.56714	0.000326426	0.00389343	518	479	409	378	331	341	347	301	325	338	312	Down
69961	'Rpp25l'	-0.66713	0.00115778	0.00914719	480	437	407	319	265	269	355	205	258	304	266	Down
69976	'Galk2'	-0.433145	0.00234095	0.0147186	523	536	426	464	373	379	434	393	395	394	365	Down
69987	'Spaca9'	-0.942953	0.00112723	0.00896328	363	201	150	158	114	124	129	99	113	129	124	Down
70031	'Cmtm8'	-0.626958	4.63774e-05	0.00118788	711	852	737	718	545	553	631	558	451	470	495	Down
70078	'Nol7'	-0.53993	6.54287e-05	0.00146053	1278	1364.49	1168.72	1129	941.23	907	1015.2	827.15	935.2	955.61	910	Down
70082	'Lysmd2'	-0.427867	0.00216675	0.0139912	1065	1130	994	911	947	735	1055	710	931	908	793	Down
70083	'Metrn'	-0.594919	0.00720158	0.0323355	277	217	200	172	130	160	194	120	140	155	142	Down
70097	'Sash1'	0.583137	0.00166922	0.011733	787	1002	1548	1472	2209	2226	2067	2226	2227	2347	2879	Up
70103	'Znhit1'	-0.773113	6.47022e-05	0.00144782	1280.6	1050.89	942.59	860.1	655.31	656.78	795.63	593.52	604.47	653.77	567.75	Down
70123	'Nbdy'	-0.787247	0.000275721	0.00348805	748	669	494	486	360	353	461	318	371	386	325	Down
70134	'Misp3'	-1.00929	0.000137917	0.00225567	456	391	313	278	171	184	250	143	207	182	144	Down
70144	'Lrch3'	0.663858	0.00576344	0.0277054	251.92	412.86	703.71	746.32	1034.55	1110.82	976.79	1166.68	996.33	1126.17	1202.16	Up
70153	'2210016F16Rik'	-0.49178	0.000141904	0.00229438	879	815	733	774	633	607	691	634	615	610	579	Down
70186	'Fam162a'	-0.77283	6.04798e-05	0.00138188	828	819	779	673	466	460	642	446	465	437	419	Down
70192	'Cd209g'	-1.00206	0.0100858	0.0412296	32.24	50.23	33.17	24.88	17.91	9.21	10.56	19.29	15.68	33.27	22.62	Down
70225	'Ppil3'	-0.675868	0.000291595	0.00361388	378.34	337.67	306.54	246.98	207.95	221.47	232.59	206.75	213.38	209.83	191.92	Down
70235	'Poc1a'	-0.738412	0.00019194	0.00276566	242	224	193	189	126	136	163	120	130	120	135	Down
70257	'Atp5mpl'	-1.0655	2.14148e-05	0.000771201	1501	1191	994	814	548	619	648	468	584	581	456	Down
70274	'Ly6g6e'	-0.767148	0.00340181	0.0190583	30	33	25	19	29	20	16	16	18	15	24	Down
70285	'Rpf1'	-0.405602	0.00130123	0.00988998	587	723	622	596	492	506	547	540	506	486	533	Down
70316	'Ndufab1'	-0.445636	0.00254029	0.0155365	981	1055	1048	949	715	856	798	662	735	967	756	Down
70317	'Arl16'	-0.433804	0.00459369	0.0235779	221	249	240	189	166	160	198	177	185	197	162	Down
70355	'Gprc5c'	0.643018	0.000193479	0.00277284	154	123	125	187	240	305	231	295	238	339	337	Up
70382	'Kctd2'	-0.570525	0.000237464	0.00317584	1156	978	884	822	805	763	852	632	739	646	663	Down
70394	'Kptn'	-0.424921	0.00202536	0.0133784	311	261	269	255	245	200	272	215	257	213	207	Down
70435	'Inf2'	0.612475	0.000738304	0.00671636	970	741	1192	1374	2042	2053	1825	2173	2514	2169.99	2137	Up
70454	'Cenpl'	-0.584592	0.000906923	0.00768643	50	53	58	49	45	42	39	37	35	43	35	Down
70456	'Mpc2'	-0.578438	0.00435175	0.0227224	868	866	804	684	453	569	618	457	480	721	550	Down
70544	'Tmem242'	-0.695125	0.000103189	0.00189088	789	871	729	609	489	493	582	447	507	498	439	Down
70556	'Slc25a33'	-0.425328	0.0100793	0.0412123	191	201	159	170	137	146	166	145	111	155	153	Down
70620	'Ube2v2'	-0.443663	0.000655776	0.00624768	806	891	922	834	654	657	804	720	668	589	682	Down
70638	'Fam189a1'	1.87653	0.00333068	0.0188095	2	3	2	2	2	13	2	4	13	11	12	Up
70661	'Sik3'	0.567607	0.00142329	0.0105467	466	484	739	794	1190	1351	1089	1229	1190	1189	1186	Up
70673	'Prdm16'	0.4359	0.0079459	0.0345448	210	235	298	407	462	451	420	453	533	490	567	Up
70726	'Angptl6'	-1.00287	0.000431979	0.00470451	60.01	49.12	37.47	32.42	28.45	27.67	25.82	22.72	19.83	30.39	19.56	Down
70727	'Rasgef1a'	0.518192	0.000212522	0.00294493	1090	1146	1412	1833	2118	2619	2514	2611	2187	2121	2501	Up
70772	'Ggnbp1'	0.752896	0.00298583	0.017357	22	9	16	24	28	48	34	37	33	35	38	Up
70835	'Prss22'	1.461	1.69847e-05	0.000683133	6	10	23	11	17	50	22	57	31	38	49	Up
70873	'Cnbd2'	-0.547869	0.000448665	0.00482116	257.14	206.24	218.57	199.66	176.58	158.55	179.83	126.11	183.53	175.8	168.27	Down
71147	'Oxsm'	0.437873	0.00231552	0.0145986	81	108	150	145	177	199	182	208	177	214	221	Up
71228	'Dlg5'	0.652341	0.000383207	0.0043139	239	229	328	408	558	624	472	641	606	639	709	Up
71238	'Sdhaf3'	-0.937091	0.000118488	0.00206051	66	61	74	60	33	33	45	34	32	27	39	Down
71242	'Spata24'	-0.937269	0.00217941	0.0140385	187	140	92	104	56	85	81	48	77	67	64	Down
71336	'Rbks'	-0.656948	0.00247659	0.0152999	119	118	89	79	69	72	73	86	63	59	61	Down
71409	'Fmnl2'	0.792203	1.39023e-05	0.000609582	532	502	614	565	634	801	779	918	1480	1190	1519	Up
71436	'Flrt3'	-0.508595	0.00028193	0.00354161	1508	2458	2688	2001	1971	1568	1551	1606	2053	1621	1726	Down
71458	'Bcor'	0.56884	0.00134796	0.0101405	313	357	571	606	797	885	739	996	894	828	872	Up
71520	'Grap'	-0.435339	0.00198203	0.0131868	2379	2446	2090	2014	1778	1786	2080	1514	1936	1820	1729	Down
71529	'Kazn'	0.45385	8.87021e-05	0.00174151	254	297	319	369	439	518	443	454	530	604	547	Up
71660	'Rarres2'	-0.608327	3.63809e-05	0.00102602	2281	2592	2527	2270	1630	1506	1963	1787	1598	1628	1668	Down
71665	'Fuca1'	-0.406196	0.000543987	0.00549572	2271	2140	1986	2054	1812	1741	1853	1804	1945	1746	1504	Down
71670	'Acy3'	-0.663162	3.02284e-05	0.00092781	250	268	261	202	202	203	190	151	172	169	136	Down
71679	'Atp5h'	-0.845617	4.80404e-05	0.00121028	4793	4633	3609	3287	2275	2290	2834	2189	2402	2493	2130	Down
[truncated: 1,374 more rows]

## Sheet: CTL vs S. maltophilia
NCBI Gene ID	Gene Symbol	Log2 FC	P value	Q value	S. maltophilia_1	S. maltophilia_2	S. maltophilia_3	S. maltophilia_4	S. maltophilia_5	S. maltophilia_6	S. maltophilia_7	CTL_1	CTL_2	CTL_3	CTL_4	CTL_5	Change
11302	'Aatk'	0.598486	0.00635084	0.0248501	392	478	467	502	460	474	314	160	148	275	275	480	Up
11305	'Abca2'	0.623504	0.000926832	0.00565199	1417	1365	1824	1496	1513	1610	1230	542	578	871	947	1508	Up
11350	'Abl1'	0.511795	0.00235696	0.0114766	1613	1558	1973.04	1666.53	1677.18	1620.82	1286.25	645	740	1155	1031.91	1648	Up
11431	'Acp1'	-0.500625	0.00137007	0.00760486	778.99	723	643.97	675	736.98	730	855	1076	1078	909.99	881	652	Down
11434	'Acr'	1.50709	0.000394224	0.00295516	11	20	22	15	15	19	16	5	0	3	8	11	Up
11435	'Chrna1'	1.92015	0.00134269	0.00748509	9	6	3	11	14	7	9	2.02	1	1	3	3	Up
11444	'Chrnb2'	0.677569	0.00816616	0.0303188	27	26	24	36	24	28	34	18	9	12	21	20	Up
11479	'Acvr1b'	0.720237	8.58541e-05	0.00096595	991	1088	1110	1091	1039	1036	822	342	351	569	667	924	Up
11481	'Acvr2b'	0.796606	9.76193e-07	3.40894e-05	598	517	688	577	536	583	397	231	190	294	310	432	Up
11486	'Ada'	-0.575347	0.000850385	0.0053226	83	112	74	74	63	72	115	114	93	121	123	117	Down
11489	'Adam12'	-0.708517	0.00145371	0.00795545	35	41	48	78	52	49	60	50	71	64	80	119	Down
11492	'Adam19'	0.896171	0.000107019	0.00112095	821	1092	1235	1175	1224	865	786	227	316	577	608	813	Up
11501	'Adam8'	0.987197	0.000191574	0.00171536	390	320	321	894.04	454	336	717	243	167	229	192	278	Up
11504	'Adamts1'	-0.942928	4.06342e-14	1.19374e-11	595	551	658	745	678	648	489	862	937	1327	910	1376	Down
11512	'Adcy6'	0.644147	0.00236786	0.0115206	1217	1231	1417.01	1375	1284	1198	991	417	395	720	873	1259	Up
11513	'Adcy7'	1.01591	4.39085e-06	0.000111323	958	1109	1238	1186	1278	1058	1157	244	308	566	566	917	Up
11517	'Adcyap1r1'	0.520545	0.00277432	0.0130105	231	149	266	177	229	190	187	158	130	108	119	117	Up
11522	'Adh1'	-0.51341	8.60898e-05	0.000967363	1802	1537	1930	1649	1810	1511	1614	2076	2471	2414	2213	1578	Down
11532	'Adh5'	-0.483297	0.000163863	0.00153558	1089	1032	986	1016	1021	1006	1190	1268	1564	1428	1258	1003	Down
11539	'Adora1'	1.05569	1.26733e-10	1.80429e-08	131.36	218.72	182.02	202.22	152.53	170.97	207.45	85.49	60	68	83.77	94	Up
11554	'Adrb1'	0.499692	0.000155311	0.00147334	1034	901	995	889	968	1078	699	420	474	659	665	794	Up
11555	'Adrb2'	-0.463262	0.000584495	0.00399772	1263	1132	1098	1128	905	1232	1023	1209	1693	1508	1274	1151	Down
11556	'Adrb3'	1.07559	3.52635e-09	3.23098e-07	188	232	167	284	269	247	245	63	80	139	87	133	Up
11568	'Aebp1'	0.646585	0.00897477	0.0326914	1211	1710	2431	2171	2570	1328	1204	1031	737	778	847	1806	Up
11572	'Crisp3'	1.37586	0.00742593	0.0281404	13	10	8	11	12	5	27	7	5	4	2	3	Up
11596	'Ager'	-0.670325	8.74697e-06	0.000191585	72738	66508	70237	56918	55741	81770	61455	98978	113077	92403	91549	73976	Down
11601	'Angpt2'	-0.569831	2.2757e-06	6.80429e-05	309	283	386	280	381	341	311	404	423	543	419	388	Down
11607	'Agtr1a'	0.658752	3.68159e-05	0.000534003	248	385	315	345	287	301	227	110	152	172	203	228	Up
11630	'Crybg1'	0.412703	0.000760285	0.00488758	304	371	340	395	353	362	416	248	197	215	237	331	Up
11632	'Aip'	-0.421399	7.3846e-05	0.000863387	1375.12	1438.89	1382.38	1389.21	1405.5	1484.09	1400.18	1891.77	1770.18	1746.17	1539.11	1453.47	Down
11656	'Alas2'	-1.07841	0.000404419	0.00300775	1027	1734.9	2363.99	3355	2324	2255	4583.99	6450	5328.99	4371	3959.99	3337	Down
11677	'Akr1b3'	-0.636865	2.08098e-05	0.000359951	2242	2128	1848	2029	2232	2140	2438	3307	3625	2879	2814	2169	Down
11692	'Gfer'	-0.752157	2.75563e-07	1.22894e-05	148.15	163.26	139.43	140.73	156.98	173.86	156.63	283.97	234.82	233.06	217.13	182.33	Down
11739	'Slc25a4'	-0.513917	0.000183077	0.0016561	3009	3230	2550	3211	3133	2938	3313	4109	4757	3974	3388	3097	Down
11740	'Slc25a5'	-0.460742	0.00166463	0.00878501	4037	3773	3470	3520	3827	3819	4639	5165	5672	4748	4496	3517	Down
11745	'Anxa3'	-0.460684	0.00140846	0.00776754	6402	5561	5469	4833	5456	6214	5581	6830	8825	6527	7005	5284	Down
11746	'Anxa4'	-0.432404	0.000178239	0.00162294	4291	3556	3591	3175	3665	3525	3364	3821	5196	4388	4520	3711	Down
11747	'Anxa5'	-0.504866	4.09283e-05	0.000578686	9425	9066	8314	8099	9475	9099	8914	11533	13376	10862	11573	8795	Down
11766	'Ap1g2'	0.450655	2.68915e-05	0.000432038	351	409	370	403	346	338	396	215	193	234	258	334	Up
11769	'Ap1s1'	-0.520355	0.000178359	0.00162294	870	860	784	799	881	895	923	1371	1128	1068	1036	853	Down
11777	'Ap3s1'	-0.417913	0.000542067	0.00377165	653	666	519	718	635	562	689	804	740	878	742	615	Down
11781	'Ap4m1'	0.446902	1.47951e-08	1.09495e-06	464.51	523.71	487.64	495.83	475.23	484.77	415.34	270.03	263.43	346.02	327.3	373.88	Up
11782	'Ap4s1'	-0.584338	0.000436653	0.00318925	449	400	317.52	380.28	430	435.03	467.36	716.27	544.51	576.01	478	414	Down
11783	'Apaf1'	0.414923	0.00220024	0.010865	385	335	404	349	346	337	315	163	179	278	242	342	Up
11792	'Apex1'	-0.493879	0.000920547	0.00562479	290	293	258	285	326	249	390	394	427	373	381	295	Down
11793	'Atg5'	-0.408197	0.00115149	0.00664747	632	575	523	516	556	549	577	608	782	761	655	514	Down
11810	'Apobec1'	1.0298	1.27121e-07	6.46364e-06	256	274	311	389	364	261	522	99	141	189	147	177	Up
11812	'Apoc1'	-0.783501	0.000319245	0.0025218	204	304	234	261	223	267	312	442	473	501	337	212	Down
11819	'Nr2f2'	0.487714	5.8848e-05	0.000739917	1048	957	1048	1178	1255	1008	841	473	534	789	721	870	Up
11821	'Aprt'	-0.528105	0.00250852	0.0120529	465	576	458	500	653	511	591	819	837	667	609	478	Down
11837	'Rplp0'	-0.651489	0.000441941	0.00321645	16203	15600	14354	14378	14462	15403	19781	28626	25607	21434	18531	14719	Down
11841	'Arf2'	-0.460632	3.13818e-06	8.60465e-05	989	1001	903	865	1091	984	980	1083	1368	1172	1282	1075	Down
11852	'Rhob'	-0.593459	4.18116e-10	5.33689e-08	3784	4375	4266	4489	4383	4591	3294	4935	5519	6579	5919	5260	Down
11853	'Rhoc'	-0.679646	1.24734e-06	4.18981e-05	2287	2712	2205	2187	2475	2645	2607	4162	3774	3135	3523	2764	Down
11854	'Rhod'	-0.706485	8.94304e-06	0.000194498	174	157	145	153	180	165	140	254	279	226	230	161	Down
11858	'Rnd2'	-0.617143	0.000102977	0.00109491	157	185	186	175	190	186	198	314	273	249	207	196	Down
11861	'Arl4a'	-0.805481	1.2524e-05	0.00025195	572	602	506	604	434	498	716	1078	993	889	774	606	Down
11863	'Arnt'	0.409575	0.00830947	0.030783	1309	1283	1415	1254	1368	1221	1129	520	640	956	957	1341	Up
11865	'Arntl'	-0.935329	0.000530394	0.00370715	151	415	142	275	450	394	320	376	521	690	494	564	Down
11876	'Artn'	1.47692	4.35707e-11	7.07374e-09	50	67	48	64	62	71	72	19	22	10	23	26	Up
11889	'Asgr1'	-1.17193	0.000787885	0.00502487	74	76	69	35	91	81	76	236	190	117	108	49	Down
11910	'Atf3'	-1.3502	4.23066e-07	1.77553e-05	167	178	149	177	157	117	164	619	341	371	187	245	Down
11911	'Atf4'	-0.910256	1.78138e-10	2.44221e-08	2685	2614	2095	2677	2657	2425	2569	4940	4784	4463	3611	3244	Down
11927	'Atox1'	-0.814675	9.31344e-05	0.00102456	591	599	433	446	530	522	590	1089	1022	774	718	492	Down
11941	'Atp2b2'	0.945673	2.78007e-05	0.00044242	316	176	269	163	163	257	190	98	71	73	136	137	Up
11949	'Atp5c1'	-0.625108	0.000263804	0.00219437	2897	2787	2287	2671	2555	2670	3544	4215	4768	3887	3353	2693	Down
11950	'Atp5pb'	-0.556889	0.000501452	0.00355317	2687.21	2533.12	2103.48	2432	2491.38	2406.15	3092.1	3680.07	4088.11	3320.72	3001.16	2405.82	Down
11951	'Atp5g1'	-0.738439	5.78733e-05	0.000733905	1166	1305	1073	1444	1271	1225	1608	2492	2301	1755	1565	1425	Down
11957	'Atp5j'	-0.722452	3.9235e-05	0.000562916	1986	2009	1597	1765	1787	1890	2189	3371	3372	2623	2529	1848	Down
11958	'Atp5k'	-0.867901	2.56438e-05	0.000418902	281	258	208	211	235	238	292	513	463	442	324	238	Down
11973	'Atp6v1e1'	-0.59517	3.79441e-05	0.000548135	1965	1909	1700	1719	1891	1875	1974	2672	3050	2613	2338	1785	Down
11974	'Atp6v0e'	-0.722027	7.28341e-05	0.00085616	2211	2306	1804	1933	1976	2024	2399	3626	3863	2943	2856	1932	Down
11975	'Atp6v0a1'	0.435443	0.000681359	0.00450217	2459	2901	2999	3012	2783	3177	2355	1387	1402	1942	2082	2646	Up
11979	'Atp7b'	0.767209	0.00440671	0.0187407	996	932	1410	876	915	990	662	236	284	460	754	897	Up
11983	'Atpif1'	-0.883257	7.49759e-05	0.000873287	1422	1455	1274	1316	1361	1380	1707	3405	2741	2033	1964	1287	Down
11988	'Slc7a2'	0.514074	0.00103818	0.00614669	553	564	569	549	548	438	470	241	218	303	461	457	Up
11991	'Hnrnpd'	0.419084	1.08798e-07	5.75323e-06	1388	1718	1612	1718	1707	1666	1563	953	960	1107	1069	1389	Up
12006	'Axin2'	0.597196	0.00591625	0.0235429	297	412	451	430	389	405	288	112	148	286	254	359	Up
12014	'Bach2'	0.713467	6.03979e-07	2.30009e-05	265.78	277	304	300	324.66	271	333	144.74	106	156	167	246	Up
12015	'Bad'	-0.614765	0.000294806	0.00238161	500.78	423.66	452.53	434	484.56	507.89	499.97	793.35	751.55	658.03	545.21	438.29	Down
12017	'Bag1'	-0.676147	2.9571e-05	0.00046069	4415	3961	3517	3286	3244	4284	3872	6111	6239	5799	4961	3778	Down
12028	'Bax'	-0.547709	0.000225411	0.00195223	843	832	726	797	855	823	900	1258	1240	1063	1002	771	Down
12029	'Bcl6b'	-0.660304	2.79357e-05	0.000443426	927	715	662	750	842	794	762	1472	981	1051	796	1160	Down
12035	'Bcat1'	1.97406	0.00269513	0.0126989	14	9	6	13	3	11	37	6	3	3	1	2	Up
12040	'Bckdhb'	-0.460116	0.000594185	0.00403911	327	379	265	342	332	308	416	472	413	428	390	371	Down
12055	'Bcl7c'	-0.549832	1.13141e-05	0.000234493	449	534	480	452	449	500	505	756	602	630	623	524	Down
12064	'Bdnf'	-0.719329	1.21834e-06	4.11479e-05	686	439	519	465	523	598	475	502	878	945	777	827	Down
12069	'Bex2'	-0.592674	0.000742195	0.00480285	148	158	119	124	118	151	87	109	189	227	169	186	Down
12070	'Bex3'	-0.533213	0.000889886	0.00550259	642	647	637	564	635	658	686	965	1025	725	761	604	Down
12075	'Bfsp1'	0.640022	0.00849036	0.0313277	32	25	34	37	43	23	30	19	16	13	25	19	Up
12124	'Bik'	-0.481092	0.00153876	0.00824533	174	191	148	180	199	195	154	277	195	249	205	174	Down
12142	'Prdm1'	0.914278	2.00576e-10	2.7296e-08	354	337	380	380	428	353	284	123	115	192	196	240	Up
12143	'Blk'	0.785869	0.00428082	0.0183359	123	122	143	169	217	126	347	118	89	87	84	81	Up
12145	'Cxcr5'	0.732122	0.0115018	0.0395532	209	156	170	253	239	188	545	124	142	182	115	116	Up
12165	'Gdf2'	2.12962	0.000943283	0.00572778	13	20	29	26	71	12	8	1	1	4	5	16	Up
12169	'Bmx'	-0.429237	0.0125581	0.04229	293	221	270	218	275	191	255	349	316	333	266	204	Down
12173	'Bnc1'	2.16524	0.00466754	0.0196022	70	101	161	126	199	84	45	1	2	16	23	77	Up
12181	'Bop1'	-0.40878	8.73269e-07	3.1022e-05	544	522	566	527	561	570	609	656	687	612	691	662	Down
12183	'Bpgm'	-0.551458	0.00084756	0.0053103	770	938	1062	1270	992	1070	1408	1639	1516	1237	1342	1247	Down
12190	'Brca2'	0.640374	0.000865574	0.00539485	40	51	65	63	55	60	46	25	27	28	34	43	Up
12215	'Bsg'	-0.478201	0.000130987	0.00130341	13093	11897	12040	10880	11956	12841	12556	16584	17233	14990	14497	11989	Down
12217	'Bsn'	1.22736	0.000575985	0.00395232	22	37	17	32	30	26.96	37	8	4	9	10	25	Up
12227	'Btg2'	-0.688104	7.72565e-11	1.13481e-08	2607	2598	2685	2311	2605	2829	2126	2910	3464	3934	4696	3403	Down
12229	'Btk'	0.836328	8.47509e-05	0.000960544	146	151	139	190	199	153	322	75	82	111	93	109	Up
12237	'Bub3'	-0.457615	0.000426089	0.00313187	1217	1173	1094	1086	1158	1209	1342	1490	1698	1418	1501	1111	Down
12238	'Commd3'	-0.65518	0.000826563	0.0052105	828	811	712	694	804	760	892	1365	1392	1137	882	667	Down
12257	'Tspo'	-0.644588	0.000139618	0.00137231	2165	2102	1662	1705	1939	1878	2311	3262	3255	2679	2457	1920	Down
12263	'C2'	1.0415	0.00201268	0.0101574	584	688	1014	799	1300	708	455	173	133	354	352	772	Up
12265	'Ciita'	0.881036	0.007096	0.0271573	1190.27	822.4	636.1	1962.24	874.58	946.05	1553.39	522.23	308.4	365.86	413.03	1219.88	Up
12266	'C3'	0.894345	7.0487e-05	0.000836801	9193	14670	18952	20825	20414	13325	11861	6042	5154	6767	7197	13009	Up
12267	'C3ar1'	1.34671	3.67912e-15	1.33516e-12	125	129	153	148	150	122	179	30	53	45	70	57	Up
12268	'C4b'	0.818481	0.00516067	0.0211965	2386.21	3958.54	6297.75	5757.16	6220.54	3764.61	2798.83	2226.67	1414.91	1505.35	1894.75	4411.52	Up
12273	'C5ar1'	0.627222	0.0116332	0.0398497	82	130	104	134	146	74	77	35	35	77	82	86	Up
12274	'C6'	0.460423	0.00319132	0.0145552	628	550	725	646	908	576	391	351	380	422	450	458	Up
12288	'Cacna1c'	0.643531	0.00534018	0.0217701	450	525	584	620	748	531	495	152	206	354	369	582	Up
12290	'Cacna1e'	0.878882	0.0134426	0.0446269	26	24	26	63	25	33	66	14	9	22	25	23	Up
12295	'Cacnb1'	0.485477	0.00175861	0.00914795	247.89	253.62	309.77	287.44	236.87	270.42	218.42	159.6	114	135.99	188.34	244.94	Up
12301	'Cacybp'	-1.28749	2.99378e-16	1.28858e-13	1052	846	725	797	835	844	1016	2084	2277	1860	1825	1398	Down
12305	'Ddr1'	0.642018	5.07723e-06	0.00012546	1514	1516	1757	1555	1506	1721	1388.01	590.99	679	928	1070	1309	Up
12306	'Anxa2'	-0.404367	0.00268586	0.0126746	10540	11224	8898	9319	10646	10595	11927	13247	14256	11712	12489	9677	Down
12309	'S100g'	-0.745299	0.000302291	0.00242514	1028	883	713	717	906	785	789	1295	1786	1092	1239	719	Down
12313	'Calm1'	-0.512314	2.75689e-05	0.00044007	17867	13929	13804	13662	14366	14487	16041	19981	21205	19023	18591	15528	Down
12314	'Calm2'	-0.553259	9.74532e-05	0.00105667	5833	5533	4641	4720	5695	5299	5744	7414	8280	7190	6868	5061	Down
12349	'Car2'	-0.782651	1.288e-13	3.45483e-11	1770	1587	1675	1492	1943	1740	1446	2362	2791	2903	2529	2197	Down
12351	'Car4'	-0.444533	0.00221107	0.0109068	5400	6028	5031	5261	5100	6039	4776	6666	8398	6253	5991	5104	Down
12393	'Runx2'	0.823837	9.7208e-06	0.00020859	77	109	105	112	97	94	94	37	34	55	43	83	Up
12402	'Cbl'	0.452162	0.00425377	0.0182581	988	1005	1057	1107	1127	986	1004	469	431	688	805	1078	Up
12408	'Cbr1'	-0.420726	0.000889316	0.00550116	725	630	624	580	688	597	663	849	853	809	699	616	Down
12416	'Cbx2'	0.605823	0.00195188	0.00992728	136	142	187	130	153	156	120	79	45	88	86	139	Up
12427	'Ccna1'	-1.59626	0.00450406	0.0190322	5.06	1	2	2	4.05	1	4.08	7.15	5	3	11.05	11.24	Down
12457	'Noct'	-1.13957	1.8689e-34	4.94136e-31	228	209	211	243	238	216	255	416	394	414	551	489	Down
12458	'Ccr6'	1.25565	0.000898964	0.00552758	75	60	64	102	77	59	186	11	18	61	43	39	Up
12460	'Ccs'	-0.475362	0.00156593	0.00835948	370	408	380	374	389	434	401	596	541	488	435	363	Down
12462	'Cct3'	-0.542109	8.92825e-08	4.87445e-06	1985	1738	1642	1699	1837	1726	2076	2371	2541	2383	2411	2077	Down
12464	'Cct4'	-0.636833	1.2412e-07	6.36345e-06	2224	1934	1780	1848	1928	1958	2288	2867	3070	2825	2800	2237	Down
12465	'Cct5'	-0.576687	2.02713e-05	0.000352946	2703	2301	2270	2388	2351	2427	2861	3391	3988	3289	3111	2581	Down
12466	'Cct6a'	-0.644902	4.59695e-10	5.82742e-08	1904	1761	1583	1731	1918	1733	1929	2634	2687	2550	2487	2125	Down
12468	'Cct7'	-0.471898	1.06904e-05	0.000225094	2917	2496	2446	2465.98	2416.97	2400	2849.98	3168	3541.96	3147.98	3288.99	2739.98	Down
12469	'Cct8'	-0.444947	4.53657e-05	0.000619965	1801.73	1678.22	1487	1678	1748.74	1536.43	1875	1902.19	2333	2110	2195	1694	Down
12476	'Cd151'	-0.468156	2.30324e-05	0.000387178	4748	4363	4231	3944	4126	4571	4082	4678	6280	5729	5376	4456	Down
12478	'Cd19'	1.19325	8.46876e-06	0.000187712	410	422	415	494	610	375	1146	196	171	307	196	223	Up
12479	'Cd1d1'	-0.412301	0.00334509	0.0150966	138	173	139	175	173	146	207	211	192	219	156	200	Down
12483	'Cd22'	1.87098	3.03506e-09	2.88066e-07	395	432	429	541	589	425	1202	67	86	213	148	209	Up
12487	'Cd28'	0.923768	0.00135041	0.00752104	115	93	116	144	118	96	193	42	25	71	49	116	Up
12489	'Cd33'	1.00678	2.39217e-05	0.000398149	81	106	88	144	135	74	90	33	26	48	46	79	Up
12493	'Cd37'	0.90632	3.20003e-05	0.000485383	599	743	670	934	808	735	1496	429	287	495	355	493	Up
12501	'Cd3e'	0.960395	0.00590537	0.0235127	84	120	134	181	130	100	195	34	33	47	47	160	Up
12504	'Cd4'	1.06427	1.09124e-05	0.000228211	181	244	279	306	179	248	422	88	92	114	91	194	Up
12507	'Cd5'	1.0662	4.04822e-05	0.000573694	79	111	109	123	85	109	154	39	28	48	33	92	Up
12511	'Cd6'	1.13005	9.30677e-05	0.00102456	94	137	149	187	103	127	203	33	43	55	45	124	Up
12512	'Cd63'	-0.488571	0.00153861	0.00824533	2988	2935	2535	2765	3310	2829	3469	4437	4183	3552	3618	2663	Down
12517	'Cd72'	0.703843	0.00718673	0.0274035	159.34	192.98	177.11	244.44	211.61	207.27	491.57	119.2	115.58	175.89	113.98	144.65	Up
12518	'Cd79a'	0.809186	0.00213063	0.0106062	784	896	765	1049	1095	826	2268	542	565	759	455	487	Up
12523	'Cd84'	0.477689	0.00398535	0.0173351	429	560	446	524	631	379	696	236	280	443	372	372	Up
12524	'Cd86'	0.637292	0.0016753	0.00883125	99	118	119	157	122	99	196	53	58	79	100	89	Up
12531	'Cdc25b'	0.544617	4.35511e-05	0.000602424	474	494	585	507	533	510	507	242	245	267	412	438	Up
12534	'Cdk1'	-0.71381	0.00957232	0.0342546	44	68	34	45	61	61	106	108	104	68	84	71	Down
12560	'Cdh3'	1.66577	0.00011125	0.00115351	24	32	34	34	77	18	21	7	5	8	7	22	Up
12567	'Cdk4'	-0.408068	0.00206029	0.0103338	1906	1851	1654	1756	1904	1798	2063	2515	2481	2065	2048	1749	Down
12575	'Cdkn1a'	-1.28898	2.2175e-09	2.19474e-07	1225	3312	1714	2242	1571	2220	1359	4321	3916	3765	4691	4664	Down
12578	'Cdkn2a'	-1.24835	1.5978e-09	1.68984e-07	40	52	28	47	43	49	36	84	120	70	95	76	Down
12585	'Cdr2'	-0.914441	5.78072e-17	2.74332e-14	733	763	801	697	688	773	716	1371	1342	1151	1200	1132	Down
12608	'Cebpb'	-1.28179	1.72819e-18	1.06618e-15	747	641	825	691	987	1048	769	1549	2082	1998	1602	1625	Down
12609	'Cebpd'	-1.74009	2.13657e-29	3.2953e-26	1104.24	1594.11	1460.21	1348.24	1102.34	1637.99	1292.11	3823.3	4791.96	4381.32	4211.09	3091.86	Down
12614	'Celsr1'	0.879313	5.17331e-07	2.06798e-05	778	585	777	717	841	681	676	292	212	298	408	577	Up
12623	'Ces1g'	-0.531113	0.007244	0.0275868	211	143	172	115	166	199	122	231	208	233	227	137	Down
12626	'Cetn3'	-0.412093	0.0104993	0.0368801	1054.12	856	779	810	934	880	1043	1060.47	1343	1173.93	1056	728	Down
12659	'Ovgp1'	0.805816	0.000442153	0.00321673	33	46	42	44	47	40	43	15	18	25	14	37	Up
12667	'Chrd'	0.813415	0.000698976	0.00459725	39	54	58	61	60	40	45	21	22	15	28	45	Up
12696	'Cirbp'	0.824179	1.51349e-17	8.23873e-15	1071	1514	1253	1235	1462	1291	1237	651	654	622	626	720	Up
12700	'Cish'	-0.676346	2.11727e-13	5.29546e-11	590	737	693	655	696	778	612	996	897	1003	890	1087	Down
12704	'Cit'	0.650596	0.00112118	0.00651518	131	99	134	112	110	119	120	51	43	54	74	120	Up
12709	'Ckb'	-0.658872	4.69645e-07	1.92008e-05	581	719	646	733	800	699	623	1205	840	963	976	827	Down
12724	'Clcn2'	0.671995	0.00841992	0.0311169	51.12	32.7	65.34	37.32	38.69	51.34	44.37	24.2	19.61	27.25	17.54	42.9	Up
12737	'Cldn1'	0.700907	0.00703979	0.0269645	92	133	141	187	143	94	98	44	40	67	73	133	Up
12738	'Cldn2'	0.898103	0.00328161	0.01489	32	24	27	36	64	39	58	26	11	20	19	20	Up
12740	'Cldn4'	0.806327	0.000254911	0.00214158	105	115	84	128	115	116	184	83	65	56	49	54	Up
12741	'Cldn5'	-0.886604	3.77443e-10	4.88511e-08	9546	10096	8241	8422	9080	11456	8346	19587	14529	14315	13734	14263	Down
12747	'Clk1'	-0.428791	1.51079e-09	1.61629e-07	2477	2516	2849	2650	2570	2666	2488	2881	3048	3069	3668	3044	Down
12763	'Cmah'	0.965303	6.50088e-06	0.000153272	629	671	678.99	799	854.33	560	879.99	193.18	224	338	326.19	621	Up
12767	'Cxcr4'	0.572782	2.41644e-05	0.000401828	647	646	816	677	925	708	847	295	399	550	496	554	Up
12772	'Ccr2'	1.57119	3.4702e-23	3.21133e-20	408	464	462	540	592	396	484	96	100	192	144	199	Up
12773	'Ccr4'	1.08362	0.00885532	0.0323902	12	24	15	26	10	12	18	2	5	9	6	14	Up
12774	'Ccr5'	1.62401	5.61984e-09	4.92948e-07	111	146	112	175	146	119	234	25	25	41	45	86	Up
12775	'Ccr7'	0.530344	1.76706e-05	0.000320636	335	375	437	443	521	457	535	224	254	295	283	328	Up
12778	'Ackr3'	-0.860122	2.16227e-08	1.52164e-06	974	796	741	770	725	743	1024	1274	1726	1314	1229	1110	Down
12785	'Cnbp'	-0.522756	0.000169491	0.00157319	5971	5606	4577	5173	5557	5091	5868	7634	7768	7546	6382	5103	Down
12793	'Cnih1'	-0.554192	8.94951e-05	0.000996016	1143	1215	943	1086	1067	1040	1052	1673	1498	1439	1380	1020	Down
12802	'Cnr2'	0.456429	7.2184e-05	0.000850641	335	303	294	340	376	282	402	175	196	247	203	274	Up
12815	'Col11a2'	0.929786	0.000603858	0.00408935	110	150	138	134	112	141	135	30	31	61	66	131	Up
12823	'Col19a1'	-1.71502	0.0113697	0.0392155	5	1	0	1	1	2	2	8	4	4	5	4	Down
12829	'Col4a4'	0.411007	0.00660109	0.0256397	4209	3755	4458	3595	3802	4503	3249	1531	2335	2858	3118	3663	Up
12836	'Col7a1'	0.897564	0.000707017	0.00463202	122	165	171	164	174	168	135	38	35	74	92	150	Up
12842	'Col1a1'	0.486127	0.0137876	0.0455517	1409	2407	2191	3092	2802	2128	2050	1378	1092	1092	1532	2314	Up
12850	'Coq7'	-0.548737	0.00353353	0.0157625	340	347	281	305	321	381	419	563	535	401	398	310	Down
12856	'Cox17'	-0.792858	1.38161e-05	0.00027002	531	557	425	457	514	518	605	953	955	801	726	505	Down
12857	'Cox4i1'	-0.669731	0.000160262	0.00151179	3832	4035	3184	3511	3376	3687	4408	6974	5567	5389	4635	3544	Down
12858	'Cox5a'	-0.518651	0.00147239	0.00803154	927	1127	803	1078	1040	952	1254	1618	1338	1392	1206	954	Down
12859	'Cox5b'	-0.777619	0.000105572	0.00111208	1158	1174	929	1082	945	1019	1473	2124	2044	1739	1412	1079	Down
12861	'Cox6a1'	-0.716192	1.00037e-05	0.000213305	3766	4010	3467	3590	3598	4175	4480	6627	6836	5587	4998	4050	Down
12862	'Cox6a2'	-0.712432	0.0035375	0.0157702	353	503	280	578	423	344	685	722	922	595	508	520	Down
12864	'Cox6c'	-0.905027	5.16781e-05	0.000677378	2008	2242	1560	1984	1859	1919	2742	4444	4262	3337	2857	1914	Down
12865	'Cox7a1'	-0.883163	0.00654063	0.0254636	102	163	70	183	99	78	260	252	272	279	147	165	Down
12866	'Cox7a2'	-1.03001	1.46628e-05	0.000282687	1171.07	1113.01	784.03	907.02	1032.02	1001.02	1348.02	2559.03	2381.02	1951.02	1539.02	976.01	Down
12867	'Cox7c'	-0.800527	0.00039812	0.00297713	1697	1907	1280	1618	1554	1697	2459	3413	3397	2636	2393	1527	Down
12868	'Cox8a'	-0.834639	5.37407e-05	0.000696522	3048	3409	2922	3001	3005	3313	4351	6764	6499	4996	4348	3216	Down
12877	'Cpeb1'	0.595419	0.000504153	0.00356276	352	277	436	327	336	281	265	176	117	196	202	284	Up
12894	'Cpt1a'	0.811253	2.2875e-11	3.99406e-09	2907	3293	3521	3502	3506	3156	2682	1330	1220	1590	1844	2350	Up
12902	'Cr2'	1.80076	5.38217e-06	0.000130726	185	132	132	241	185	127	663	53	43	97	60	57	Up
12903	'Crabp1'	-2.12882	6.57669e-18	3.80379e-15	40	20	23	32	21	26	29	94	126	149	97	66	Down
12909	'Crcp'	-0.420616	0.00110658	0.00644042	371	340	338	356	363	367	442	442	507	487	396	363	Down
12913	'Creb3'	-0.451704	0.00117803	0.00676271	1659	1562	1407	1387	1416	1582	1548	1995	2231	1806	1690	1422	Down
12916	'Crem'	-1.46853	3.45277e-28	4.26025e-25	293	244	239	241	291	280	306	746	734	595	683	568	Down
12925	'Crip1'	-0.627439	0.00291604	0.0135365	2236	2792	1921	1993	2880	2066	2548	4707	3439	2912	2805	2036	Down
12934	'Dpysl2'	-0.476133	0.0008599	0.00536944	2209	2036	1861	1857	2003	2048	1824	3247	2253	2410	2312	1953	Down
12952	'Cry1'	-0.520184	0.00149083	0.00809158	302	232	277	255	257	242	277	310	294	535	260	297	Down
12955	'Cryab'	-0.67071	4.73445e-06	0.000118514	6256.84	5322	5576	5117	5180.43	5933.59	5314.18	8035	10084.6	7521	7473.31	5865	Down
12972	'Cryz'	-0.542502	8.80109e-05	0.000981269	246.67	228	212.72	235.67	213	197	203	259	320.65	340	302	203.7	Down
12977	'Csf1'	0.762921	0.000144606	0.00140124	1013	1041	1108	1430	1316	1073	855	370	411	582	574	1080	Up
12982	'Csf2ra'	0.697494	0.000300363	0.00241386	337.02	471.06	422.51	485.61	498.07	384.02	368.04	150.45	139.24	250.82	270.24	386.68	Up
12983	'Csf2rb'	0.572039	0.00864989	0.0318148	358.97	562.12	453.97	588.25	593.72	382.24	510.76	166.55	182.7	340.9	335.02	496.46	Up
12984	'Csf2rb2'	0.826132	0.000795731	0.00506096	145.03	256.88	202.03	290.75	303.28	189.76	237.24	55.45	73.3	137.1	159.98	175.54	Up
12991	'Csn2'	3.6702	0.00535143	0.0218015	3	2	3	3	0	1	15	0	1	0	0	0	Up
13003	'Vcan'	0.744171	0.0115102	0.0395599	48	60	42	122	80	64	130	42	28	43	43	54	Up
13008	'Csrp2'	-0.915762	7.11505e-05	0.000841978	594	644	636	579	648	625	842	1645	1298	944	844	653	Down
13010	'Cst3'	-0.524137	0.000356465	0.002733	14918	14499	14017	13458	15007	13694	15498	18888	23155	19653	17508	12788	Down
13012	'Cst8'	-1.7646	3.60508e-07	1.55169e-05	10	6	7	4	11	9	5	19	24	35	20	15	Down
13014	'Cstb'	-0.719734	0.000230705	0.00199036	945	957	726	821	945	914	1111	1507	1760	1354	1242	795	Down
13024	'Ctla2a'	-0.829587	3.07676e-06	8.48654e-05	4347.03	5480.67	3829.01	4404.18	4029.41	4650.78	5089.12	9048.63	8137.14	7033.21	6669.92	4780.77	Down
13025	'Ctla2b'	-1.75988	1.41598e-32	3.27588e-29	301	330	278	247	231	289	311	957	906	722	983	711	Down
13048	'Cux2'	0.83422	6.20391e-05	0.000767013	91	99	119	78	71	97	69	49	35	29	52	60	Up
13051	'Cx3cr1'	1.7365	9.59568e-14	2.6507e-11	188	298	231	305	410	235	250	43	49	75	77	131	Up
13058	'Cybb'	0.67296	0.000273685	0.00224628	1089	1550	1219	1668	1832	1053	1435	495	538	968	912	1110	Up
13063	'Cycs'	-0.642761	0.00283122	0.0132024	1642	1758	1183	1820	1583	1457	2720	2658	2875	2700	2226	1558	Down
13078	'Cyp1b1'	0.755865	1.6661e-06	5.30742e-05	310	317	208	323	264	258	360	154	121	133	206	162	Up
13087	'Cyp2a5'	0.738319	0.0119026	0.0406145	6138.41	3601.51	3842.24	5480.73	2785.4	3031.9	7776.98	3572.69	2645.31	2292.38	2446.64	1335.98	Up
13121	'Cyp51'	-0.480681	2.87241e-05	0.000450912	427	306	309	377	409	327	410	417	506	462	473	426	Down
13132	'Dab2'	0.498255	0.00121218	0.00692014	1050	1315	1386	1489	1712	1027	1036	664	585	927	827	1125	Up
13135	'Dad1'	-0.791619	2.99522e-05	0.000464673	2307	2514	2112	2102	2182	2450	2569	4653	4375	3164	3170	2289	Down
13167	'Dbi'	-0.707856	0.004133	0.0178141	1466	1858	1188	1697	1570	1477	2815	3238	2920	2654	2187	1410	Down
13170	'Dbp'	3.53023	3.10906e-13	7.47304e-11	1583.55	429.99	1895.48	748.7	418.52	604.6	610.74	45.52	54.49	36.17	141.61	78.11	Up
13180	'Pcbd1'	-0.492155	0.0143268	0.0470478	160	148	117	140	130	122	128	230	200	134	155	116	Down
13195	'Ddc'	-1.13337	2.79456e-08	1.89457e-06	46	43	46	38	55	37	33	85	108	85	79	57	Down
13197	'Gadd45a'	-0.495745	5.17456e-05	0.000677783	157	150	129	165	189	167	159	199	218	215	203	168	Down
13198	'Ddit3'	-0.827371	7.37925e-12	1.42266e-09	504	466	397	407	404	418	437	718	782	681	654	585	Down
13202	'Ddt'	-0.549636	0.00257328	0.0122841	468	401	352	370	331	373	365	599	545	538	482	295	Down
13353	'Dgcr6'	-0.714109	0.000217849	0.0018965	496	508	473	453	475	514	500	1039	751	663	606	462	Down
13368	'Dffb'	0.65846	0.000880756	0.00545915	160	153	151	140	137	126	127	38	64	101	77	131	Up
13371	'Dio2'	-1.0778	0.00227829	0.0111816	27	31	22	38	36	28	102	83	64	108	56	74	Down
13384	'Mpp3'	-1.0854	7.16124e-09	5.91698e-07	69	93	64	74	40	78	59	123	115	124	113	177	Down
13388	'Dll1'	-0.508807	0.0002027	0.00179501	534	567	432	529	433	507	468	435	535	595	723	918	Down
13417	'Dnah8'	0.683213	8.75294e-05	0.000977667	472	390	437	510	442	461	574	253	157	221	283	413	Up
13421	'Dnase1l3'	1.37106	0.00921849	0.0332814	16	74	43	142	30	38	146	21	5	33	32	33	Up
13433	'Dnmt1'	0.504952	0.000270283	0.00222923	889	855	990	994	911	960	945	377	469	619	642	897	Up
13435	'Dnmt3a'	0.557644	1.16909e-05	0.000240685	791.99	716	794	807	891	781	664	392.97	338	463	494	709	Up
13445	'Cdk2ap1'	-0.563876	1.71125e-05	0.000314993	1346	1452	1301	1385	1379	1405	1394	2183	2005	1719	1659	1466	Down
13447	'Doc2b'	1.07215	0.0038707	0.0169399	21	42	65	21	24	22	24	14	10	10	20	13	Up
13449	'Dok2'	0.50386	0.00994	0.0353244	252	429	232	335	311	293	449	187	165	193	186	319	Up
13480	'Dpm1'	-0.44626	0.00158435	0.00844075	841	769	691	664	728	745	857	979	1030	979	931	661	Down
13481	'Dpm2'	-0.540567	0.00232514	0.011363	501	566	538	577	555	558	534	932	838	678	549	503	Down
13498	'Atn1'	0.555095	0.0110844	0.0384072	1522	2065	2501	2196	2066	2136	1680	667	744	1329	1477	2126	Up
13511	'Dsg2'	0.473357	0.00647638	0.025256	333	198	305	237	267	230	335	185	169	121	191	212	Up
13527	'Dtna'	0.442183	0.0002373	0.00203237	705	668	758	702	534	665	577	297	400	474	504	520	Up
13544	'Dvl3'	0.475478	0.00255276	0.0122115	685	766	937	834	807	757	652	328	359	536	559	768	Up
13549	'Dyrk1b'	0.818366	1.78722e-06	5.62549e-05	1086	1100	1460	1267	1061	1073	866	405	403	543	672	901	Up
13555	'E2f1'	-0.44747	5.64585e-07	2.18297e-05	345	304	300	281	310	342	304	333	400	398	416	363	Down
13557	'E2f3'	0.59241	0.000776716	0.00496733	90	104	100	105	135	95	109	31	57	67	78	84	Up
13595	'Ebp'	-0.422736	0.0103625	0.0365034	1081	968	769	917	950	869	1107	1409	1278	1123	984	839	Down
13603	'Opn3'	0.717027	0.0113617	0.0392025	33	23	37	27	24	21	29	23	16	10	11	15	Up
13608	'Edar'	-0.732215	0.00329575	0.0149175	29	26	30	15	23	14	28	28	30	28	40	51	Down
13609	'S1pr1'	-0.797835	3.97176e-17	2.04193e-14	5353	6698	5354	6325	5350	6314	4863	8176	8973	9604	8105	10003	Down
13631	'Eef2k'	0.59109	4.04991e-12	8.05975e-10	463	430	509	457	459	377	441	247	227	273	275	316	Up
13638	'Efna3'	0.700299	0.00193033	0.0098339	44	61	46	46	49	48	36	29	19	26	39	17	Up
13644	'Efs'	0.418647	0.00710144	0.0271669	83	128	130	145	156	130	132	68	75	84	95	114	Up
13661	'Ehf'	0.443195	2.10237e-06	6.39485e-05	820	624	701	686	729	659	744	505	404	461	504	460	Up
13664	'Eif1a'	-0.418747	0.00017531	0.00160626	1466	1272	988	1182	1361	1268	1280	1472	1635	1478	1601	1320	Down
13665	'Eif2s1'	-0.49946	0.000261007	0.00217894	754	751	605	658	726	716	856	887	1083	1010	857	717	Down
13681	'Eif4a1'	-0.473511	0.000106002	0.00111497	4504	3880	3748	3851	4256	4153	5037	4914	6175	5141	5385	4391	Down
13684	'Eif4e'	-0.462925	2.59301e-05	0.00042246	1090	987	872	1057	1113	1032	1099	1192	1379	1476	1298	1026	Down
13685	'Eif4ebp1'	-0.596377	1.65062e-05	0.000306723	789	873	770	837	861	881	1074	1227	1349	1261	1090	916	Down
13688	'Eif4ebp2'	0.475728	0.00170737	0.00896452	3381	3751	4060	4039	3566	3617	2938	1643	1602	2376	2691	3573	Up
13717	'Eln'	0.616297	0.0100591	0.0356517	2218	7146	3837	4803	5472	4698	3422	1902	1962	2430	3215	3889	Up
13722	'Aimp1'	-0.446433	0.00257912	0.0123027	707	678	590	644	630	646	706	879	951	829	745	563	Down
13733	'Adgre1'	0.450616	0.00394285	0.0171866	291	370	334	438	386	284	342	138	181	269	291	282	Up
13807	'Eno2'	0.516907	0.00726872	0.0276639	73	83	89	80	99	56	96	64	31	48	55	60	Up
13828	'Epb42'	-1.11624	0.0010153	0.006048	11	18	32	15	14	24	19	42	21	20	60	43	Down
13844	'Ephb2'	0.849071	0.00937372	0.0337002	30	22	62	60	52	48	97	18	27	24	34	30	Up
13845	'Ephb3'	0.448145	0.00753841	0.0284853	710	641	867	678	790	839	589	283	369	537	543	714	Up
13848	'Ephb6'	0.656153	0.00663399	0.0257404	88	119	186	147	181	116	98	50	52	98	64	122	Up
13860	'Eps8'	0.556829	0.0020057	0.0101425	398	414	487	467	577	364	400	145	200	329	318	385	Up
13866	'Erbb2'	0.508254	0.000158766	0.0014992	964	916	1060	897	874	979	780	433	440	559	662	862	Up
13870	'Ercc1'	-0.450377	0.00283095	0.0132024	360	397	381	347	311	386	394	497	547	429	408	349	Down
13877	'Erh'	-0.746488	0.000336575	0.00261188	782	679	550	632	770	709	851	1394	1249	1035	954	605	Down
13885	'Esd'	-0.552946	0.000885962	0.00548775	1324	1219	1029	1133	1242	1147	1372	1787	1966	1612	1392	1078	Down
13929	'Amz2'	-0.526008	6.71893e-06	0.000157341	693	574	622	573	672	648	665	919	879	783	775	709	Down
13998	'Fgd6'	0.496239	0.00284172	0.0132447	345	376	437	436	404	342	331	148	183	277	240	386	Up
13999	'Gm14288'	-1.09867	9.37597e-05	0.00102742	92.78	57.39	47.42	53.04	58.31	60.73	65.05	128.4	163.93	149.97	91.36	51.76	Down
14004	'Chchd2'	-0.616872	0.000172701	0.00159339	3322.32	2912.15	2440.74	2493.52	2698.37	2714.25	3447.74	4746.36	4046.33	4321.85	3580.96	2748.36	Down
14012	'Mpzl2'	0.875084	7.51307e-07	2.73724e-05	175	255	293	273	300	193	264	87	92	121	137	183	Up
14017	'Evi2a'	1.04182	5.8584e-10	7.04074e-08	185.25	218.32	188.33	281.16	263.13	190.65	301.58	70.54	86	110.48	131.68	113.41	Up
14025	'Bcl11a'	1.50924	4.77689e-08	2.88924e-06	94	101	89	96	108	74	216	32	29	52	32	31	Up
14067	'F5'	1.19105	2.78758e-05	0.000442855	86	91	99	170	104	53	110	39	22	36	33	72	Up
14068	'F7'	0.494839	0.0049691	0.0205929	263	327	259	302	331	176	187	114	150	173	214	193	Up
14081	'Acsl1'	0.673957	6.07809e-06	0.000144779	2019	2160	1746	2790	1677	1719	2628	1119	931	1126	1280	1498	Up
14088	'Fancc'	-0.54653	3.35459e-08	2.17848e-06	198.54	186.9	178.17	186.25	243.52	206.46	181.58	233.29	261.44	291.36	235.68	269.62	Down
14104	'Fasn'	0.523609	0.00689862	0.0265391	7034	13348	9357	15540	10026	8056	11165	5955	4329	6777	7359	9143	Up
14107	'Fat1'	0.413937	0.0147414	0.0481187	1544	1391	1700	1523	1657	1471	1216	714	648	950	1183	1649	Up
14109	'Fau'	-0.865791	0.00014362	0.00139475	6919	7938	6417	6439	6918	7420	9171	17747	13768	10598	9372	6865	Down
14113	'Fbl'	-0.403655	0.000255505	0.00214462	705	660	655	691.82	706.54	662	870	912	856.96	828.94	802	771	Down
14123	'Fbrs'	0.44432	0.00920796	0.0332594	1494	1945	2236	1918	1827	1927	1633	922	759	1240	1342	1965	Up
14128	'Fcer2a'	1.84708	3.66101e-11	6.10432e-09	382.22	342.39	388.02	495.62	493.19	328.33	1072.77	114.76	100.98	169.85	110.28	135.85	Up
14129	'Fcgr1'	0.64373	0.000424155	0.00312261	62	87	86	123	116	92	116	45	46	61	69	60	Up
14130	'Fcgr2b'	0.693124	0.000278072	0.00227535	295.98	377.39	296.19	388.1	317.62	278.56	535.08	124.2	180.82	262.8	232.13	198.36	Up
14148	'Fdx1'	-0.81619	1.67407e-08	1.21505e-06	893	826	736	685	653	709	785	1179	1410	1255	1199	870	Down
14165	'Fgf10'	-0.58399	0.00330675	0.0149563	147	156	129	182	241	141	121	128	173	240	215	331	Down
14168	'Fgf13'	1.48189	0.000448685	0.00326041	13	10	10	17	17	13	25	8	3	4	5	4	Up
14182	'Fgfr1'	0.46052	0.00903186	0.0327966	868	982	1196	1197	1111	982	890	366	518	709	808	1029	Up
14191	'Fgr'	0.606902	0.0017144	0.00899254	233	270	212	333	385	237	326	103	129	235	158	226	Up
14198	'Fhit'	-0.872312	0.010082	0.0357125	46	35	39	42	50	39	41	139	65	48	47	31	Down
14204	'Il4i1'	1.11599	0.00108939	0.00636237	85	95	89	149	96	94	316.4	51	43	73	39	70	Up
14221	'Fjx1'	0.567309	0.00747054	0.028275	405	571	535	388	411	571	452	136	294	265	446	322	Up
14225	'Fkbp1a'	-0.482281	4.33558e-05	0.000601284	7611	8922	7390	7788	7524	8223	7543	11913	9582	8951	9401	8904	Down
14227	'Fkbp2'	-0.563999	0.000511882	0.00361049	842.74	905.82	732.28	795.76	740.26	874.96	881.83	1413.8	1180.27	942.7	1025.99	821.25	Down
14228	'Fkbp4'	-0.67438	5.20817e-11	8.10024e-09	3902	2959	3179	3079	3055	3216	3353	4838	4749	4696	4775	4062	Down
14231	'Fkbp7'	-0.735451	1.00353e-05	0.00021361	388	371	330	357	364	398	415	509	756	590	535	378	Down
14238	'Foxf2'	0.513839	0.000898793	0.00552758	314	339	362	406	413	397	325	143	209	331	195	281	Up
14247	'Fli1'	-0.763595	5.28159e-10	6.56051e-08	553	588	437	616	606	554	719	928	841	826	779	1048	Down
14255	'Flt3'	1.65477	2.83187e-08	1.91285e-06	43	57	73	73	72	42	75	10	9	12	28	31	Up
14261	'Fmo1'	-0.516645	6.26663e-05	0.000773734	10821.8	12513.4	11256	9984.53	10385.5	11252.6	9775.59	13873.8	16276.8	15626.1	11934.1	11361.7	Down
14269	'Fnbp1'	0.609179	0.000837276	0.00526727	1363	1524	1631	1774	1848	1432	1622	550	632	1032	1010	1581	Up
14272	'Fnta'	-0.504941	3.61467e-05	0.000529275	1336	1262	1096	1156	1236	1287	1311	1512	1851	1665	1581	1227	Down
14282	'Fosb'	-0.465342	0.00251852	0.0120915	50	90	62	68	63	74	69	88	79	85	79	90	Down
14284	'Fosl2'	-0.719681	5.65847e-10	6.88993e-08	1052	1017	1352	1075	1055	1029	802	1371	1341	1677	1451	1994	Down
14297	'Fxn'	-0.478117	0.0029768	0.0137668	117.53	123	140.1	144.11	132	132.61	153.17	198.54	185.64	181.97	142.9	125.1	Down
14319	'Fth1'	-0.533131	2.39152e-05	0.000398149	33985	37886	38095	33163	33879	39512	35157	49692	52075	48807	44725	35916	Down
14325	'Ftl1'	-0.593595	8.54818e-05	0.000964219	34898.3	35774.6	34674.3	32276.7	34869.8	35056.7	36174.7	59672.7	51310.6	43544.9	43035.3	34359.7	Down
14339	'Aktip'	-0.540129	1.91141e-06	5.97046e-05	1425.09	1225.9	1183.53	1083.32	1150.7	1333.2	1206.46	1580.68	1770.76	1724.44	1542.95	1355.91	Down
14356	'Timm10b'	-0.7006	0.000319495	0.00252183	438	416	361	353	428	416	451	794	705	552	485	385	Down
14359	'Fxr1'	-0.479573	3.44183e-07	1.49184e-05	1104	951	933	985	996	931	1086	1062	1361	1406	1290	1112	Down
14368	'Fzd6'	0.492371	6.37988e-09	5.39173e-07	860	753	747	815	868	770	599	433	446	528	508	555	Up
14369	'Fzd7'	0.440419	0.00681091	0.0262563	849	772	1019	913	1023	794	686	318	489	615	667	814	Up
14373	'G0s2'	-1.27752	2.39497e-07	1.08642e-05	551	523	387	481	464	532	641	932	1563	1588	882	532	Down
14375	'Xrcc6'	-0.477585	0.000135891	0.00134496	188	159	148	171	177	164	202	229	223	239	196	186	Down
14404	'Gabre'	1.03395	0.00136688	0.00759478	70	62	81	43	56	58	38	13	10	21	40	47	Up
14421	'B4galnt1'	0.644085	4.17272e-09	3.78223e-07	1648.44	2125	2005.25	2106.41	2223.91	1992.2	2394.28	1150.07	924.48	1146.29	1217.56	1539.09	Up
14422	'B4galnt2'	2.75822	0.00448173	0.0189769	7	3	7	5	3	4	3	1	2.99	0	0	0	Up
14431	'Gamt'	-0.679467	2.49476e-06	7.30587e-05	106	111	106	99	100	119	72	155	154	158	128	133	Down
14432	'Gap43'	-0.769865	6.41487e-08	3.78109e-06	231	261	217	150	251	201	178	302	331	381	319	290	Down
14433	'Gapdh'	-0.445455	0.00693609	0.0266555	12168	12222.9	11478.9	12526.9	12007	12279	17360.7	18493.8	17817	15796	13737.1	11694	Down
14451	'Gas1'	0.918257	0.000164445	0.00153756	263	318	480	381	643	295	242	116	145	184	172	282	Up
14457	'Gas7'	0.730468	7.12599e-08	4.08322e-06	457	606	656	591	714	482	570	250	266	296	327	448	Up
14462	'Gata3'	1.34466	3.17995e-08	2.08704e-06	131	193	287	184	145	160	130	61	36	56	61	100	Up
14463	'Gata4'	1.47524	0.00333545	0.0150677	25	28	55	54	82	20	25	5	10	3	15	35	Up
14465	'Gata6'	0.454424	0.000732577	0.00475905	1189	1006	1212	894	1076	1244	928	457	626	802	873	814	Up
14470	'Rabac1'	-0.758304	1.72808e-05	0.000316353	4549	4362	3722	3704	3944	4218	4409	7338	7783	6081	5625	3966	Down
14525	'Gcsam'	1.42112	0.000755263	0.00487216	15	31	31	36	36	21	89	8	8	13	19	15	Up
14528	'Gch1'	-0.528034	0.000250265	0.00210924	298	245	214	263	246	245	300	410	317	265	307	362	Down
14533	'Bloc1s1'	-0.935391	8.77332e-06	0.000191934	753	747	621	628	683	747	763	1590	1566	1037	1006	718	Down
14537	'Gcnt1'	1.10354	1.2585e-07	6.43433e-06	232	211	217	310	364	199	347	69	78	139	123	160	Up
14544	'Gda'	0.440433	0.00213514	0.0106229	418	520	434	621	635	378	587	324	262	366	333	417	Up
14548	'Mrps33'	-0.704868	7.08403e-05	0.000839381	684	584	471	577	567	578	622	1030	997	853	767	546	Down
14562	'Gdf3'	2.77275	0.000826294	0.0052105	1	9	8	8	5	6	16	0	2	1	1	1	Up
14573	'Gdnf'	0.96564	5.74788e-07	2.21168e-05	252	165	328	185	203	254	178	68	91	131	112	117	Up
14590	'Ggh'	-0.591363	0.000106027	0.00111497	561	558	459	480	528	520	584	799	798	733	708	482	Down
14605	'Tsc22d3'	-1.41905	7.63356e-13	1.72792e-10	3196	4472	4421	4233	1996	3768	3341	6152	9940	10806	9349	7482	Down
14613	'Gja5'	-0.846478	4.34549e-11	7.07374e-09	835	704	654	618	973	723	714	1255	1247	1327	1017	1125	Down
14622	'Gjb5'	1.20792	0.000270954	0.00223137	37	37	28	33	86	29	34	11	15	14	13	26	Up
14632	'Gli1'	1.07171	5.6697e-05	0.00072319	73	100	120	132	162	100	82	40	40	27	40	89	Up
14633	'Gli2'	0.897758	0.0124325	0.0419661	35	55	118	79	128	61	40	29	19	35	29	68	Up
14651	'Hagh'	-0.464368	0.00324758	0.0147681	547	540	530	457	413	547	527	587	762	686	664	427	Down
14658	'Glrb'	-0.863258	0.00141982	0.00782315	30	20	29	27	43	20	16	22	34	62	49	51	Down
14664	'Slc6a9'	0.77832	7.7525e-08	4.37449e-06	714	769	885	858	819	805	599	324	269	404	491	574	Up
14675	'Gna14'	-0.635098	4.52699e-05	0.000619965	455	348	352	377	448	430	440	683	650	514	444	506	Down
14680	'Gnal'	0.82975	0.00533104	0.0217471	40.86	34.25	32.52	38.6	28.15	24.63	29	17.14	3.55	16.42	21.09	25.77	Up
14681	'Gnao1'	0.495483	0.0143523	0.0471145	680	1080	973	1050	793	999	634	427	378	506	588	974	Up
14694	'Rack1'	-0.605008	0.000356774	0.00273311	9747	9148	8410	8107	8942	9183	11453	14698	15034	13040	11017	8627	Down
14697	'Gnb5'	-0.483423	0.000271025	0.00223137	188	167	184	177	181	174	181	252	252	226	201	180	Down
14700	'Gng10'	-0.431764	0.00891711	0.0325775	604	518	426	523	559	506	642	710	767	704	600	443	Down
14702	'Gng2'	-0.471331	4.30891e-11	7.07374e-09	849	912	947	847	890	802	835	996	1113	1153	1100	1032	Down
14707	'Gng5'	-0.6799	1.6985e-05	0.000313418	2136	1964	1742	1853	1938	1997	2230	3145	3502	2761	2650	1964	Down
14709	'Gng8'	-0.963122	0.000403959	0.00300622	14	21	25	23	31	18	15	52	38	26	32	33	Down
14710	'Gngt2'	-0.637178	0.00197322	0.0100165	571	759	457	527	598	703	724	1097	1047	791	737	574	Down
14723	'Gp1ba'	0.639938	0.000441598	0.00321522	44	57	68	53	65	46	60	32	26	33	32	39	Up
14726	'Pdpn'	-0.408961	0.00294725	0.0136603	4104	3354	3628	3122	3268	3919	3056	3257	5311	4313	4278	3556	Down
14728	'Lilrb4a'	0.453245	0.00588674	0.0234557	476.99	634.74	569.08	754.31	770.01	470.97	755.26	304.19	318.89	457.93	428.69	590.38	Up
14729	'Gp5'	0.938546	9.24914e-05	0.00102193	35	35	49	42	43	34	44	19	8	18	20	30	Up
14747	'Cmklr1'	0.598656	0.0131041	0.0436993	1071	1296	1401	1547	1850	1386	1008	309	602	1078	916	1236	Up
14766	'Adgrg1'	0.480542	0.000244979	0.00207985	2241	2597	3025	2432	2768	2661	2152	1392	1229	1449	1918	2308	Up
14768	'Lancl1'	-0.400999	0.00174328	0.00909121	635	549	530	558	611	577	652	788	746	667	695	547	Down
14775	'Gpx1'	-0.682061	7.00234e-05	0.000835047	4914	4957	4648	4495	4381	4635	5767	8359	8249	6650	6328	4602	Down
14778	'Gpx3'	-0.522623	0.000612544	0.00413758	15147	20594	21455	18120	15351	20744	16333	25991	24249	26921	21755	17750	Down
14788	'Gpr162'	0.902707	0.00387218	0.0169424	31	49	24	48	31	29	31	19	6	14	15	30	Up
14790	'Grcc10'	-0.83578	8.9052e-06	0.000194131	1188	1240	1072	1156	1269	1226	1419	2508	2348	1863	1667	1222	Down
14791	'Emg1'	-0.591948	0.000403283	0.0030047	602.23	577.93	483.7	510.72	641.57	591.71	741.35	846.28	1009.16	812.78	689.62	596.36	Down
14813	'Grin2c'	0.518069	0.00872355	0.0320412	328	355	435	371	656	377	258	167	216	291	251	329	Up
14814	'Grin2d'	0.667689	0.00133265	0.00744933	245	221	323	240	187	311	203	71	114	152	193	181	Up
14853	'Gspt2'	0.570764	0.00377031	0.0165985	41	43	40	49	35	42	34	19	21	25	29	29	Up
14858	'Gsta2'	-0.977925	6.89245e-05	0.000825133	169.69	122.83	110.6	77.62	115.82	135.66	132.5	264	272.69	214.27	202.78	114.89	Down
14859	'Gsta3'	-0.506252	0.00319767	0.0145769	2736	2377	2946	2100	2273	2640	2759	3393	3712	4016	2838	2117	Down
14860	'Gsta4'	-0.595805	0.00584763	0.02333	1915	1496	1633	1554	1685	1624	2309	3289	2698	2253	1946	1391	Down
14863	'Gstm2'	-0.60374	0.000179245	0.0016294	4034	3969	3767	3289	3641	4162	4147	6036	6344	4664	5205	3669	Down
14865	'Gstm4'	-0.51917	2.56317e-05	0.000418902	158	199	203	214	204	193	181	287	234	266	223	224	Down
14866	'Gstm5'	-0.953539	1.07113e-05	0.000225278	153	158	129	154	150	131	185	312	335	277	227	140	Down
14867	'Gstm6'	-0.839453	2.5738e-06	7.4431e-05	198	145	157	168	168	162	185	306	350	247	243	189	Down
14870	'Gstp1'	-0.508459	4.1735e-05	0.000587847	3006.62	3579.88	3253.21	3356.16	3416.16	3583.44	3295.09	5110.45	4372.35	4318.18	3813.96	3560.16	Down
14871	'Gstt1'	-0.852101	6.78895e-08	3.93887e-06	1696	1427	1529	1345	1496	1512	1397	2302	3130	2564	2270	1620	Down
14911	'Thumpd3'	-0.539114	2.10317e-06	6.39485e-05	348.55	348	301.93	309	350.64	344	376	418	506.39	476.68	424	377.73	Down
14913	'Guca1a'	-1.39456	0.00277452	0.0130105	9	5	4	9	4	2	2	16	15	8	7	12	Down
14923	'Guk1'	-0.961349	7.18623e-07	2.63372e-05	965	898	767	695	903	894	892	1995	1714	1462	1240	944	Down
14934	'Gypa'	-1.31864	3.89345e-07	1.65439e-05	33	77	77	57	34	74	63	164	137	85	134	139	Down
14962	'Cfb'	0.919007	0.000332041	0.00258973	795	998	1220	2022	955	1168	1921	427	447	896	492	869	Up
14969	'H2-Eb1'	0.727539	0.000132857	0.00131916	4265	5132	4164	6172	3947	5200	7689	3001	1976	2338	3137	3800	Up
14976	'Pfdn6'	-0.523132	0.00246454	0.011891	513	519	400	412	377	419	463	685	679	530	511	409	Down
14979	'H2-Ke6'	-0.56998	3.48354e-05	0.000517028	720	745	646	680	701	763	806	1095	1085	946	887	746	Down
14990	'H2-M2'	1.06856	0.00334722	0.0151025	28	41	29	88	27	51	88	17	23	15	28	25	Up
15000	'H2-DMb2'	0.775527	0.00104448	0.00616627	363.25	391.7	368.62	432.92	483.22	359.38	938.45	259.55	226.84	289.52	240.97	234	Up
15001	'H2-Oa'	0.76163	0.00811929	0.0301933	166	147	147	212	207	181	437	142	132	109	93	82	Up
15002	'H2-Ob'	1.51921	7.63261e-07	2.76447e-05	338	351	343	422	589	345	1170	136	108	195	173	194	Up
15039	'H2-T22'	-0.459142	0.0108802	0.0378091	1666.84	1592	1280	1591	1288	1847.61	2176	2593.03	2092	1672	1857	1741	Down
15042	'H2-T24'	0.447626	2.04608e-05	0.000355242	661.51	641.44	523.97	765.19	719.79	652.02	602.67	340.99	390.04	444.01	413.11	569.1	Up
15078	'H3f3a'	-0.549522	7.04155e-05	0.000836801	8905.72	7788.11	6914.24	7145.23	7888.19	7769.27	8755.67	10678.1	11923.1	11308.2	9718.65	7586.21	Down
15108	'Hsd17b10'	-0.647309	0.000145771	0.00140737	823	800	764	762	759	771	966	1331	1347	1124	1039	738	Down
15114	'Hap1'	0.8574	6.25215e-09	5.34202e-07	320	383	379	400	449	436	353	160	133	180	203	297	Up
15116	'Has1'	0.860285	0.0152542	0.0494266	279.88	315.71	308.22	362.8	456.14	315.1	234.95	50.32	68.47	121.85	214.56	379.45	Up
15118	'Has3'	0.71741	0.00891693	0.0325775	70	64	52	85	60	39	110	50	20	34	41	42	Up
15122	'Hba-a1'	-1.38863	0.000608814	0.00411539	55009.3	122799	137497	232613	155317	138370	308613	568645	435733	359959	300387	219722	Down
15129	'Hbb-b1'	-1.48374	0.000246203	0.00208737	39336.6	75592.4	86550.8	135594	93379.7	86086.9	198831	353345	320937	235656	207898	134232	Down
15130	'Hbb-b2'	-1.51113	2.63194e-06	7.59936e-05	6261.99	11208	13370.1	19592.2	14138	12851.3	27089.8	53759.9	46397.6	34069.4	31624.8	20497.3	Down
15163	'Hcls1'	0.651963	0.000546236	0.0037978	425	711	522	772	645	549	761	263	238	390	373	554	Up
15170	'Ptpn6'	0.443936	0.00747618	0.0282906	831	911	799	1061	1080	836	1491	493	537	856	705	745	Up
15184	'Hdac5'	0.411342	0.000102947	0.00109491	1668	1783	2046	1794	1725	2021	1483	1054	1024	1319	1101	1577	Up
15186	'Hdc'	-0.437021	0.00384754	0.0168665	1791	1730	1317	1601	2542	1563	1835	2393	2210	2026	2133	1854	Down
15194	'Htt'	0.428336	0.00288047	0.0133949	1015	961	1102	1054	1012	991	964	493	456	661	779	1048	Up
15199	'Hebp1'	-0.526728	0.000621985	0.00418912	525	543	465	511	512	528	616	720	807	742	645	464	Down
15204	'Herc2'	0.401031	0.0113504	0.0391783	1815	1752	2158	1913	1694	1763	1663	751	948	1227	1471	1912	Up
15206	'Hes2'	1.10113	0.00128874	0.00725425	17	20	24	18	16	17	11	4	6	6	10	11	Up
15216	'Hfe'	-0.473921	7.66525e-06	0.000174427	636	645	560.01	659	668	590.12	529	804.51	804.07	825	665	688	Down
15227	'Foxf1'	-0.599458	1.17345e-11	2.19375e-09	3839	4155	3694	3519	3659	4082	2908	4444	4956	5295	4814	5631	Down
15242	'Hhex'	0.400393	0.000295449	0.00238577	289	267	323	291	307	341	285	232	187	211	178	210	Up
15248	'Hic1'	0.571193	3.62318e-05	0.000529682	454.48	366.88	436.99	419.46	662.05	497.62	386.93	218.61	261.73	285.75	287.45	343.68	Up
15254	'Hint1'	-0.809302	6.05833e-05	0.000755068	1407	1446	1048	1251	1299	1316	1587	2718	2492	1991	1861	1231	Down
15267	'H2ac18'	-0.439501	0.00222604	0.0109748	566.09	571.25	518.68	426.92	537.16	558.12	564	718.51	758.01	655	557.1	527.3	Down
15275	'Hk1'	0.411736	0.000325804	0.00255292	1393	1553	1570	1727	1608	1798	1458	766	893	1084	1195	1477	Up
15277	'Hk2'	0.638861	0.00026884	0.00222228	315	506	462	509	402	300	395	186	164	226	309	318	Up
15370	'Nr4a1'	-1.42694	6.4002e-18	3.80379e-15	387	527	686	466	658	533	466	1416	1481	1160	1154	1128	Down
15374	'Jpt1'	-0.47451	0.00562664	0.0226387	823	970	811	923	922	842	1169	1589	1119	1019	986	951	Down
15394	'Hoxa1'	0.684893	0.00172916	0.00903025	36	52	38	39	56	35	39	21	18	31	18	30	Up
15399	'Hoxa2'	0.865097	1.29834e-09	1.44758e-07	91	120	109	112	127	97	120	50	54	64	58	47	Up
15400	'Hoxa3'	0.751552	5.91212e-05	0.000741841	144	231	248	260	220	231	200	84	78	127	119	185	Up
15403	'Hoxa6'	1.20754	0.000556764	0.00385105	72	73	83	65	109	56	46	9	9	37	39	50	Up
15410	'Hoxb3'	0.759661	0.000194542	0.00173773	170	196	195	189	232	215	164	54	67	125	107	173	Up
15412	'Hoxb4'	0.453856	0.00125754	0.00712062	201	206	177	207	242	225	184	141	85	132	137	183	Up
15423	'Hoxc4'	1.97606	6.78289e-05	0.00081624	9	12	10	12	17	11	14	1	0	3	4	6	Up
15452	'Hprt'	-0.465412	0.000338862	0.00262632	1230	1112	908	1008	1139	945	1166	1421	1457	1357	1302	1039	Down
15460	'Hr'	0.639698	0.00115338	0.00665515	234	397	351	374	351	263	262	131	161	125	240	270	Up
15461	'Hras'	-0.604148	6.74194e-05	0.000812368	971	931	927	826	950	1135	955	1582	1466	1187	1168	1029	Down
15466	'Hrh2'	1.82602	2.02596e-07	9.66404e-06	23	36	31	28	31	26	54	5	5	9	6	17	Up
15468	'Prmt2'	-0.551756	5.97604e-08	3.54502e-06	1593	1277	1322	1141	1299	1473	1171	1625	1869	1694	1792	1708	Down
15469	'Prmt1'	-0.604413	0.000145064	0.00140347	1008	865	773	805	936	886	1156	1481	1394	1229	1123	955	Down
15473	'Rida'	-0.693594	0.000403278	0.0030047	258	227	194	186	187	147	209	353	336	293	269	185	Down
15476	'Hs3st1'	0.622568	6.7264e-06	0.000157341	542	615	590	424	440	564	557	311	354	301	306	274	Up
15481	'Hspa8'	-1.31933	7.99097e-29	1.13767e-25	26020	18975	24454	22026	16625	20230	21838	41300	49520	52276	52619	44544	Down
15502	'Dnaja1'	-1.88379	9.73875e-44	4.50612e-40	2352	1842	1921	1950	2027	1902	2033	6737	7880	6287	7019	4875	Down
15505	'Hsph1'	-1.31021	1.44778e-11	2.65303e-09	1771	802	1041	1118	803	898	1236	2703	2232	2067	2782	2342	Down
15510	'Hspd1'	-0.495976	1.54957e-06	4.99641e-05	2218	1714	1519	1879	1832	1652	2021	2188	2316	2319	2620	2123	Down
15511	'Hspa1b'	-4.82175	1.84856e-131	3.42131e-127	101.12	92	130.66	88.22	81.74	72.29	107.99	2761.91	2996.56	1924.5	2525.6	1774.89	Down
15512	'Hspa2'	-0.428812	0.00104047	0.00615239	484	386	471	372	364	399	370	470	346	452	562	644	Down
15519	'Hsp90aa1'	-0.741362	3.06385e-05	0.000470978	20061	11351	12469	13507	11834	12845	16384	25946	21376	19610	20945	16267	Down
15528	'Hspe1'	-0.79656	0.000156618	0.00148346	909	668	592	737	633	655	956	1469	1344	1114	1001	696	Down
15529	'Sdc2'	-0.410138	1.28304e-08	9.73216e-07	1156	1123	1139	1198	1169	1085	943	1085	1338	1512	1375	1352	Down
15572	'Elavl4'	1.23708	0.0026555	0.0125653	12	20	13	19	16	12	7	6	3	4	4	10	Up
15896	'Icam2'	-0.644187	4.61757e-06	0.000116433	4171	3801	3166	3622	3339	4043	3803	5561	6205	5006	4871	4036	Down
15900	'Irf8'	0.842721	1.61853e-08	1.17936e-06	781	928	954	1147	1071	961	1267	356	390	560	548	723	Up
15901	'Id1'	-0.939618	2.79314e-08	1.89457e-06	1713	2092	1596	1496	1406	1665	1453	3447	3192	2376	2695	2114	Down
15902	'Id2'	0.64223	6.08462e-15	2.04753e-12	1002	1163	936	924	1022	946	1050	512	573	543	656	611	Up
15903	'Id3'	-0.460775	0.000358548	0.00274328	2466	2537	2034	2151	2149	2120	2035	2975.95	3110	2835	2247	2347	Down
15936	'Ier2'	-0.545068	6.32974e-08	3.74284e-06	1058	1070	968	959	1042	1130	869	1394	1309	1237	1467	1192	Down
15937	'Ier3'	0.573892	8.61248e-06	0.000189762	3625	3510	2750	2858	3424	3628	2857	1640	2239	2287	1958	1591	Up
15950	'Ifi203'	0.705856	2.69492e-09	2.58434e-07	615.82	591.32	631.69	750.39	754.23	613.2	702.75	311.5	323.66	375.99	306.95	525.18	Up
15959	'Ifit3'	0.417051	0.00313131	0.0143132	992.32	799.56	853.32	972.57	817.92	1172.28	1037.89	532.79	704.86	817.84	575.37	559.41	Up
16000	'Igf1'	-0.628769	0.0051617	0.0211965	112	106	116	146	165	97	176	211	132	270	172	120	Down
16005	'Igfals'	0.625286	0.0104385	0.0367012	28	29	50	37	39	30	27	12	22	25	22	19	Up
16008	'Igfbp2'	-0.642627	6.6614e-06	0.000156657	7077	6565	7188	4774	5969	6762	5004	8486	9822	7887	9515	7357	Down
16011	'Igfbp5'	1.29462	0.0101361	0.0358644	5388	8256	10574	9548	16865	5339	4065	1622	1238	1979	2415	8972	Up
16069	'Jchain'	1.38272	0.00599624	0.023759	2209	3713	3218	7394	2227	2302	13139	1807	2203	1706	1591	998	Up
16154	'Il10ra'	0.510172	1.00411e-05	0.00021361	326	389	372	432	403	337	473	201	213	286	234	303	Up
16157	'Il11ra1'	-0.477531	0.000427694	0.00313993	1082.38	1048.53	979.4	1054.76	909.73	951.56	969.94	1372.41	1419.5	1288.67	1168.4	918.62	Down
16159	'Il12a'	0.815957	0.00205012	0.0102912	36	27	42	40	48	46	50	7	25	30	24	20	Up
16161	'Il12rb1'	0.954648	0.00106017	0.00623701	35.26	46	45	62.5	39	45.93	49	26.95	9	19	13	40.99	Up
16169	'Il15ra'	0.402515	5.86626e-05	0.000739115	231	200	205	248	201	220	235	121	134	166	149	180	Up
16170	'Il16'	0.675631	1.27205e-05	0.000254521	565	630	664	679	794	678	932	251	356	462	399	541	Up
16171	'Il17a'	2.9027	0.0134286	0.0446044	2	4	1	3	1	1	4	1	0	0	0	0	Up
16172	'Il17ra'	0.735685	2.80966e-05	0.000444834	583	681	636	685	826	563	630	233	217	407	386	562	Up
16174	'Il18rap'	0.723044	0.0137166	0.045382	154	485	171	236	205	271	312	155	98	124	101	241	Up
16176	'Il1b'	-0.7861	0.00042646	0.00313211	146	198	126	255	251	162	200	331	302	406	193	229	Down
16193	'Il6'	-2.44216	0.00408986	0.0176799	0	0	2	2	2	0	0	3	3	3	7	5	Down
16194	'Il6ra'	0.895021	0.00184882	0.00952615	585	751	856	818	656	702	634	114	178	410	443	641	Up
16197	'Il7r'	0.452266	0.00974129	0.0347717	224	288	302	317	264	222	338	128	166	173	162	298	Up
16322	'Inha'	0.891139	0.000834876	0.00525575	68	81	70	104	91	72	61	33	14	33	39	73	Up
16328	'Cep250'	0.517461	0.00766854	0.0288416	569	668	777	725	614	684	511	257	254	410	475	685	Up
16329	'Inpp1'	0.530815	1.05755e-08	8.32942e-07	400	366	374	399	408	349	428	203	204	269	227	312	Up
16332	'Inppl1'	0.559302	0.000599899	0.00406999	1453	1454	1802	1610	1510	1723	1353	591	666	1036	1074	1471	Up
16341	'Eif3e'	-0.420118	0.0041727	0.0179559	2065	1987	1705	1758	1979	1820	2313	2236	2761	2663	2277	1648	Down
16363	'Irf2'	0.421736	0.0057307	0.0229824	1098	1325	1279	1476	1252	1321	1196	508	637	1015	977	1222	Up
16364	'Irf4'	1.12002	1.34238e-06	4.46047e-05	130	170	174	254	183	130	313	59	72	87	74	111	Up
16367	'Irs1'	0.523406	3.90693e-05	0.000560973	434	428	403	517	498	377	326	194	221	311	272	342	Up
16369	'Irs3'	-0.66896	6.92869e-05	0.000827865	43	57	54	65	50	52	60	87	77	81	56	86	Down
16371	'Irx1'	-0.460566	0.00370495	0.0163772	1398	1636	1928	1426	1477	1750	1201	1082	1877	2306	2186	2206	Down
16372	'Irx2'	-0.671722	1.32673e-13	3.50786e-11	1017	873	1066	917	1010	1093	789	1108	1359	1488	1451	1525	Down
16401	'Itga4'	1.01726	4.3649e-05	0.000602877	652	1085	757	901.94	902	692	1197.95	229	242	404	358	779.92	Up
16404	'Itga7'	0.41156	0.00527974	0.0215855	624	689	615	802	995	610	660	497	418	360	519	607	Up
16409	'Itgam'	1.06845	8.54918e-05	0.000964219	268	450	324	562	452	345	464	68	111	223	191	307	Up
16411	'Itgax'	0.446739	0.00762833	0.028737	623	1032.14	863	1018	980	698	726	356	438	613	670	754	Up
16413	'Itgb1bp1'	-0.65394	0.000209045	0.00183452	394	403.48	306	313.39	373	354	423	607.82	599.72	542	464.57	338	Down
16414	'Itgb2'	0.719729	0.0017863	0.00925624	1172	1947	1223	1770	2004	1223	1705	462	520	970	1012	1437	Up
16418	'Eif6'	-0.485221	0.00118497	0.00678691	885	979	837	870	1001	950	1031	1457	1298	1080	1040	916	Down
16421	'Itgb7'	0.697048	0.00102973	0.0061084	572	861	695	964	849	737	1035	384	285	386	416	825	Up
16427	'Itih4'	0.505821	0.00448792	0.0189857	938	1067	1233	1512	1618	919	738	521	644	834	742	900	Up
16431	'Itm2a'	-0.588056	1.67782e-06	5.33559e-05	283	263	254	250	319	258	295	311	433	403	395	302	Down
16434	'Itpa'	-0.713801	6.29944e-05	0.000775716	494	430	405	416	399	457	513	715	829	698	561	423	Down
16440	'Itpr3'	0.812411	1.88825e-07	9.12473e-06	1207	1257	1651	1389	1355	1292	1333	500	480	674	758	1109	Up
16449	'Jag1'	0.45822	0.00560614	0.0225773	899	815	851	817	762	685	626	481	345	373	605	763	Up
16491	'Kcna3'	1.26427	0.0115952	0.0397622	15	10	9	14	13	5	22	1	2	5	5	11	Up
16498	'Kcnab2'	0.919493	0.000569408	0.00391937	234	332	258	348	273	268	361	97	68	121	129	307	Up
16502	'Kcnc1'	1.68322	0.000263153	0.00219093	10	13	13	16	15	9	9	5	0	4	3	5	Up
16504	'Kcnc3'	1.11505	0.00171726	0.00899607	665	898	1110	915	1270	864	592	104	151	386	505	797	Up
16513	'Kcnj10'	0.809624	0.0152988	0.0495105	16	12	20	23	24	21	30	4	10	9	13	18	Up
16518	'Kcnj2'	0.492922	0.000315338	0.00249627	283	279	303	288	312	271	203	187	125	153	196	224	Up
16525	'Kcnk1'	-0.642772	1.74444e-09	1.82407e-07	267	303	273	295	359	297	276	381	467	353	421	441	Down
16529	'Kcnk5'	-1.50341	8.51047e-20	6.56299e-17	236	219	206	209	282	238	164	539	702	631	402	521	Down
16534	'Kcnn4'	0.639514	0.00259709	0.0123549	82	81	107	124	84	94	146	46	56	49	53	94	Up
16548	'Khk'	-0.54998	0.00186804	0.00959312	318	361	369	334	322	292	353	529	537	429	382	290	Down
16549	'Khsrp'	0.559755	0.00253902	0.0121647	1247	1351	1468	1400	1477	1364	1194	457	557	861	963	1388	Up
16565	'Kif21b'	1.55416	1.16023e-06	3.95462e-05	433	604	606	645	629	575	719	91	66	181	172	445	Up
16572	'Kif5a'	0.91159	0.0116028	0.039775	29	51	38	50	56	34	23	10	7	15	24	42	Up
16581	'Kifc2'	0.757753	0.0026501	0.0125539	276.88	313.74	345.94	310.81	324.24	294.17	234.18	71.17	91.08	173	168.84	315.98	Up
16582	'Kifc3'	0.423832	0.00154975	0.008297	1037	950	1124	948	1082	1058	800	419	578	728	750	913	Up
16590	'Kit'	0.573583	0.000203511	0.00180133	3206	3933	3997	3657	3361	3733	2532	1646	1439	2258	2168	3163	Up
16592	'Fabp5'	-0.852082	3.08385e-07	1.35895e-05	1076	1042	741	970	1055	780	1087	1561	1906	1625	1565	1054	Down
16598	'Klf2'	-1.15031	7.64269e-15	2.52591e-12	3099	3642	3869	4139	3124	4456	3121	8647	7361	7326	6239	6255	Down
16600	'Klf4'	-1.06412	3.82695e-19	2.7242e-16	1729	1922	1592	1755	1361	1602	1193	2820	2848	3007	2647	3639	Down
16624	'Klk1b8'	-1.47389	0.00624	0.0245279	2	8	2	3	9	10	4	24	12	11	15	4	Down
16647	'Kpna2'	-0.498372	0.000298674	0.00240342	964	779	728	915	863	869	1087	1155	1328	1069	1059	952	Down
16716	'Ky'	1.77999	1.04874e-05	0.000221577	20	22	16	23	21	17	41	4	8	5	2	11	Up
16728	'L1cam'	0.618875	7.72451e-05	0.000892975	335	339	403	368	386	315	312	142	136	228	216	320	Up
16764	'Aff3'	0.619105	0.00031195	0.00247899	666	1028	1007	897	655	828	674	411	344	538	424	715	Up
16765	'Stmn1'	-0.820974	6.9943e-08	4.03272e-06	1568	1828	1608	1497	1538	1745	1495	3442	2396	2348	2349	2059	Down
16772	'Lama1'	-1.42113	0.00120187	0.00686976	7	11	9	9	8	9	9	12	6	19	19	54	Down
16776	'Lama5'	0.721927	0.00214649	0.0106593	2738	3031	3986	3335	3516	3394	2242	987	968	1668	1997	3257	Up
16785	'Rpsa'	-0.751592	0.000696267	0.00458432	20677	20877	18621	18623	18019	20142	28278	44578	36240	28531	25061	18838	Down
16790	'Anpep'	0.639682	0.000922933	0.00563481	964	1169	1421	1233	1617	1101	944	358	557	767	837	1018	Up
16792	'Laptm5'	0.556168	0.00223492	0.0110128	1878	3838	3074	3623	3442	2701	3455	1666	1258	2075	1912	2803	Up
16801	'Arhgef1'	0.524214	0.000551967	0.00382614	3552	4333	4499	4243	4193	4381	3974	1645	1969	2706	2838	4089	Up
16818	'Lck'	0.631111	0.00986127	0.0350985	314	501	330	432	373	407	743	207	195	212	231	460	Up
16822	'Lcp2'	0.695639	2.78754e-05	0.000442855	276	315	274	356	358	277	439	145	152	191	152	277	Up
16828	'Ldha'	-0.477473	0.000803721	0.00509601	5356	5094	4826	5126	5612	5295	6986	7816	7317	6981	6361	5321	Down
16832	'Ldhb'	-0.537705	0.00109471	0.00638941	4154	3632	3627	3556	3675	3945	3791	6308	5548	4135	4623	3488	Down
16842	'Lef1'	0.710408	8.2399e-05	0.000939065	127	129	172	149	160	158	169	59	57	98	73	136	Up
16852	'Lgals1'	-0.844362	0.000143443	0.00139435	1625	2044	1367	1944	1623	1680	2827	3929	3431	2905	2633	1920	Down
16855	'Lgals4'	0.479175	0.00842146	0.0311169	91	122	121	131	101	121	112	51.97	45	78	86	113	Up
16858	'Lgals7'	1.26887	0.0148094	0.0482982	8	9	3	12	13	9	10	6	0	4	3	4	Up
16859	'Lgals9'	-0.446157	1.02073e-06	3.55105e-05	1955	2079	1989	2096	1997	2167	2342	2280	2922	2498	2433	2601	Down
16878	'Lif'	1.07875	1.27627e-05	0.000255089	73	48	66	68	106	78	64	22	18	25	52	37	Up
16890	'Lipe'	0.631168	0.000494916	0.00351223	1200	1976	1353	2309	1553	1558	1747	748	676	931	1085	1469	Up
16898	'Rps2'	-0.573316	0.000346091	0.00267117	11482	12262	11490	11755	11986	12439	15060	20619	18298	16031	13888	12371	Down
16948	'Lox'	0.587112	0.00541217	0.0219668	1247	2662	1859	2377	1726	2021	1843	603	1049	1128	1517	1668	Up
16956	'Lpl'	0.679195	0.000305389	0.00244151	1961	3885	2817	3826	2104	2119	2504	1222	1249	1791	1519	1985	Up
16969	'Zbtb7a'	0.460167	0.00361602	0.0160621	1688	1863	2140	1928	1824	1898	1626	945	746	1220	1313	1922	Up
16970	'Lrmp'	0.986012	2.80693e-06	7.94307e-05	271	355	282	331	308	302	618	119	127	192	171	200	Up
16992	'Lta'	1.64296	0.00112955	0.0065494	14	18	15	33	14	11	63	6	3	8	9	9	Up
16994	'Ltb'	0.52276	0.00317278	0.0144813	445	464	405	533	521	456	839	308	285	385	275	388	Up
16995	'Ltb4r1'	0.860714	0.000464892	0.00334404	40	60	68	59	65	56	29	23	18	26	26	41	Up
17035	'Lxn'	-0.561431	0.000111351	0.00115391	682	724	695	655	650	749	723	1050	1098	881	818	706	Down
17060	'Blnk'	0.72881	0.000368182	0.00280143	153	147	168	212	192	149	320	106	97	121	94	100	Up
17079	'Cd180'	1.98361	1.74334e-07	8.56425e-06	70	67	97	131	134	70	242	10	14	39	33	39	Up
17083	'Tmed1'	-0.474736	0.000142417	0.00139022	270.85	279.21	279.57	287.8	242.05	275.19	283.72	368.71	354.65	383.07	324.39	265.25	Down
17084	'Ly86'	0.530056	0.00779283	0.029214	221	252	232	292	258	247	465	165	183	210	178	135	Up
17085	'Ly9'	0.817474	0.00075678	0.00487521	156	184	177	230	180	142	374	78	76	109	115	155	Up
17089	'Lyar'	-0.439718	0.000242468	0.00206327	324	351	304	306	358	343	358	367	498	432	365	364	Down
17095	'Lyl1'	0.430346	0.0132516	0.0441353	158	209	192	202	190	144	275	114	93	148	124	179	Up
17112	'Tm4sf1'	-0.757836	3.17438e-05	0.000482756	6062	5275	4044	4807	6171	5298	5694	9631	9590	8529	6723	5282	Down
17121	'Mxd3'	-0.869919	0.0058652	0.02339	15	29	18	23	19	18	31	58	36	19	34	29	Down
17133	'Maff'	-0.971287	7.32825e-24	7.53507e-21	372	463	420	417	414	444	441	625	700	662	922	840	Down
17149	'Magoh'	-0.743364	7.24788e-05	0.000853332	668	684	500	610	635	581	701	1124	1171	894	835	586	Down
17155	'Man1a'	0.59804	0.000408242	0.00302957	859	1033	1089	1224	1483	922	1330	404	553	785	744	924	Up
17158	'Man2a1'	0.446334	0.00359678	0.0159984	2034	2001	2651	2279	2205	1861	1868	963	989	1439	1622	2112	Up
17159	'Man2b1'	0.447835	0.00258689	0.0123175	1121	1315	1425	1508	1498	1221	1108	586	631	917	954	1299	Up
17175	'Masp2'	1.59349	4.0117e-08	2.54276e-06	50.5	48.04	74.11	68.34	55.56	40.2	61.36	16.05	9.32	10.96	15.18	35.93	Up
17193	'Mbd4'	0.954016	2.52848e-06	7.35677e-05	105	94	131	128	128	100	170	31	44	73.99	71.1	68	Up
17194	'Mbl1'	0.672948	0.0015129	0.00815635	62	55	72	46	64	49	48	26	27	20	43	44	Up
17203	'Mc5r'	2.21554	7.00965e-14	1.96567e-11	51	45	31	38	33	52	39	7	8	7	7	11	Up
17210	'Mcl1'	-0.603834	4.40617e-17	2.14604e-14	6374	6437	5752	6300	6143	6110	5870	8813	7877	8836	8246	7911	Down
17221	'Cd46'	0.746046	0.000267631	0.00221526	54	53	57	57	60	45	50	16	23	39	23	44	Up
17248	'Mdm4'	0.497593	0.000768399	0.00492777	1889	1699	1766	1806	1870	1683	1841	826	751	1148	1259	1815	Up
17256	'Mea1'	-0.767935	2.46461e-05	0.000408005	855	816	743	757	722	867	988	1576	1490	1149	1099	851	Down
17259	'Mef2b'	1.8975	0.00500781	0.0207162	10	2	10	9	8	9	44	3	3	3	2	5	Up
17285	'Meox1'	-0.486323	5.80483e-07	2.22434e-05	441	362	342	374	410	428	347	487	506	447	474	504	Down
17289	'Mertk'	0.455648	0.00133744	0.00746933	1005	1310	1379	1213	1006	997	808	549	591	766	790	948	Up
17300	'Foxc1'	0.524912	0.00417862	0.0179772	89	94	93	84	93	77	83	75	56	44	56	39	Up
17309	'Mgat3'	0.485823	0.00470453	0.0197396	727	453	649	490	618	587	591	301	263	305	489	550	Up
17313	'Mgp'	-0.709155	2.19727e-05	0.000375105	5712	5464	5632	4691	7170	5403	5073	9172	8809	9519	7809	5151	Down
17318	'Mid1'	0.765218	1.37262e-05	0.000268882	158	188	198	233	215	241	190	72	71	131	107	164	Up
17319	'Mif'	-0.555873	0.000702815	0.00460939	934	868	966	821	944	976	1041	1429	1369	1420	1059	815	Down
17342	'Mitf'	0.526122	0.000354611	0.00272669	295	266	266	244	258	242	182	106	124	164	174	221	Up
17354	'Mllt10'	0.459098	9.74574e-05	0.00105667	1106.02	985.32	1112.2	1085.99	1081.85	1026.17	992.81	450	565.85	726.36	805.03	944	Up
17381	'Mmp12'	1.16499	1.51403e-06	4.90748e-05	172	287	164	360	237	209	274	50	94	108	153	86	Up
17388	'Mmp15'	0.578446	0.000221625	0.00192575	2339	2493	3174	2742	3203	3010	2113	1259	1145	1573	1843	2483	Up
17391	'Mmp24'	-0.55646	0.000849381	0.00531902	201	237	218	206	243	234	203	407	262	281	253	230	Down
17394	'Mmp8'	0.713803	5.32517e-05	0.000692609	81	123	97	143	149	98	103	50	52	65	82	62	Up
17423	'Ndst2'	0.577441	2.26348e-06	6.7897e-05	475	496	611	539	581	544	494	232	257	345	332	459	Up
17425	'Foxk1'	0.804198	0.00232169	0.0113497	1027	1133	1174	1183	1124	1074	816	231	276	596	712	1040	Up
17428	'Mnt'	0.718159	0.00112654	0.00653808	588	729	887	754	602	710	617	208	220	393	488	646	Up
17434	'Mocs2'	-0.575423	0.00105081	0.00619377	839	806	737	728	787	866	915	1279	1318	1071	974	692	Down
17444	'Grap2'	1.06846	2.68874e-05	0.000432038	292	368	350	442	391	331	545	83	96	179	178	319	Up
17449	'Mdh1'	-0.500376	0.00195319	0.00993121	2465	2487	1918	2491	2278	2075	3079	3061	3752	3202	2806	2231	Down
17463	'Psmd7'	-0.449736	0.000684294	0.00451374	1817	1706	1627	1640	1652	1744	1796	2568	2225	1873	1953	1733	Down
17470	'Cd200'	0.430584	1.3286e-05	0.000263076	1169	1188	1201	1299	1358	1132	1099	637	623	798	918	1077	Up
17474	'Clec4d'	-0.674259	0.0108284	0.0377211	47	74	39	95	61	45	83	101	91	129	62	67	Down
17476	'Mpeg1'	0.759189	8.5374e-05	0.000964219	1568	2237	1993	2729	2824	1740	2155	661	812	1352	1392	1659	Up
17533	'Mrc1'	0.54749	0.00624132	0.0245279	917	1333	1097	1383	1444	706	854	411	504	769	848	906	Up
17687	'Msh5'	0.783751	4.21378e-05	0.000591783	120	158	125	148	176	135	195	79	44	73	84	117	Up
17691	'Sik1'	-0.826125	1.09815e-06	3.7638e-05	1754	1857	2706	1511	1564	2219	1576	1994	2688	3194	3712	3597	Down
17713	'Grpel1'	-0.65666	0.000227932	0.00196945	793.73	725.58	627.86	666.26	703.29	717.25	926.43	1199.3	1277.18	1072.41	869.42	714.07	Down
17749	'Polr2k'	-0.842506	0.000419863	0.00309348	170.67	168.96	115.93	126.8	134.8	152.87	130.93	293.57	296.87	223.93	191.74	115.81	Down
17754	'Map1a'	0.740603	9.87785e-05	0.00106531	132	180	234.34	244	211.35	171.61	173	91.04	80.23	87.65	95.71	167.15	Up
17756	'Map2'	-0.483721	0.000647528	0.00432496	1031	682	737	581	825.03	832	574	731	927	1052	1017	1006	Down
17766	'Nudt1'	-0.664641	0.00152546	0.00819782	113	133	109	104	116	114	144	242	179	162	137	111	Down
17772	'Mtm1'	0.429521	0.000896886	0.0055261	343	316	309	260	293	247	245	139	150	235	208	235	Up
17828	'Bloc1s5'	-0.612251	4.80524e-07	1.95034e-05	287	234	237	251	304	270	266	391	374	405	320	308	Down
17846	'Commd1'	-0.76847	4.82064e-05	0.000647218	397.03	413	296.02	308	353	316	460.02	615.03	670.01	571.03	531	351	Down
17863	'Myb'	0.606266	0.0010146	0.006048	424	269	337	290	275	265	317	239	148	124	188	212	Up
17869	'Myc'	0.567322	0.00543608	0.0220445	131	104	115	144	149	140	182	53	50	97	97	128	Up
17872	'Ppp1r15a'	-0.428232	0.00033359	0.00259524	1031	1253	1221	1048	910	1287	1021	1433	1331	1221	1389	1301	Down
17898	'Myl7'	-0.918976	0.00201736	0.0101709	1132	2057	894	2964	1399	1203	2590	3710	3645	2515	1988	2694	Down
17904	'Myl6'	-0.772154	7.32989e-05	0.000859308	12678	11518	9938	10777	10584	11441	13299	23185	20681	15812	15596	10737	Down
17916	'Myo1f'	0.666376	0.00277925	0.013029	388	571	442	634	642	418	501	164	173	348	299	501	Up
17918	'Myo5a'	0.582591	2.08046e-07	9.84787e-06	491	499	481	623	619	454	653	280	270	356	346	391	Up
17938	'Naca'	-0.714046	4.22554e-05	0.000592899	5740	5660	4631	4972	5069	5131	6426	9194	9506	7876	7273	5083	Down
17948	'Naip2'	0.536855	0.00099217	0.00595045	110.86	120.32	97	140	137	87	131.01	47.65	59	84.02	88.6	88	Up
17951	'Naip5'	0.82495	0.000267867	0.00221622	75	118	84.5	96.95	99.54	74.64	84.96	26	28	45.77	52.4	81.33	Up
17952	'Naip6'	0.875759	1.24392e-05	0.000251611	69	75	68.4	60.99	75.38	49.36	80	24	20	38.23	36	50	Up
17972	'Ncf4'	0.424083	0.0066972	0.0259205	219	259	235	304	277	216	340	139	123	201	186	245	Up
17991	'Ndufa2'	-1.07777	3.69517e-05	0.000535249	719	625	488	493	530	602	739	1797	1258	1036	879	552	Down
17992	'Ndufa4'	-0.962541	2.66038e-05	0.000429769	2251	2354	1778	2136	2007	2145	3072	5134	4905	3822	3275	2099	Down
17993	'Ndufs4'	-0.675879	0.000346449	0.00267281	592	658	476	545	531	587	747	1005	993	867	775	531	Down
17996	'Neb'	1.03889	0.0066513	0.0257914	14	13	24	32	27	16	22	3	4	14	10	16	Up
18002	'Nedd8'	-0.882535	1.23912e-05	0.000251464	1117	1116	961	1019	1099	1111	1278	2555	2073	1681	1456	1133	Down
18005	'Nek2'	0.511376	0.00143437	0.00787447	197	182	153	180	153	131	174	131	95	76	103	118	Up
18020	'Nfatc2ip'	0.475981	7.65909e-06	0.000174427	169	185	174	197	193	160	160	90	96	117	126	144	Up
18028	'Nfib'	-0.402749	0.00273436	0.0128478	4560	4104	4012	4064	4669	3985	3725	6437	4535	4761	4261	4352	Down
18029	'Nfic'	0.576778	0.00196799	0.00999551	2509	2921	3696	3255	3001	3301	2227	1077	1276	1994	1933	2893	Up
18030	'Nfil3'	-1.47189	4.59035e-11	7.26138e-09	60	149	60	116	142	132	116	244	216	311	263	353	Down
18032	'Nfix'	0.591663	0.000915711	0.0056082	1453	1856	2211	2019	1890	1831	1457	779	662	1108	1253	1708	Up
18035	'Nfkbia'	-0.555253	2.71378e-07	1.2132e-05	2447	2463	2109	2232	2167	2327	2299	2552	3385	3559	3066	2507	Down
18081	'Ninj1'	-0.451086	0.00481029	0.0200832	513	487	433	507	495	526	659	710	739	630	594	460	Down
18102	'Nme1'	-0.797601	3.59054e-05	0.000526574	775	735	635	734	675	721	882	1540	1311	1024	1030	726	Down
18103	'Nme2'	-0.759183	4.24713e-05	0.00059499	2189	2021	1814	1858	1848	2090	2506	3541	3929	3023	2870	1923	Down
18104	'Nqo1'	-0.903832	8.08236e-06	0.000180881	107	81	96	73	103	94	91	176	199	136	154	96	Down
18109	'Mycn'	1.21104	4.75128e-05	0.000641873	47	34	27	58	71	45	32	9	22	19	13	24	Up
18120	'Mrpl49'	-0.616984	1.02146e-05	0.000216582	566	476	504	533	523	596	605	797	875	727	734	565	Down
18124	'Nr4a3'	-1.53747	7.65126e-12	1.45989e-09	67	98	64	124	125	82	125	221	240	169	250	400	Down
18129	'Notch2'	0.486474	0.000583507	0.00399244	1798	1751	2128	1934	2081	1890	1687	840	913	1137	1434	1839	Up
18131	'Notch3'	0.767567	0.00226703	0.0111443	905	1280	1498	1426	1364	1205	852	380	330	627	714	1248	Up
18143	'Npas2'	-1.08639	0.000387311	0.00291633	42	133	46	116	178	119	116	156	166	268	165	274	Down
18150	'Npm3'	-0.578587	0.000150659	0.00143806	358	361	265	291	306	321	378	487	475	478	392	329	Down
18159	'Nppc'	-2.00297	0.0141732	0.046659	0	1	2	1	1	2	0	2	5	6	2	3	Down
18162	'Npr3'	-0.737999	1.42742e-09	1.55404e-07	3992	4071	3418	3660	3102	3437	3210	4161	3937	6308	5304	7239	Down
18188	'Nrtn'	-0.716366	1.77295e-05	0.000321388	64	74	86	87	82	72	77	133	127	122	93	90	Down
18190	'Nrxn2'	0.479336	0.00212548	0.0105919	232	275	227	240	278	262	214	92	140	157	175	241	Up
18196	'Nsg1'	-0.472719	3.4654e-07	1.49854e-05	1259.59	1244.08	1053.25	1103.15	1022.88	1262.28	1088.59	1338.91	1520.14	1454.91	1463.49	1348.47	Down
18197	'Nsg2'	0.776418	0.000586817	0.00400539	54	85	69	70	80	76	123	25	38	46	42	60	Up
18203	'Ntan1'	-0.638525	0.00027662	0.00226635	851	770	677	794	776	868	890	1416	1292	1098	957	752	Down
18218	'Dusp8'	-0.998218	4.52875e-09	4.04919e-07	892	725	861	712	695	799	578	1862	1137	1309	1049	1301	Down
18223	'Numbl'	0.401698	0.00392261	0.0171194	236	307	363	346	336	315	323	154	189	206	233	309	Up
18227	'Nr4a2'	-0.929403	5.79306e-15	2.02298e-12	115	88	121	109	90	111	110	169	190	163	184	202	Down
18230	'Nxn'	-0.433073	0.000776399	0.00496702	546	512	555	507	595	628	547	794	715	621	627	572	Down
18245	'Oaz1'	-0.561955	4.29183e-05	0.000598141	5896	6213	5377	5496	6296	6011	6375	9693	8129	7886	7063	6126	Down
18247	'Oaz2'	-0.503305	2.6773e-06	7.62774e-05	5167	5081	5432	4503	5819	5603	4660	7226	6493	6573	6741	5661	Down
18439	'P2rx7'	0.537923	0.000269666	0.00222712	454	400	456	479	502	508	422	188	209	289	321	437	Up
18451	'P4ha1'	-0.439597	2.18136e-07	1.01694e-05	2488	1899	2171	2086	2022	2140	1834	1999	2410	2797	2839	2739	Down
18476	'Pafah1b3'	-0.466268	0.00761433	0.0287077	257	255	222	262	242	251	304	390	346	323	305	201	Down
18477	'Prdx1'	-0.776933	7.17684e-05	0.000847131	7633	6775	5693	6298	6963	6396	7900	13501	12504	9798	9191	6249	Down
18491	'Pappa'	0.91525	0.00232076	0.0113481	18	33	28	38	16	33	30	9	14	18	10	16	Up
18507	'Pax5'	1.44261	1.39756e-06	4.59778e-05	276	279	287	339	392	291	822	120	83	204	94	139	Up
18538	'Pcna'	-0.595372	3.54009e-06	9.49564e-05	1470	1321	1036	1236	1259	1194	1486	1640	1967	1863	1809	1382	Down
18541	'Pcnt'	0.74502	0.000197928	0.00176287	1982	1987	2462	1973	1992	1936	1420	587	675	1142	1278	1700	Up
18542	'Pcolce'	-0.429301	1.73629e-06	5.4932e-05	2206	2041	2428	2176	2678	2154	2010	2386	2919	2999	2549	2649	Down
18550	'Furin'	0.651267	0.00201232	0.0101574	1334	1772	1976	1686	1537	1705	1224	444	646	1030	1110	1468	Up
18551	'Pcsk4'	0.573864	0.00371819	0.0164239	70	70	82	63	62	55	57	37	27	29	44	62	Up
18566	'Pdcd1'	-1.69439	0.00143782	0.00788464	3	9	7	8	6	3	34	38	30	36	21	19	Down
18570	'Pdcd6'	-0.409735	0.00227539	0.0111765	951	868	807	862	866	910	967	1141	1226	1084	1005	790	Down
18574	'Pde1b'	0.973792	4.72613e-07	1.92668e-05	162	218	194	234	244	166	247	63	61	103	103	156	Up
18577	'Pde4a'	0.707424	1.68749e-05	0.000311697	319	315	356	359	331	320	242	143	103	181	197	268	Up
18596	'Pdgfrb'	0.400729	0.00870995	0.0320039	1354	1768	1854	2058	1761	1881	1307	930	862	1145	1188	1764	Up
18604	'Pdk2'	0.433963	0.00770705	0.0289687	895	1079	1263	1145	1032	1169	925	383	601	866	843	930	Up
18605	'Enpp1'	0.609069	0.00391874	0.0171097	90	95	106	139	130	77	187	62	72	73	68	71	Up
18611	'Pea15a'	-0.567218	3.54864e-08	2.28049e-06	5680	5424	5362	5347	5228	5744	5379	8193	7456	7133	6697	6438	Down
18618	'Pemt'	-0.80511	0.000534771	0.00373633	36	33	38	29	49	44	44	80	74	47	55	45	Down
18624	'Pepd'	-0.400961	0.000162778	0.00152929	701	604	606	616	638	641	642	786	821	789	704	635	Down
18626	'Per1'	-0.493633	0.0116994	0.0400265	1190	2010	2338	1831	1147	1740	1343	1459	1682	2600	2104	2786	Down
18628	'Per3'	1.75984	6.58684e-08	3.84866e-06	1257	441	1408	716	440	614	528	111	135	206	313	281	Up
18634	'Pex7'	-0.445368	0.00122502	0.00697835	365	333	308	309	352	343	369	429	495	389	428	314	Down
18655	'Pgk1'	-0.433169	0.00253611	0.012157	2212	2000	1912	1979	2107	1914	2557	2760	2741	2867	2381	1828	Down
18673	'Phb'	-0.686849	1.37434e-05	0.000268882	1319	1308	1095	1167	1174	1168	1497	2126	2064	1756	1618	1313	Down
18701	'Pigf'	-0.720843	3.07355e-05	0.000472077	189.56	168.98	153.15	164.16	169.2	166.55	172.36	273.71	319.28	240.32	234.6	163.89	Down
18707	'Pik3cd'	0.867593	3.12301e-05	0.000476511	547	668	612	723	743	588	862	223	205	317	343	615	Up
18709	'Pik3r2'	0.441254	0.000349926	0.00269514	691	726	865	711	737	775	634	349	388	490	553	676	Up
18710	'Pik3r3'	-0.483571	6.49512e-07	2.42362e-05	532	416	396	454	507	444	429	602	559	572	563	536	Down
18711	'Pikfyve'	0.402291	3.81089e-06	0.000100473	422	415	407	435	452	391	399	208	236	324	330	328	Up
18712	'Pim1'	0.486661	0.00869765	0.0319714	534	691	489	758	635	507	668	304	253	366	399	668	Up
18725	'Pira2'	0.757955	4.69615e-05	0.000635818	174.37	160.06	129.61	263.13	220.24	149.25	193.18	63.22	80.87	126.34	111.79	112.75	Up
18726	'Lilra6'	0.597379	0.00115956	0.00667738	72.76	94.56	71.73	103.29	109.91	66.93	113.38	36.78	53.78	61.42	62.98	55.94	Up
18733	'Pirb'	0.725817	0.000114084	0.00117784	335.91	421.83	372.33	588.12	586.65	345.1	513.03	153.45	190.47	313.55	261.89	323.08	Up
18744	'Pja1'	-0.408518	4.24948e-06	0.000108642	959	826	849	887	869	953	937	920	1159	1157	1132	966	Down
18750	'Prkca'	0.744985	4.23508e-08	2.64807e-06	408	380	539	415	362	374	375	158	193	204	267	279	Up
18751	'Prkcb'	0.974708	3.04921e-05	0.000469898	371	284	368	464	398	297	758	199	134	214	169	249	Up
18752	'Prkcg'	0.719964	0.0048488	0.0202121	120	133	164	126	119	121	109	39	36	56	91	134	Up
18763	'Pkd1'	0.677993	0.00176543	0.00917745	2468.62	2804.21	3225.98	3099.26	2929.26	2817.08	2061.31	886.5	964.98	1535.92	1675.44	2910.21	Up
18768	'Pkib'	0.579375	0.000613844	0.00414484	73	64	68	77	89	56	65	47	46	42	34	41	Up
18769	'Pkig'	-0.553113	9.34963e-05	0.00102574	925	925	925	849	843	883	1089	1439	1310	1165	1114	956	Down
18793	'Plaur'	-1.02355	3.3299e-27	3.85186e-24	857	1017	832	848	969	921	865	1668	1778	1532	1617	1573	Down
18795	'Plcb1'	-0.466616	2.44737e-06	7.18983e-05	251	249	208	282	277	245	218	240	281	351	295	372	Down
18796	'Plcb2'	1.1014	5.28658e-05	0.000688703	187	244	239	300	354	196	291	48	56	128	123	201	Up
18798	'Plcb4'	0.668173	1.22016e-12	2.56621e-10	1708	1859	1743	1717	1374	1553	1384	770	829	972	930	1096	Up
18803	'Plcg1'	0.4902	0.014408	0.0472554	1816	1923	2185	1961	2050	2030	1496	581	949	1330	1371	2054	Up
18816	'Serpinf2'	-1.29148	0.00301872	0.013905	5	5	8	4	2	1	8	10	8	12	11	11	Down
18829	'Ccl21a'	-0.92753	0.00284545	0.0132587	2119.72	1670.73	1514.91	1586.17	1435.92	1972	4602.55	4123.91	5243.8	3140.54	3081.64	2272	Down
18844	'Plxna1'	0.505395	0.00623431	0.0245279	4537	4467	5236	4520	4630	5424	3520	1643	2072.98	3310	3213	4688	Up
18854	'Pml'	0.537271	9.41197e-06	0.000203263	758	832	917	1008	1065	957	1158	521	468	632	578	780	Up
18861	'Pms2'	0.525974	1.95538e-08	1.39193e-06	489	389	456	444	412	396	435	248	236	243	282	340	Up
18938	'Ppp1r14b'	-0.594016	0.000132376	0.00131509	393	448	363	423	457	430	511	763	590	540	491	503	Down
18949	'Pnn'	0.426116	0.00298112	0.0137833	1535	1468	1397	1572	1677	1377	1509	642	704	1113	1197	1456	Up
18950	'Pnp'	-0.619287	3.47489e-05	0.000516157	1649	1539.37	1504	1449	1467.29	1461	1768.66	2336	2443	2258	2058	1446	Down
18952	'Sept4'	-0.752688	2.21434e-07	1.02714e-05	3081	2759	2682	2802	3465	3142	2494	4117	5779	4380	4068	3439	Down
18970	'Polb'	-0.991184	3.71499e-10	4.87639e-08	336.18	318	249	284	307	287	305.98	587.67	636.56	547.97	478	373	Down
18979	'Pon1'	-0.742619	0.000356621	0.00273306	1379	843	1139	847	1164	1140	1366	2015	2062	1508	1684	1032	Down
18984	'Por'	0.492543	0.00343512	0.0154414	7651	6020	9620	6060	6053	7378	5808	2996	4119	3785	6047	5434	Up
18985	'Pou2af1'	1.23641	1.59816e-05	0.000300141	310	352	329	538	427	316	1011	171	133	241	176	178	Up
18986	'Pou2f1'	0.519645	4.06412e-06	0.000104908	381.66	386.95	385.39	409.74	457.03	370.59	323.33	206	171.8	256.89	269.4	319.53	Up
18987	'Pou2f2'	0.973738	1.43535e-05	0.000278173	226	247	285	314	361	263	555	171	104	144	135	182	Up
19009	'Pou6f1'	0.413018	0.00216122	0.0107152	597	604	688	629	733	670	554	338	299	452	448	645	Up
19018	'Scand1'	-0.573394	0.0099094	0.035236	1029.39	1304.64	1029.36	1072.39	1149.44	1294.9	1378.94	2429.55	1700.11	1353	1181.39	1020.9	Down
19035	'Ppib'	-0.54206	0.00031863	0.00251802	4078.5	4050.45	3552.21	3572.95	3563.56	3989.22	4325.22	5579.79	6035.9	4935.88	4864.16	3574.4	Down
19041	'Ppl'	0.512809	0.00844078	0.0311803	1723	1402	2082	1471	1599	1624	1298	521	733	1085	1287	1516	Up
19053	'Ppp2cb'	-0.427208	9.90297e-08	5.29723e-06	2257.73	2001.4	1938.5	1830.53	2002.5	2107.86	1891.54	2304.17	2556.34	2338.75	2489.69	2358.62	Down
19116	'Prlr'	1.04814	0.0126141	0.0424322	10	22	20	30	34	19	22	8	9	3	6	23	Up
19166	'Psma2'	-0.633999	0.000141998	0.00138881	1625	1468	1176	1450	1532	1499	1775	2291	2561	2112	1932	1420	Down
19167	'Psma3'	-0.564519	0.00103347	0.00612534	2125	1996	1520	1768	1768	1837	2209	2762	3062	2450	2440	1637	Down
19170	'Psmb1'	-0.672208	9.67911e-05	0.00105315	2346	2364	1832	2024	2089	2065	2607	3569	3786	3099	2907	2052	Down
19171	'Psmb10'	-0.515665	0.00208097	0.0104093	1501	1380	1076	1699	1392	1486	1827	2279	2174	1719	1561	1623	Down
19172	'Psmb4'	-0.624122	0.000152823	0.00145272	2261	2271	1791	2030	2047	2244	2463	3516	3515	2918	2681	2064	Down
19173	'Psmb5'	-0.666756	0.0001029	0.00109491	1147	1090	893	974	1072	1096	1273	1797	1866	1465	1374	1051	Down
19175	'Psmb6'	-0.758102	5.75779e-06	0.000138217	1620	1748	1534	1594	1647	1835	1910	3111	3083	2426	2268	1785	Down
19177	'Psmb7'	-0.612259	0.000150607	0.00143806	1295	1222	951	1084	1197	1147	1292	1662	1958	1704	1539	1056	Down
19182	'Psmc3'	-0.526513	0.000102748	0.00109491	2278	2211	1923	2074	2023	2179	2404	3167	3136	2657	2643	2161	Down
19184	'Psmc5'	-0.522966	9.91967e-05	0.00106802	1443	1526	1314	1445	1482	1513	1518	2195	2123	1772	1747	1468	Down
19186	'Psme1'	-0.475576	0.000539611	0.0037588	2588	2794	2366	2855	2525	2850	3053	4100	3660	3126	2915	2947	Down
19188	'Psme2'	-0.6781	0.000100445	0.00107833	1799.13	1769.16	1293.18	1879.83	1624.1	1645.76	2142.98	3031.05	2902.01	2322.09	2158.01	1844.19	Down
19204	'Ptafr'	0.557548	0.0020798	0.0104063	109	126	107	155	164	104	137	45	66	100	78	108	Up
19206	'Ptch1'	0.459198	0.000522282	0.00366429	1203	1139	1338	1210	1337	1179	930	529	610	935	797	1066	Up
19207	'Ptch2'	1.08334	1.13797e-06	3.88589e-05	61	59	107	79	109	65	61	28	30	36	26	44	Up
19219	'Ptger4'	0.636785	0.000882381	0.0054674	111	117	83	133	163	92	121	69	47	66	58	99	Up
19222	'Ptgir'	1.25757	2.2735e-07	1.04933e-05	53	64	95	90	128	69	100	19	28	32	37	46	Up
19227	'Pthlh'	0.913164	0.00528768	0.0216084	31	38	18	24	20	23	46	6	13	14	15	21	Up
19229	'Ptk2b'	1.01768	1.0576e-08	8.32942e-07	472	642	638	697	874	553	790	212	215	314	297	460	Up
19240	'Tmsb10'	-0.559407	3.31242e-05	0.000498831	4712	5511	4706	4543	5322	5154	5829	7927	7320	6180	6393	5568	Down
19241	'Tmsb4x'	-0.792887	4.47252e-05	0.000614989	33447	31933	23226	24641	27772	27985	32276	54279	53064	44483	41543	26119	Down
19252	'Dusp1'	-1.23539	1.77791e-10	2.44221e-08	3925	3501	5091	2738	3147	4799	2948	5576	9907	8734	8750	6497	Down
19259	'Ptpn5'	-0.916756	0.00624282	0.0245279	16	10	10	10	20	21	10	20	11	26	21	41	Down
19260	'Ptpn22'	0.640049	0.0131642	0.043876	113	247	156	240	151	149	263	89	63	92	127	181	Up
19264	'Ptprc'	0.904305	8.57146e-05	0.000965555	1658	2166	1621	2341	2233	1716	3410	635	657	1275	1062	1679	Up
19266	'Ptprd'	-0.519697	1.48372e-10	2.08035e-08	720	718	639	628	780	640	570	790	891	873	863	887	Down
19268	'Ptprf'	0.449343	0.00444259	0.0188629	8221	7102	10029	7483	8893	8206	5947	3455	4039	5439	6076	7634	Up
19273	'Ptpru'	0.726726	0.000281553	0.00229862	1170	1174	1768	958	1097	1169	835	480	395	619	829	896	Up
19275	'Ptprn'	-0.761339	0.00182817	0.00943816	80	58	57	51	52	69	46	116	114	76	82	52	Down
19276	'Ptprn2'	0.8159	0.0124373	0.0419748	20	12	28	29	25	19	15	10	7	18	9	10	Up
19277	'Ptpro'	0.650155	0.000862316	0.00537958	101	111	121	112	138	85	144	40	55	70	63	108	Up
19301	'Pxmp2'	-0.540114	0.00202205	0.0101876	224	189	228	196	183	185	178	342	266	227	252	182	Down
19309	'Pygm'	-0.494461	0.000757152	0.00487591	428	526	451	751	580	445	409	521	677	635	612	797	Down
19329	'Rab17'	0.608868	0.00170124	0.00893959	57	53	67	56	43	56	44	32	30	42	26	28	Up
19352	'Rabggtb'	-0.502258	9.34385e-05	0.00102572	385	392	293	372	360	331	405	437	504	525	469	356	Down
19361	'Rad51'	-0.700919	0.00536111	0.0218217	15	19	14	30	21	29	30	40	29	30	33	32	Down
19363	'Rad51b'	-1.29644	7.04361e-06	0.000163362	22	24	27	24	25	23	21	77	67	41	43	27	Down
19377	'Rai1'	0.6553	0.00463339	0.0194915	715	763	918	881	843	880	712	216	285	495	526	870	Up
19384	'Ran'	-0.487111	0.000161593	0.00152124	2113	1935	1602	1803	2080	1838	2194	2671	2663	2346	2429	1946	Down
19385	'Ranbp1'	-0.411468	0.00411249	0.0177505	816	881	730	793	881	867	1142	1045	1244	1018	981	876	Down
19395	'Rasgrp2'	0.554123	1.34681e-05	0.000265281	1336	1751	1580	1649	1309	1527.12	1325	701.01	703	913	1038	1276	Up
19414	'Rasa3'	0.664367	2.04531e-07	9.72306e-06	1242	1447	1500	1536	1429	1405	1529	550	667	920	811	1191	Up
19415	'Rasal1'	1.66526	0.000430298	0.00315404	11	11	11	19	16	7	28	3	2	6	4	6	Up
19419	'Rasgrp1'	1.29855	8.05191e-07	2.89931e-05	209	233	270	320	262	217	414	58	56	114	92	195	Up
19651	'Rbl2'	0.498807	0.000186173	0.00167725	1264.91	1257.1	1372.47	1348.68	1382.3	1276.8	1276.54	515.32	622.24	977.56	990.05	1126.09	Up
19652	'Rbm3'	-0.56328	0.00443534	0.0188427	2153	2286	2017	2021	2227	2065	2699	3378	4021	2465	2677	1811	Down
19653	'Rbm4'	-0.666577	2.15119e-10	2.90615e-08	187.93	163.88	207.57	187.11	185.78	198.41	204.84	280.31	248.38	311.75	264.23	249.08	Down
19656	'Rbmxl1'	-0.432197	7.86892e-05	0.000904022	620	605	546	604	601	598	687	648	878	755	741	645	Down
19659	'Rbp1'	-0.892594	1.26719e-08	9.6515e-07	907	770	782	766	923	786	780	1506	1578	1454	1280	882	Down
19664	'Rbpj'	0.420518	0.000241548	0.00205886	953	900	913	1026	975	830	835	419	495	673	688	842	Up
19671	'Rce1'	-0.454425	8.46798e-05	0.000960327	441	407	375	382	468	436	402	604	486	444	517	485	Down
19679	'Pitpnm2'	0.562362	0.00541763	0.0219793	2225	2775	3326	2758	2556	3004	2058	1012	1059	1552	1848	2835	Up
19696	'Rel'	0.520395	0.000749496	0.00483839	301	280	291	322	368	307	453	154	155	259	212	270	Up
19700	'Rem1'	-0.763726	1.28968e-06	4.30855e-05	89	76	76	90	144	94	76	128	136	145	127	165	Down
19719	'Rfng'	0.427401	0.00347961	0.0155896	438	644	647	616	543	616	476	292	265	417	436	512	Up
19724	'Rfx1'	0.703203	1.6141e-05	0.00030145	643	829	814	788	667	722	677	298	274	369	463	654	Up
19725	'Rfx2'	0.450911	1.07417e-05	0.000225458	496	565	567	534	509	531	528	405	273	334	353	382	Up
19729	'Slc50a1'	-0.521966	0.000714581	0.00467218	1267	1340	1187	1271	1364	1366	1423	2039	2022	1567	1410	1308	Down
19734	'Rgs16'	1.65656	1.73053e-09	1.81981e-07	55	34	48	34	38	35	45	12	9	7	11	20	Up
19743	'Rhag'	-1.65548	0.000356288	0.002733	3	2	8	3	4	6	1	7	9	10	16	13	Down
19744	'Rheb'	-0.442129	4.38017e-06	0.000111205	1507	1430	1274	1350	1472	1494	1390	1627	1862	1824	1837	1442	Down
19746	'Rhd'	-1.95128	4.37642e-05	0.000603998	4	2	5	4	1	1	4	12	9	7	12	12	Down
19769	'Rit1'	-0.457106	0.000416719	0.00307644	951	889	906	830	822	995	946	1242	1212	1152	1046	872	Down
19823	'Rnf7'	-0.735861	5.31917e-06	0.000129536	1229	1147	928	1064	1211	1028	1156	1992	1853	1761	1400	1148	Down
19824	'Trim10'	-0.895864	0.00124791	0.00708258	30	82	113	71	56	103	74	129	112	82	140	171	Down
19882	'Mst1r'	1.03224	0.00122656	0.00698297	75	112	132	113	168	77	73	17	30	51	47	96	Up
19885	'Rorc'	-0.664512	0.000236494	0.00202734	264	226	273	265	212	233	273	309	388	532	298	241	Down
19896	'Rpl10a'	-0.776614	0.000196903	0.00175459	5916	5908	5068	5218	5259	5983	7360	12075	10635	8347	7304	5396	Down
19899	'Rpl18'	-0.799392	0.000114398	0.00117889	8711	8612	7299	7308	7577	8112	10401	17299	15596	11889	10740	7818	Down
19921	'Rpl19'	-0.697035	0.000257164	0.00215463	11268.1	11068.4	9482.23	9814.56	9641.13	11004.6	14132.6	19586.4	19140	15059	13988.7	10239.1	Down
19933	'Rpl21'	-0.819469	6.57368e-05	0.000797285	11872	11792.5	10389	10435.2	10448	11850.1	14859.9	23387.3	23377.5	16440.6	16167.2	11091	Down
19934	'Rpl22'	-0.773751	5.26365e-05	0.000687992	4100	4123	3149	3340	3567	3577	4452	7173	6863	5646	5090	3524	Down
19935	'Mrpl23'	-0.973054	1.26029e-05	0.000252713	760	777	620	651	759	714	885	1854	1576	1136	1006	765	Down
19941	'Rpl26'	-0.834558	5.7782e-05	0.000733905	8163	8415	6835	7202	7487	8125	10292	15898	16537	12214	11203	7455	Down
19942	'Rpl27'	-0.702143	0.000622813	0.00419165	3991	3757	2979	3113	3441	3570	4625	6454	6532	5423	4615	3052	Down
19943	'Rpl28'	-0.727104	6.75659e-05	0.000813604	6419	6964	6202	6413	6258	7098	7874	13645	11080	9087	8453	6886	Down
19944	'Rpl29'	-0.828567	6.3076e-05	0.000776204	7271	7540	6633	6543	6433	7694	9587	15114	14704	10638	9992	7221	Down
19946	'Rpl30'	-0.838077	0.000156125	0.00147955	5632.57	5825.7	4539.47	4798	5020.77	5313.2	7386.42	12121	10367.9	8228	7414	5040.71	Down
19951	'Rpl32'	-0.81839	0.000100016	0.00107497	5688	5685	4591	4674	4883	5644	6810	10786	10898	8213	7128	5028	Down
19981	'Rpl37a'	-0.98441	2.86163e-05	0.000450607	5264	5504	4126	4224	4630	4720	6154	12539	10625	7985	7019	4635	Down
19982	'Rpl36a'	-0.870284	0.000114389	0.00117889	2935	3106	2308	2585	2692	2663	3694	6405	5594	4324	4053	2502	Down
19988	'Rpl6'	-0.687685	0.000223401	0.00193663	11236	10713	9523	9403	9572	10410	13509	18123	19071	15024	13338	9925	Down
19989	'Rpl7'	-0.742101	0.000106251	0.00111542	12651	11936	9715	10096	10723	11497	14442	21367	20639	17190	15448	10736	Down
20005	'Rpl9'	-0.772962	4.64116e-05	0.00063068	7448	7527	6101	6108	6962	7030	8637	12884	13353	11325	9456	6601	Down
20016	'Polr1c'	-0.48354	0.000205449	0.00181019	577	566	481	492	551	535	560	728	772	674	638	523	Down
20018	'Polr1d'	-0.666824	0.000119975	0.00122006	844	889	757	818	838	911	1032	1478	1488	1159	1147	823	Down
20020	'Polr2a'	0.67382	0.00258629	0.0123175	1983	2929	3379	3023	2675	2699	2163	873	866	1688	1671	2676	Up
20021	'Polr2c'	-0.489451	5.87341e-05	0.000739115	898.9	954.31	881.25	914.64	918.76	943.93	948.5	1272.57	1336.39	1101.68	1092.44	943.57	Down
20022	'Polr2j'	-0.861713	4.03036e-06	0.000104473	631	600	547	574	540	558	660	1169	1187	931	820	590	Down
20024	'Sub1'	-0.71809	3.61843e-05	0.000529406	1755	1662	1279	1472	1618	1530	1952	2854	2759	2246	2219	1610	Down
20042	'Rps12'	-0.921292	5.14185e-05	0.000674932	8845	8897	6476	7332	7519	7866	10528	19773	16239	12552	11859	7692	Down
20044	'Rps14'	-0.823407	0.00011813	0.00120659	7184	7452	5924	6181	6436	7176	9461	14821	13444	11019	9562	6528	Down
20054	'Rps15'	-0.887547	7.86063e-05	0.00090363	12737	12712	11164	11145	11074	12536	15349	30460	23956	17757	15919	12182	Down
20055	'Rps16'	-0.836295	6.83382e-05	0.000819769	8008.25	7533.25	6403.96	5961.99	7199.07	7177.71	9616.8	14917.6	14620.5	11849.1	9923.83	6919.67	Down
20068	'Rps17'	-0.830857	7.09181e-05	0.000839764	5181	4942	4089	3928	4440	4618	6095	9822	9117	7242	6589	4430	Down
20084	'Rps18'	-0.765173	0.00014343	0.00139435	5412	5220	4416	4317	4646	5028	6830	9170	9946	7487	7031	4758	Down
20085	'Rps19'	-0.851067	4.03133e-05	0.000572341	4350	3975	3395	3210	3424	3885	4460	7496	7784	6159	5425	3410	Down
20088	'Rps24'	-0.755005	0.000438541	0.00319926	12558	13321	11336	11898	11365	12611	17615	26257	23634	18245	16167	11760	Down
20090	'Rps29'	-0.906681	3.09637e-05	0.000473225	3144	3325	2465	2538	2496	2769	3249	6348	5933	4582	3967	2653	Down
20091	'Rps3a1'	-0.753506	0.000214601	0.00187174	18797	18723	15537	15672	16897	17572	23607	34981	33247	25975	23577	16560	Down
20102	'Rps4x'	-0.770747	0.000174054	0.00159871	15522	14510	12631	12855	13313	14169	18825	28429	27148	21214	19205	13144	Down
20103	'Rps5'	-0.822467	9.36693e-05	0.00102703	8979	8719	7725	7750	8160	8924	11265	18708	16694	13273	11336	8242	Down
20104	'Rps6'	-0.736374	0.00395746	0.0172341	402.45	221.61	305.54	195.12	291.28	320.78	444.26	593.54	607.15	389.78	392.86	298.37	Down
20115	'Rps7'	-0.777759	0.00020549	0.00181019	9856	9287	7666	7905	8523	8946	12336	16652	18450	13988	12202	8287	Down
20116	'Rps8'	-0.664838	0.000230782	0.00199036	1797.28	1741.16	1529.16	1694.25	1765.01	1830.12	1982.72	3114.18	2920.6	2547.23	2193.41	1537.9	Down
20130	'Rras'	-0.513694	9.34068e-05	0.00102572	2435	2651	2519	2406	2352	2691	2504	3737	3602	2836	3055	2637	Down
20148	'Dhrs3'	-0.475817	4.88848e-07	1.96755e-05	3098	3571	3727	3137	3414	3587	3089	4522	3817	3923	4679	4041	Down
20166	'Rtkn'	0.441662	2.02502e-06	6.23611e-05	765	724	875	651	815	748	666	394	479	566	533	511	Up
20183	'Rxrg'	-0.937258	0.00356754	0.0158874	12	17	16	21	21	8	35	34	31	43	21	30	Down
20186	'Nr1h4'	0.928307	0.0108349	0.0377366	25	18	12	10	22	29	32	10	8	8	15	9	Up
20193	'S100a1'	-0.863883	0.000191933	0.00171774	2148	2191	1754	2162	1934	1915	2606	5092	4066	2824	2794	1927	Down
20194	'S100a10'	-0.569392	0.00166041	0.0087727	1904	2460	1699	2094	2130	2066	2875	3373	3442	2746	2674	2032	Down
20195	'S100a11'	-0.515418	0.0035101	0.0156844	5891	5959	5922	5734	6538	5968	8167	10609	8910	7026	7355	5870	Down
20196	'S100a13'	-1.02346	7.47157e-06	0.000171143	1069	1137	872	913	871	935	1110	2617	2096	1630	1467	966	Down
20200	'S100a6'	-0.842435	0.00016984	0.00157485	4561	4486	3624	3282	4690	3151	4741	9250	7715	5498	5659	3852	Down
20201	'S100a8'	-0.59642	0.00481326	0.0200911	379	452	261	407	379	240	275	498	466	647	380	302	Down
20210	'Saa3'	1.49762	1.79431e-05	0.000323662	68	160	127	247	51	112	144	44	40	51	48	22	Up
20230	'Satb1'	0.549141	0.000523929	0.00367445	286	254	315	291	312	299	386	147	130	187	196	292	Up
20257	'Stmn2'	-0.428065	0.00382835	0.0168023	1376	1656	1310	1251	1341	1512	1341	1859	2024	1585	1586	1277	Down
20272	'Scn7a'	-0.415445	0.000929086	0.00565658	3449	2771	2495	3571	4305	3260	2460	3558	3741	3936	3727	4033	Down
20289	'Scx'	-1.03196	3.76524e-08	2.403e-06	189	152	164	114	182	215	143	280	403	299	289	233	Down
20299	'Ccl22'	1.39561	2.36795e-07	1.08074e-05	81	183	132	153	141	111	214	36	34	33	73	75	Up
20300	'Ccl25'	-0.625974	0.00880765	0.0322668	23	31	25	25	32	26	39	44	49	46	31	27	Down
20301	'Ccl27a'	-1.03366	0.00256934	0.0122724	15.83	29.94	15.68	20.43	11	18	18.43	34.84	51.7	39.16	14.24	25.56	Down
20311	'Cxcl5'	-2.03171	0.00865588	0.0318305	24	70	9	138	142	50	171	544	183	669	49	99	Down
20316	'Sdf2'	-0.56057	4.22858e-05	0.000592899	760	694	692	698	640	632	796	948	1070	1008	892	682	Down
20321	'Frrs1'	0.450441	0.00945184	0.0338996	81	105	75	87	112	75	103	67	36	62	63	72	Up
20322	'Sord'	0.675372	4.09869e-06	0.000105653	642	535	757	567	542	488	409	276	253	292	371	399	Up
20333	'Sec22b'	-0.526347	4.90655e-06	0.000121893	840	708	684	707	754	705	757	937	1098	980	935	769	Down
20335	'Sec61g'	-0.934861	2.12076e-05	0.000365125	576	615	462	535	535	555	681	1215	1266	884	866	513	Down
20343	'Sell'	0.893207	6.01263e-05	0.000750613	874	844	804	1092	1347	942	1905	347	513	716	490	658	Up
20344	'Selp'	0.728795	0.000408777	0.00303232	65	104	79	114	83	56	60	34	35	47	48	54	Up
20345	'Selplg'	0.418767	0.00207514	0.0103908	899	1394	964	1213	1188	1043	1348	630	641	834	727	1063	Up
20351	'Sema4a'	0.844544	3.19228e-06	8.70142e-05	696	919	803	927	1021	756	711	277	265	416	475	687	Up
20352	'Sema4b'	0.586252	0.00010223	0.00109282	380	415	522	478	452	393	437	224	188	220	289	407	Up
20354	'Sema4d'	0.933816	2.11729e-07	9.99663e-06	322.28	389.39	389.87	435.77	435.63	409.94	527.16	140.15	144.33	196.44	178.7	333.97	Up
20355	'Sema4f'	0.469375	1.65897e-06	5.29512e-05	712	731	824	702	832	735	589	412	376	488	534	576	Up
20360	'Sema6c'	0.5223	0.00518594	0.0212725	56	85	81	64	77	84	54	41	32	47	42	63	Up
20364	'Selenow'	-0.727515	3.67425e-05	0.000534003	3034	3547	3204	3220	3002	3261	3685	6635	5217	4550	4111	3402	Down
20365	'Serf1'	-0.786201	5.2132e-06	0.00012729	101	65	64	70	70	78	67	141	102	125	101	96	Down
20371	'Foxp3'	0.775183	0.010406	0.0366348	18.43	31.58	44.12	46.11	31.75	31.48	61.14	18.91	14.33	21.74	17.34	29.49	Up
20375	'Spi1'	0.561556	0.000131796	0.00131074	466	641	528	682	721	504	603	244	291	460	354	471	Up
20377	'Sfrp1'	0.570587	0.000742433	0.00480285	227	277	375	412	389	282	344	222	169	165	180	257	Up
20383	'Srsf3'	-0.736134	1.4189e-05	0.000276141	2576	2210	1622	1948	2189	1951	2119	3590	3596	3254	2833	2087	Down
20384	'Srsf5'	0.704895	4.51213e-14	1.30485e-11	5487	6122	5083	5239	6448	5447	5554	2338	2820	2952	3609	3880	Up
20389	'Sftpc'	-0.574335	0.000201222	0.00178363	353586	323718	334386	271778	338068	304606	287818	388974	566555	427136	398815	305294	Down
20393	'Sgk1'	-0.538242	6.31669e-05	0.00077629	3289	3660	3140	3199	3291	3435	2635	3557	5212	4938	3775	3464	Down
20401	'Sh3bp1'	0.887195	8.24666e-07	2.95793e-05	522	708	833	704	714	721	642	206	230	337	420	519	Up
20404	'Sh3gl2'	-0.712915	0.00892989	0.0325963	17	11	18	18	19	19	20	36	25	16	27	23	Down
20409	'Ostf1'	-0.422075	0.000396104	0.00296685	2124	2252	2010	1969	1979	2157	2151	2589	2846	2524	2551	1952	Down
20422	'Sem1'	-0.897964	0.000127571	0.00127834	989	1028	751	773	864	862	1029	2132	1866	1352	1172	804	Down
20438	'Siah1b'	0.434431	0.00956391	0.0342311	56	67	54	57	67	65	73	50	34	44	39	41	Up
20439	'Siah2'	-1.11	5.27212e-16	2.21765e-13	152	170	185	164	180	176	171	375	376	320	286	283	Down
20440	'St6gal1'	0.404527	1.92145e-05	0.00034096	981	921	1105	1199	1217	942	1210	579	687	794	762	863	Up
20442	'St3gal1'	0.467231	0.00903328	0.0327966	2603	3283	3272	3071	3425	3032	2536	1203	1349	2002	2174	3318	Up
20447	'St6galnac3'	-0.704005	2.08988e-09	2.11363e-07	206.1	233.67	174.42	206.46	250.32	266.45	188.17	332.56	293.33	335.39	304.19	322.91	Down
20449	'St8sia1'	0.776976	0.000247399	0.0020913	60.75	90.86	75.18	92.17	83.84	50.44	107.15	44.4	30.44	43.08	37.88	55.67	Up
20452	'St8sia4'	0.439087	0.00148122	0.0080657	776	654	590	706	857	608	756	473	468	595	349	441	Up
20462	'Tra2b'	-0.588265	1.92003e-08	1.37623e-06	2261	2050	1903	2015	2041	2053	2030	2796	3091	2871	2664	2294	Down
20463	'Cox7a2l'	-0.674638	0.000314654	0.00249359	1845	1691	1558	1484	1549	1733	2085	2944	2961	2444	2136	1529	Down
20492	'Slbp'	-0.595543	1.4398e-07	7.20213e-06	429	437	375	453	402	376	489	553	654	570	568	505	Down
20500	'Slc13a2'	1.23162	0.00265694	0.012567	55	55	30	164	80	63	157	38	28	51	15	32	Up
20501	'Slc16a1'	0.583081	8.68464e-05	0.000971798	490	479	530	574	631	365	475	214	246	310	316	446	Up
20514	'Slc1a5'	0.464061	3.28234e-09	3.08374e-07	2491	2377	2720	2513	2329	2409	2482	1546	1398	1445	1893	1782	Up
20516	'Slc20a2'	0.435025	9.6213e-06	0.000207059	370	407.21	376	462	421	402	395	209	243	249	294	356	Up
20517	'Slc22a1'	-0.862204	0.0030604	0.014069	18	33	13	28	14	18	28	46	39	33	31	26	Down
20521	'Slc22a12'	1.40545	0.012041	0.0409783	10	25	14	18	4	19	8	0	7	3	9	5	Up
20523	'Slc25a14'	-0.479752	0.00414359	0.0178472	111	89	95	110	119	110	104	165	145	130	108	103	Down
20527	'Slc2a3'	0.545223	5.41842e-05	0.00069982	210	243	199	235	243	192	226	98	104	141	142	202	Up
20531	'Slc34a2'	0.673891	0.00265335	0.0125596	25579	28653	31283	27653	34019	23787	18513	6102	12376	17482	20035	21727	Up
20533	'Slc4a1'	-0.942681	0.000499445	0.0035403	100	194	290	183	119	216	170	332	254	172	359	460	Down
20537	'Slc5a1'	0.557095	0.00248787	0.0119692	106	66	90	116	82	59	86	54	47	49	61	52	Up
20539	'Slc7a5'	1.11568	0.000922837	0.00563481	52	82	121	117	87	85	110	16.26	14	45	47	78	Up
20544	'Slc9a1'	0.542883	0.0107194	0.0374544	764	974	1086	1052	991	972	794	314	355	585	739	999	Up
20555	'Slfn1'	0.868203	0.000433879	0.00317666	157	189	146	222	231	152	283	54	75	115	75	175	Up
20558	'Slfn4'	1.01333	0.0137363	0.045431	76	121	61	210.03	147.03	75.92	127	16	25	81	33	113.14	Up
20589	'Ighmbp2'	0.669002	9.14646e-07	3.22443e-05	194	180	207	197	188	182	179	77	69	122	130	143	Up
20602	'Ncor2'	0.567833	0.0043767	0.0186473	1510	1982	2626	2134	1967	2231	1692	745	804	1287	1395	2024	Up
20608	'Sstr4'	0.877803	0.00897917	0.0326946	17	15	24	25	22	18	15	2	7	11	15	13	Up
20610	'Sumo3'	-0.503446	1.56903e-06	5.05036e-05	1762	1778	1466	1701	1732	1588	1647	2174	2328	2217	2026	1771	Down
20612	'Siglec1'	1.01662	2.88521e-06	8.11542e-05	189	295	250	379	369	226	269	69	87	136	175	169	Up
20613	'Snai1'	0.643406	0.00366852	0.0162472	262	336	326	334	416	335	286	76	152	249	188	297	Up
20617	'Snca'	-1.08904	4.73087e-05	0.000639583	123	205	246	308	251	191	402	636	518	400	425	331	Down
[truncated: 2,857 more rows]

## Sheet: S. maltophilia vs NNK
NCBI Gene ID	Gene Symbol	Log2 FC	P value	Q value	S. maltophilia_1	S. maltophilia_2	S. maltophilia_3	S. maltophilia_4	S. maltophilia_5	S. maltophilia_6	S. maltophilia_7	NNK_1	NNK_2	NNK_4	NNK_5	NNK_6	NNK_7	Change
[truncated: 843 more rows]

[truncated: 2 more sheets: CTL vs NNK_S. maltophilia, S. maltop vs NNK_S. maltop]
