# Supplementary material for: Stenotrophomonas maltophilia promotes lung adenocarcinoma progression by upregulating histone deacetylase 5
Source: Front Microbiol. 2023 Feb 1;14:1121863. doi: 10.3389/fmicb.2023.1121863 (PMC9929947; doi:10.3389/fmicb.2023.1121863)
Supplement: Supplementary file 1 [file Data_Sheet_1.ZIP › Supplements/table S2.xlsx]

## Sheet: Sheet1
NCBI Gene ID	Gene Symbol	S. maltophilia_1	S. maltophilia_2	S. maltophilia_3	S. maltophilia_4	S. maltophilia_5	S. maltophilia_6	S. maltophilia_7	NNK_S. maltophilia_1	NNK_S. maltophilia_2	NNK_S. maltophilia_3	NNK_S. maltophilia_4	NNK_S. maltophilia_5	CTL_1	CTL_2	CTL_3	CTL_4	CTL_5	NNK_1	NNK_2	NNK_4	NNK_5	NNK_6	NNK_7
11486	'Ada'	83	112	74	74	63	72	115	67	79	6662	71	77	114	93	121	123	117	126	97	119	130	108	100
11504	'Adamts1'	595	551	658	745	678	648	489	626	613	719	343	528	862	937	1327	910	1376	840	791	1236	889	741	828
11539	'Adora1'	131.36	218.72	182.02	202.22	152.53	170.97	207.45	221.92	539.47	347.68	199.97	247.88	85.49	60	68	83.77	94	111.53	92.67	102.84	115.96	198.74	107.92
11572	'Crisp3'	13	10	8	11	12	5	27	10	11	7	10	6	7	5	4	2	3	1	0	0	3	3	1
11865	'Arntl'	151	415	142	275	450	394	320	193	171	206	183	420	376	521	690	494	564	582	565	539	488	569	846
11941	'Atp2b2'	316	176	269	163	163	257	190	325	247	167	196	242	98	71	73	136	137	167	119	104	127	148	208
11950	'Atp5pb'	2687.21	2533.12	2103.48	2432	2491.38	2406.15	3092.1	2442.35	3596.16	3466.61	3769.17	2414.24	3680.07	4088.11	3320.72	3001.16	2405.82	2403.51	2748	2352.18	2344.16	2467.63	2354.6
12029	'Bcl6b'	927	715	662	750	842	794	762	643	384	498	500	523	1472	981	1051	796	1160	821	772	759	849	766	612
12069	'Bex2'	148	158	119	124	118	151	87	109	94	142	135	151	109	189	227	169	186	177	171	210.16	174	152	165
12075	'Bfsp1'	32	25	34	37	43	23	30	33	34	22	28	30	19	16	13	25	19	13	26	14	19	17	16
12265	'Ciita'	1190.27	822.4	636.1	1962.24	874.58	946.05	1553.39	600.59	547	446.39	527.91	609.58	522.23	308.4	365.86	413.03	1219.88	592.78	529.85	1827.78	1511.49	981	708.52
12301	'Cacybp'	1052	846	725	797	835	844	1016	747	758	725	1073	823	2084	2277	1860	1825	1398	1578	1946	1850	1064	1446	1205
12478	'Cd19'	410	422	415	494	610	375	1146	432	589	377	186	276	196	171	307	196	223	192	169	252	275	284	147
12483	'Cd22'	395	432	429	541	589	425	1202	448	683	400	239	299	67	86	213	148	209	147	169	253	297	289	183
12575	'Cdkn1a'	1225	3312	1714	2242	1571	2220	1359	2256	2813	2451	2321	3023	4321	3916	3765	4691	4664	4078	5310	3709	4521	4244	5692
12608	'Cebpb'	747	641	825	691	987	1048	769	487	689	662	350	589	1549	2082	1998	1602	1625	1140	951	1307	844	919	775
12696	'Cirbp'	1071	1514	1253	1235	1462	1291	1237	1453	1167	1197	973	1069	651	654	622	626	720	763	739	605	771	750	704
12903	'Crabp1'	40	20	23	32	21	26	29	28	6	28	17	11	94	126	149	97	66	59	77	29	58	46	46
12916	'Crem'	293	244	239	241	291	280	306	193	235	217	310	253	746	734	595	683	568	517	586	574	437	374	388
13025	'Ctla2b'	301	330	278	247	231	289	311	252	210	258	327	232	957	906	722	983	711	527	734.93	514.17	522	381	376
13078	'Cyp1b1'	310	317	208	323	264	258	360	324	680	393	304	308	154	121	133	206	162	237	206	209	222	316	343
13087	'Cyp2a5'	6138.41	3601.51	3842.24	5480.73	2785.4	3031.9	7776.98	5142.96	3769.24	6023.43	2586.83	2709.35	3572.69	2645.31	2292.38	2446.64	1335.98	3128.14	1703.02	1589.89	1439.99	3073.22	3062.7
13170	'Dbp'	1583.55	429.99	1895.48	748.7	418.52	604.6	610.74	1838.08	1382.59	1369.82	871.71	585.34	45.52	54.49	36.17	141.61	78.11	144.8	148.43	107.17	209.57	322.09	17.69
13202	'Ddt'	468	401	352	370	331	373	365	408	437	471	474	422	599	545	538	482	295	312	378	315	341	372	329
13388	'Dll1'	534	567	432	529	433	507	468	505	381	417	345	418	435	535	595	723	918	902	622	799	785	559	550
13447	'Doc2b'	21	42	65	21	24	22	24	106	132	39	67	35	14	10	10	20	13	16	16	25	48	35	44
13609	'S1pr1'	5353	6698	5354	6325	5350	6314	4863	6422	5225	5077	5833	7045	8176	8973	9604	8105	10003	8291	9757	7640	7848	8208	9603
13638	'Efna3'	44	61	46	46	49	48	36	52	57	168	60	62	29	19	26	39	17	25	16	25	30	23	25
13717	'Eln'	2218	7146	3837	4803	5472	4698	3422	3450	4186	2841	2737	6404	1902	1962	2430	3215	3889	6318	5579	6013	6443	8411	8779
14128	'Fcer2a'	382.22	342.39	388.02	495.62	493.19	328.33	1072.77	414.92	361.15	255.84	197.66	175.81	114.76	100.98	169.85	110.28	135.85	128.8	152.91	179.15	193.55	264.23	131.02
14165	'Fgf10'	147	156	129	182	241	141	121	142	139	173	82	137	128	173	240	215	331	248	245	369	236	225	238
14204	'Il4i1'	85	95	89	149	96	94	316.4	84	110	93	116	105	51	43	73	39	70	54	57	80	89	93	70
14221	'Fjx1'	405	571	535	388	411	571	452	620	487	594	425	546	136	294	265	446	322	313	343	247	446	373	383
14228	'Fkbp4'	3902	2959	3179	3079	3055	3216	3353	2901	2874	2940	3550	3587	4838	4749	4696	4775	4062	4319	5242	4886	3341	4534	4218
14432	'Gap43'	231	261	217	150	251	201	178	230	188	204	243	222	302	331	381	319	290	333	319	343	275	288	300
14433	'Gapdh'	12168	12222.9	11478.9	12526.9	12007	12279	17360.7	11969	25951	26356	19618	11969	18493.8	17817	15796	13737.1	11694	12450.6	13489	12363	11706	14577	11078
14573	'Gdnf'	252	165	328	185	203	254	178	262	184	178	197	285	68	91	131	112	117	114	138	194	180	179	139
14613	'Gja5'	835	704	654	618	973	723	714	480	277	500	666	634	1255	1247	1327	1017	1125	981	845	949	718	744	680
14651	'Hagh'	547	540	530	457	413	547	527	590	567	554	708	543	587	762	686	664	427	464	464	448	449	453	473
14709	'Gng8'	14	21	25	23	31	18	15	11	9	16	12	9	52	38	26	32	33	25	25	28	23	32	17
14990	'H2-M2'	28	41	29	88	27	51	88	14	36	15	318	38	17	23	15	28	25	8	18	23	34	27	19
15000	'H2-DMb2'	363.25	391.7	368.62	432.92	483.22	359.38	938.45	377.53	484.29	288.5	425.45	244.23	259.55	226.84	289.52	240.97	234	148.49	259.55	260.75	287.33	205.09	146.66
15001	'H2-Oa'	166	147	147	212	207	181	437	148	117	104	184	87	142	132	109	93	82	64	78	75	79	72	50
15002	'H2-Ob'	338	351	343	422	589	345	1170	409	323	263	201	248	136	108	195	173	194	152	148	199	186	198	113
15423	'Hoxc4'	9	12	10	12	17	11	14	7	49	70	2	8	1	0	3	4	6	4	1	6	4	14	4
15476	'Hs3st1'	542	615	590	424	440	564	557	706	481	473	776	568	311	354	301	306	274	344	245	363	383	417	428
15481	'Hspa8'	26020	18975	24454	22026	16625	20230	21838	17783	22785	20836	26571	20014	41300	49520	52276	52619	44544	47856	55003	57381	35957	45926	46631
15502	'Dnaja1'	2352	1842	1921	1950	2027	1902	2033	1770	1951	1808	2523	2077	6737	7880	6287	7019	4875	6132	7621	7733	3543	4822	4285
15505	'Hsph1'	1771	802	1041	1118	803	898	1236	810	934	1067	1240	1182	2703	2232	2067	2782	2342	3459	4038	4445	1401	3175	2659
15511	'Hspa1b'	101.12	92	130.66	88.22	81.74	72.29	107.99	100.92	155.43	243.08	406.08	110.18	2761.91	2996.56	1924.5	2525.6	1774.89	2412.63	2807.11	3929.61	451.32	1608.61	746.58
15512	'Hspa2'	484	386	471	372	364	399	370	375	362	395	283	380	470	346	452	562	644	738	640	659	578	715	656
16502	'Kcnc1'	10	13	13	16	15	9	9	7	271	21	3	18	5	0	4	3	5	5	2	16	14	7	8
16529	'Kcnk5'	236	219	206	209	282	238	164	179	201	192	181	291	539	702	631	402	521	517	297	462	271	257	264
16598	'Klf2'	3099	3642	3869	4139	3124	4456	3121	2914	3222	3830	3029	4037	8647	7361	7326	6239	6255	4750	5442	3782	5956	4968	4790
16600	'Klf4'	1729	1922	1592	1755	1361	1602	1193	1566	1585	1644	1265	1559	2820	2848	3007	2647	3639	2429	2004	2305	2766	2413	2779
16764	'Aff3'	666	1028	1007	897	655	828	674	1271	955	826	698	1052	411	344	538	424	715	565	575	503	684	691	767
16772	'Lama1'	7	11	9	9	8	9	9	3	2	6	8	3	12	6	19	19	54	22	15	46	11	13	17
16858	'Lgals7'	8	9	3	12	13	9	10	2	13	2031	0	0	6	0	4	3	4	6	5	8	3	7	6
16956	'Lpl'	1961	3885	2817	3826	2104	2119	2504	4097	13018	11467	3205	3896	1222	1249	1791	1519	1985	2555	2277	1923	2039	4195	3446
17060	'Blnk'	153	147	168	212	192	149	320	128	192	175	132	123	106	97	121	94	100	94	103	109	113	128	87
17133	'Maff'	372	463	420	417	414	444	441	374	430	397	430	428	625	700	662	922	840	698	641	701	720	514	549
17203	'Mc5r'	51	45	31	38	33	52	39	63	115	71	88	54	7	8	7	7	11	15	13	18	22	28	25
17285	'Meox1'	441	362	342	374	410	428	347	396	259	283	383	369	487	506	447	474	504	482	556	431	525	476	456
17342	'Mitf'	295	266	266	244	258	242	182	301	252	253	264	289	106	124	164	174	221	213	192	219	200	216	198
17996	'Neb'	14	13	24	32	27	16	22	21	4811	1732	6	10	3	4	14	10	16	11	10	28	15	19	13
18030	'Nfil3'	60	149	60	116	142	132	116	66	136	142	114	141	244	216	311	263	353	290	271	340	207	238	428
18124	'Nr4a3'	67	98	64	124	125	82	125	87	165	155	108	84	221	240	169	250	400	255	233	394	326	274	218
18143	'Npas2'	42	133	46	116	178	119	116	48	44	105	33	163	156	166	268	165	274	246	206	244	206	236	489
18162	'Npr3'	3992	4071	3418	3660	3102	3437	3210	2197	2734	2068	2512	2277	4161	3937	6308	5304	7239	6826	6076	5684	5318	4684	5566
18218	'Dusp8'	892	725	861	712	695	799	578	731	507	593	500	788	1862	1137	1309	1049	1301	914	897	803	977	1036	852
18451	'P4ha1'	2488	1899	2171	2086	2022	2140	1834	1869	1815	1864	2316	2585	1999	2410	2797	2839	2739	2966	3500	3382	2346	2713	2782
18604	'Pdk2'	895	1079	1263	1145	1032	1169	925	1227	2064	2004	786	1207	383	601	866	843	930	993	768	726	934	1087	846
18628	'Per3'	1257	441	1408	716	440	614	528	1091	1159	1041	560	758	111	135	206	313	281	404	379	385	441	460	255
18750	'Prkca'	408	380	539	415	362	374	375	517	422	398	349	453	158	193	204	267	279	259	249	263	270	278	343
18752	'Prkcg'	120	133	164	126	119	121	109	136	119	105	66	100	39	36	56	91	134	178	168	199	161	118	130
18793	'Plaur'	857	1017	832	848	969	921	865	856	628	645	984	859	1668	1778	1532	1617	1573	1265	1354	1398	1154	990	1021
18795	'Plcb1'	251	249	208	282	277	245	218	274	215	208	162	226	240	281	351	295	372	451	455	475	390	362	507
18798	'Plcb4'	1708	1859	1743	1717	1374	1553	1384	2385	1771	1572	1659	1968	770	829	972	930	1096	1169	967	1033	1373	1522	1694
19259	'Ptpn5'	16	10	10	10	20	21	10	5	7	6	9	3	20	11	26	21	41	28	30	23	27	23	16
19266	'Ptprd'	720	718	639	628	780	640	570	630	549	757	678	568	790	891	873	863	887	995	1141	1041	928	1113	915
19301	'Pxmp2'	224	189	228	196	183	185	178	192	290	238	235	222	342	266	227	252	182	182	172	139	175	181	144
19700	'Rem1'	89	76	76	90	144	94	76	48	94	59	64	62	128	136	145	127	165	137	138	146	115	88	91
20210	'Saa3'	68	160	127	247	51	112	144	36	97	58	380	154	44	40	51	48	22	20	59	61	57	39	34
20272	'Scn7a'	3449	2771	2495	3571	4305	3260	2460	3435	2050	2963	2442	3020	3558	3741	3936	3727	4033	4588	5043	4386	3517	3938	4157
20311	'Cxcl5'	24	70	9	138	142	50	171	19	12	22	59	52	544	183	669	49	99	209	84	96	53	119	147
20322	'Sord'	642	535	757	567	542	488	409	658	911	713	478	623	276	253	292	371	399	482	394	519	465	496	482
20384	'Srsf5'	5487	6122	5083	5239	6448	5447	5554	6140	4885	5078	4549	5248	2338	2820	2952	3609	3880	3433	3850	3681	4293	3775	4230
20447	'St6galnac3'	206.1	233.67	174.42	206.46	250.32	266.45	188.17	213.05	143.59	163.96	247.56	239.88	332.56	293.33	335.39	304.19	322.91	308.52	328.07	364.41	306.19	299.71	315.02
20452	'St8sia4'	776	654	590	706	857	608	756	691	462	555	526	667	473	468	595	349	441	348	423	404	476	500	567
20514	'Slc1a5'	2491	2377	2720	2513	2329	2409	2482	2940	4654	3504	2298	2502	1546	1398	1445	1893	1782	2098	1747	1864	1927	2901	2199
20521	'Slc22a12'	10	25	14	18	4	19	8	29	18	12	35	35	0	7	3	9	5	11	7	6	8	15	19
20537	'Slc5a1'	106	66	90	116	82	59	86	58	81	92	143	98	54	47	49	61	52	54	55	65	69	67	53
20867	'Stip1'	2467	1691	1955	2088	1740	1885	2123	1769	1704	1831	1974	2010	2470	2737	2696	2965	2782	3305	3839	3876	2011	3551	3050
21648	'Dynlt1b'	593.31	482.24	584.04	463.65	573.66	632.56	741.94	652.59	587.98	682.61	820.12	692.39	1006.66	899.09	673.31	639.84	465.5	586.94	315.44	373.49	545.03	531.78	488.39
21685	'Tef'	6986	4412	8077	4986	3105	4817	4096	8232	7974	6364	5630	5968	1773	1997	2219	3133	2661	3269	3419	2779	3652	3872	3224
21825	'Thbs1'	705	819	821	810	1127	733	801	536	679	751	564	775	914	905	1121	1482	2703	1568	1233	3434	1359	1332	1219
21897	'Tlr1'	143.56	134.54	127.07	221.17	192.98	134.1	364.98	147.01	184	132.55	82.88	125.56	61.08	46.75	82.5	61	93.45	67.42	66.75	85.86	121.01	98.56	62.41
21933	'Tnfrsf10b'	163.97	119.73	115	141	184.02	140.49	127.81	124.46	110	112.98	96.99	140.09	356	292	372.98	263.8	382	293.21	227.32	293.96	181.02	166.28	139
21955	'Tnnt1'	13	11	11	9	6	5	17	9	783	28	8	10	16	29	20	9	19	18	14	7	12	20	15
22151	'Tubb2a'	1516.93	1362.38	1129.2	1412.39	1270.29	1457.41	1473.03	1043.4	933.64	1133.62	1441.85	1226.31	2245.06	2719.06	2360.74	2487.13	2127.18	1832.61	2372.37	2046.71	2037.93	2067	1707.74
22153	'Tubb4a'	118	125	118	118	85	137	100	110	124	109	82	86	106	154	168	193	184	169	168	138	129	246	143
22253	'Unc5c'	101	77	118	121	178	83	72	66	69	106	67	80	111	134	250	212	232	244	261	296	159	169	197
22337	'Vdr'	238	200	254	192	198	176	197	219	217	201	233	259	123	110	84	147	144	127	133	187	154	159	168
22390	'Wee1'	370	285	372	255	224	245	261	374	447	307	291	287	112	153	200	243	220	192	234	206	240	258	264
22403	'Ccn5'	307	237	273	282	496	385	300	166	179	191	175	176	395	579	640	537	469	421	450	419	498	363	297
22413	'Wnt2'	367	304	333	328	574	416	290	284	174	248	300	278	351	579	666	485	450	461	434	444	386	361	341
23886	'Gdf15'	41	35	50	29	38	44	23	41	31	42	29	45	75	91	94	159	115	109	97	99	73	58	61
24059	'Slco2a1'	9170	14108	14748	12484	10753	12953	8193	17331	11966	11242	10907	14793	7792	6577	7680	7374	9921	10132	8704	8884	11237	10529	12156
24066	'Spry4'	469	511	504	605	631	564	382	405	474	475	339	539	715	685	695	594	882	697	713	838	756	701	733
26874	'Abcd2'	343	382	375	437	529	317	388	401	654	518	397	340	154	209	314	227	218	286	292	379	345	380	303
26912	'Gcat'	193	188	158	164.78	130	148.97	196	177	177.9	220	237	213.87	271	305	268	187	189	145	195	162	144.86	174	146
26919	'Zfp346'	583	433	585	517	459	316	438	504	502	498	346	406	197	223	276	205	327	353	349	346	390	355	310
27528	'Nrep'	547	562	536	542	632	561	422	563	546	537	379	519	588	832	998	746	697	786	884	619	695	755	640
28018	'Ubfd1'	475	447	409	458	514	416	486	356	442	438	409	494	535	560	597	592	566	731	727	742	597	656	542
30785	'Cttnbp2'	117	74	91	105	161	114	94	80	44	89	56	97	78	149	161	124	200	146	145	125	103	101	100
30878	'Apln'	950	779	804	873	888	984	666	760	431	572	578	787	1100	1030	1274	1286	1505	1534	1281	1238	1300	1321	1327
50934	'Slc7a8'	149	284	319	255	233	193	174	312	460	216	192	315	75	65	124	135	155	164	141	189	229	177	239
52118	'Pvr'	636	654	661	659	679	685	569	592	578	577	553	750	760	801	724	895	1072	906	884	1104	922	756	810
52639	'Wipi1'	327	367	419	381	379	370	359	488	522	455	361	479	137	226	254	271	314	323	281	315	377	324	395
53325	'Banp'	379	290	333	337	353	333	366	238	274	271	255	341	580	490	499	516	561	746	792	786	494	685	612
53414	'Bysl'	286.97	309.82	271.54	327.39	386.85	367.62	320.25	287.61	265.08	358.93	272.92	286.52	390.13	410.63	391.46	414.62	517.7	381.23	454.93	472.61	419.34	444.43	363.28
53881	'Slc5a3'	138	96	111	151	157	103	161	109	120	178	69	119	189	127	185	205	196	329	289	343	168	274	264
53972	'Ngef'	299	164	311	191	163	190	141	224	222	196	164	226	107	84	113	146	112	147	120	138	129	140	120
54153	'Rasa4'	251	355	367	365	264	335	323	366	408	316	304	367	209	143	165	206	224	219	206	227	294	301	278
56219	'Extl1'	54	28	69	50	51	41	32	67	182	125	34	63	9	24	12	28	37	44	27	30	36	40	34
56275	'Rbm14'	525	552	549	533.72	535	544	543	504.31	511	521.62	473	536.19	591	563.28	662	688.75	734.79	731.72	759.8	762.63	697	748.86	742.79
56363	'Tmeff2'	167	165	109	148	179	152	108	108	122	163	113	110	209	199	173	185	209	177	234	170	200	180	169
56546	'Sec1'	117.23	100.27	155.38	147.36	133.86	103.24	97.07	122.02	121.46	90.32	159.45	170.5	38.47	58.31	87.16	75	60.49	65.83	81.57	119.75	69.33	67.59	62.67
56643	'Slc15a1'	50	36	50	36	38	35	26	53	63	56	43	58	8	11	17	23	15	17	27	45	28	20	20
56722	'Litaf'	841	1002	847	1056	1209	939	1006	871	850	799	1026	986	1597	1215	1422	1404	1562	1373	1368	1658	1368	1203	1070
64009	'Syne1'	1961	2058	1999	2183	2293	1994	1773	1856.02	1735	2016	1153	1860	958	915	1448	1411	2204	2232	2156	2508	2184	2396	2988
65086	'Lpar3'	588	425	537	322	447	498	405	597	442	397	530	495	241	226	208	346	280	306	250	274	329	384	412
66108	'Ndufa9'	1063	1037	814	998	941	921	1288	977	1422	1552	1413	969	1458	1575	1301	1191	948	964	1100	817	968	1085	870
66214	'Rgcc'	2014	3675	2961	2166	1301	2609	2161	3616	4523	3364	5006	3959	2466	3876	3628	4399	2677	2487	3601	2364	3041	2643	3260
66273	'Aamdc'	244	208	202	173	201	221	227	219	262	257	299	259	431	333	297	298	173	205	243	196	183	221	166
66447	'Mgst3'	889	964	825	768	784	928	1040	969	1210	1170	1505	960	1949	1875	1396	1277	835	880	980	834	871	970	761
66696	'Snx31'	5	10	7	3	15	20	9	10	6	5	8	6	27	30	27	20	17	19	19	17	11	19	34
66834	'Acot13'	471	463	387	440	394	463	570	480	542	636	608	474	748	839	630	559	455	419	388	372	378	453	405
66897	'Naa16'	269	223	203	200	276	210	227	212	228	196	185	231	340	343	322	306	306	331	313	384	242	270	296
66917	'Chordc1'	711	629	546	614	651	569	614	543	562	569	595	658	1327	1222	1201	1232	1026	1234	1545	1469	896	1093	1006
66922	'Rras2'	981	1149	836	1076	1196	957	1010	867	768	744	835	867	1165	1334	1431	1326	1113	1254	1479	1435	1259	1264	1246
67035	'Dnajb4'	969	788	830	833	949	820	776	776	868	911	847	908	1298	1814	1910	1768	1502	1498	1407	1619	1089	1112	1191
67038	'Ly6m'	77	62	54	70	65	76	98	99	79	119	59	87	48	25	31	46	45	54	45	40	35	69	68
67101	'2310039H08Rik'	198	231	157	171	196	212	260	202	222	286	299	221	460	354	286	232	183	179	208	145	179	194	139
67149	'Nkain1'	111	97	118	102	110	106	79	97	90	116	69	81	136	183	273	167	143	171	149	111	145	169	146
67212	'Mrpl55'	244	266	226	243	245	265	333	258	278	269	347	221	332	416	319	259	233	224	241	196	210	209	204
67295	'Rab3c'	98	102	115	72	77	103	54	151	166	82	140	206	20	27	34	59	24	50	69	104	88	68	103
67417	'Ears2'	98	108	87	108	117	91.5	114.01	88.86	144.36	134	94	87.54	136.52	112	106.67	159	130.76	166	204.2	163	120.62	176.89	157.99
67492	'Zfand4'	91	83	104	93	80	82	95	108	104	81	90	83	48	55	44	68	66	71	52	66	68	58	94
67579	'Cpeb4'	1394	1145	1195	1229	1412	1222	1074	1279	1118	1132	780	1368	734	1169	1587	2055	2545	2123	1766	2206	1646	1307	1680
67664	'Rnf125'	647.96	677	698.01	723	684.34	717.09	618	642	582	501.02	617.96	721.06	941.07	996	1224.78	772.52	1015	910	884.1	894.01	707	715.02	985
67731	'Fbxo32'	488	453	578	604	436	444	474	571	1211	933	425	510	171	166	251	257	308	418	384	396	428	382	439
67893	'Tmem86a'	287	261	322	314	330	280	337	314	353	255	344	276	159	175	181	192	169	194	199	189	232	198	160
68027	'Tmem178'	239	274	217	278	308	285	202	248	141	194	195	202	353	323	355	297	334	292	352	260	288	285	267
68117	'Apool'	286	276	231	268	258	226	357	263	301	319	378	290	398	448	353	308	214	226	262	200	239	259	219
68119	'Cmtm3'	700	882	767	944	964	881	810	712	688	687	733	700	1165	1017	1026	1109	1196	1167	1166	1116	1179	956	817
68170	'B230118H07Rik'	242	219	186	212	219	232	254	232	263	245	319	206	419	407	354	307	221	183	230	168	200	199	188
68279	'Mcoln2'	48	49	36	55	55	38	74	39	63	39	41	33	19	27	30	30	26	34	26	21	33	25	18
68310	'Zmym1'	226	185	180	195	202	173	202	169	153	143	206	218	320	289	301	290	295	372	313	387	237	308	338
68607	'Serhl'	244.2	227.45	198.96	201.98	227.86	226.51	246.55	222.57	275.03	297.77	298.81	255.82	296.87	334.93	300.38	253.93	197.65	168.88	222.27	198.95	204.54	194.62	146.71
68895	'Rasl11a'	240	373	207	352	460	402	309	204	217	173	339	415	463	493	485	497	518	463	559	515	589	462	546
69066	'1810010H24Rik'	1445	1095	1482	1293	1305	1245	1121	1116	928	922	991	1157	1387	1354	1373	1896	1766	1968	1587	1633	1407	1782	1707
69068	'Tcim'	1496	1603	1132	1519	1275	1402	1371	1500	1177	1351	1548	1399	2058	2897	2835	2684	2051	2223	2545	1988	1826	1639	2026
69168	'Bola1'	296	304	244	235	267	272	326	253	241	273	340	275	501	465	343	299	226	205	247	193	207	228	211
69169	'Fcmr'	354	392	335	479	449	376	851	425	378	304	161	228	157	130	248	167	205	177	175	187	255	234	137
69564	'Nmrk2'	16	16	3	33	11	11	23	18	347	32	3	27	1	4.07	1	4	10	4	9.14	3.45	8	24	7
69694	'Tatdn1'	185.31	184.41	165.29	145.64	125.87	144.84	181.64	157.11	149.57	185.05	194.82	175.97	230.7	211.18	184.5	212.06	139.14	121.97	144.3	145.12	145.93	137.6	117.37
69852	'Tcf23'	80	92	83	108	67	76	66	97	159	82	90	61	19	22	26	36	46	38	52	53	69	45	81
70713	'Gpr137c'	227	190	242	115	126	185	122	287	319	201	246	277	57	91	97	128	128	106	121	112	138	137	185
71514	'Sfpq'	1991	2019	2014	2009	2043	2014	1949	1693	1748	1728	1487	1865	2078	1910	2423	2726	2900	2617	2801	2853	2604	2841	2680
71740	'Nectin4'	344	299	349	277	342	317	317	367	305	458	291	352	156	134	155	190	192	250	208	255	254	234	310
71790	'Anxa9'	202	177.48	209.78	180.17	214.57	217.76	155.39	181.74	152	333.46	241	189.28	103.66	167	146.33	117.68	121	123.57	149.5	137.71	152.53	126.45	147.14
71914	'Antxr2'	1286.71	1230.79	1349.64	1315.7	1580.52	1158.74	1006.86	1240.81	1103.39	1216.82	1036.92	1249.78	1217.99	1387.96	1629.93	1638.71	1750.83	1742.47	1568.97	1804.08	1445.64	1453.81	1786.39
72135	'Pygo1'	221	219	249	223	252	197	148	196	319	252	217	266	128	126	154	151	173	191	162	190	217	194	211
72333	'Palld'	986	1150	1102	1298	1443	1034	975	1067	990	1543	781	928	1180	1192	1861	1529	1756	1825	1669	1769	1674	1829	1657
72393	'Faim2'	429	439	357	395	430	445	349	396	283	357	239	256	309	409	705	471	574	477	445	448	451	534	629
72401	'Slc43a1'	164	175	182	172	177	162	144	193	297	173	167	197	95	93	121	137	123	154	167	155	129	149	153
72480	'Tspyl4'	554	523	546	414	592	495	435	550	522	424	491	637	200	244	277	265	339	289	321	296	384	394	391
72640	'Mex3a'	32	27	33	23	41	23	29	19	20	38	21	25	47	42	42	37	64	39	48	51	43	39	46
73121	'Rflna'	47	51	56	65	75	80	59	63	27	45	36	76	72	74	78	80	94	120	78	93	92	100	56
73230	'Bmper'	251	241	182	252	350	198	235	198	148	178	149	196	259	342	422	424	408	425	433	372	308	331	337
73246	'Rassf6'	88	74	69	93	99	68	102	64	69	89	81	70	109	143	122	117	111	129	124	137	119	124	97
73813	'Fam83e'	84	75	72	107	105	72	123	96	76	100	86	83	45	39	39	33	42	48	29	39	67	76	62
73998	'Herc3'	209	214	211	217	231	218	243	244	272	292	153	195	73	71	100	108	176	164	159	163	147	204	169
74025	'Nphp3'	250	207	244	229	265	197	194	295	252	269	169	284	121	120	148	161	168	194	172	183	169	227	237
74096	'Hvcn1'	583.78	607.14	476.18	713.85	729.69	481.12	1285.44	528.99	589.8	459.73	584.3	432.94	251.15	332.7	508.18	397.43	350.04	297.07	354.41	382.83	417.56	464.88	292.1
74182	'Gpcpd1'	1133	1220	1117	1247	1252	895	1130	1120	1540	1160	921	1011	542	508	758	706	871	810	881	879	918	830	922
74238	'Mterf2'	110	99	113	119	134	125	95	135	156	124	116	114	67	83	89	74	65	85	98	86	83	104	99
74478	'Snx29'	547	479	651	536	552	520	481	574	603	504	473	683	251	233	336	361	411	386	376	434	460	395	477
74840	'Manf'	1768	1592	1426	1623	1559	1478	1876	1313	1318	1188	1988	1501	2796	2860	2561	2400	1761	2084	2790	2343	1925	2494	1901
75141	'Rasd2'	143	124	226	138	135	157	96	195	223	124	127	243	14	26	41	58	85	99	72	126	143	81	78
75607	'Wnk2'	27	46	30	52	31	18	27	51	193	210	11	45	14	9	9	14	32	27	22	23	26	52	48
75750	'Slc10a6'	602	786	733	750	598	682	671	581	772	612	719	749	716	1088	1153	1106	1100	871	1177	1159	954	743	851
76041	'Ccdc125'	139.78	108.37	117.2	105.36	145.43	94.38	108.22	112.38	107.38	109	95.99	126.82	66.6	59.76	86.34	78.33	90.43	69.26	78.3	93.73	77.33	74.87	88.92
76964	'2610028H24Rik'	748.23	848.17	978.79	765.31	856.86	892.87	713.39	1014.97	920.89	827.16	648.76	1150.26	333.37	208	278.92	508.06	574.35	662.8	598.34	653	780.46	562.96	679.1
78672	'9530057J20Rik'	168.9	123	181	145.45	120.2	182.2	137.31	270.91	178.22	176.22	104.58	194.49	49	49	67.44	66.01	75.32	113.68	79.13	80.24	76.34	96.26	113.66
78751	'Zc3h6'	183	161	195	167	200	164	170	217	183	194	108	156	64	66	83	98	104	94	111	95	117	111	131
78754	'Galnt15'	486	1069	1023	1046	786	677	659	994	2001	1207	830	1004	260	321	337	364	548	504	486	773	620	653	855
79362	'Bhlhe41'	388	254	408	293	264	214	231	444	496	389	206	222	101	82	148	150	128	158	146	160	198	210	110
80281	'Cttnbp2nl'	2568	2838	2623	2786	2386	2543	2023	2548	2429	2199	2292	2697	2529	2879	3927	3490	4400	3396	3499	3370	3296	3289	3961
81489	'Dnajb1'	725	626	651	694	680	680	736	684	650	699	904	779	2658	2747	1989	2068	1711	1647	1439	1861	1018	1167	1137
81703	'Jdp2'	529	651	621	516	493	610	489	639	524	537	611	614	596	855	787	998	996	884	938	749	696	758	848
83397	'Akap12'	3112	3201	3204	3140	3729	3413	2753	3152	2105	2519	2286	3116	3865	4532	5784	5956	7146	5539	4808	5661	4351	4239	4302
83558	'Tex11'	81	50	66	63	40	49	54	70	52	43	80	54	14	16	18	35	20	32	35	43	44	34	26
93675	'Clec2i'	62	45	45	56	92	55	124	57	46	45	33	30	13	15	30	23	30	29	22	21	34	25	27
93840	'Vangl2'	85	101	101	92	96	97	83	121	98	109	82	106	54	32	57	46	66	65	53	51	80	82	70
94227	'Pi15'	85	73	52	84	88	52	56	61	70	106	59	71	159	191	268	239	272	178	183	211	143	133	179
98396	'Slc41a1'	711	677	832	758	735	710	650	879	1082	798	614	797	276	341	472	484	574	613	504	702	708	652	678
98752	'Fcrla'	135	115	107	118	188	141	345	161	144	107	71	74	57	79	121	65	77	53	57	76	59	67	44
99543	'Olfml3'	1021	874	1162	933	1241	887	729	887	824	771	702	773	1285	1399	1477	1388	1412	1455	1471	1428	1217	1442	1210
100689	'Spon2'	155	209	94	196	514	246	297	107	77	115	116	171	535	669	644	488	542	526	479	592	410	434	481
100910	'Chpf2'	672	755	814	744	780	823	653	919	736	799	576	781	389	342	407	464	581	541	532	568	691	585	573
101214	'Tra2a'	2125	1762	1648	1755	1743	1630	1522	1430	1561	1434	1442	1637	2237	2377	2463	2488	2143	2139	2321	2506	2012	1872	1973
101401	'Adamts9'	522	586	564	631	559	607	499	579	499	486	375	574	606	614	629	2268	2373	2533	2095	2332	1003	978	962
103655	'Sec14l4'	1530	1373	1883	1312	1310	1675	1238	1786	1638	1347	1629	2054	783	824	1027	1097	1179	1242	1134	1221	1315	1246	1370
104009	'Qsox1'	2597	3292	3168	3042	2456	2833	2862	4337	3839	3050	3500	3812	1672	1684	1867	2270	2304	2318	2264	2363	2957	3021	3447
104156	'Etv5'	2345	2399	3046	2356	2862	2498	1872	2467	2128	1999	1858	2823	788	1079	1309	1244	1421	1564	1330	2063	2330	1592	1525
104479	'Ccdc117'	638	499	539	492	522	504	493	589	557	531	554	638	710	899	946	908	840	978	847	1016	704	698	820
106878	'Smim3'	482	450	405	414	423	440	476	386	273	383	456	419	720	909	842	881	812	694	855	697	617	534	479
107766	'Haao'	91	116	116	115	135	103	196	120	141	90	37	68	29	28	30	28	50	48	52	51	55	53	32
108052	'Slc14a1'	42	55	50	43	47	53	86	48	49	44	28	33	10	20	16	18	16	23	18	27	38	15	10
109050	'Inka2'	420	358	380	347	405	396	341	330	314	352	339	435	589	633	614	775	815	835	744	779	687	597	631
109660	'Ctrl'	4	2	3	10	4	2	8	3	2	2	1	9	14	7	6	8	13	14	9	13	11	8	8
110959	'Nudt19'	353	340	327	337	316	319	443	353	492	482	497	354	488	440	423	384	321	328	377	289	339	384	292
112415	'Zfp607b'	63.99	42	31	50	56	48	43	42	40	47	33	42	62	86	71	69	57	62	63.21	58	67	53	71
117599	'Helb'	191	207	197	228	210	195	211	194	234	226	174	204	77	96	124	106	137	130	141	200	161	167	168
117600	'Srgap1'	317	395	387	367	393	400	278	382	253	323	209	405	182	140	197	247	419	499	401	400	449	484	460
140559	'Igsf8'	655	738	823	734	702	716	680	719	808	701	660	784	397	369	509	561	610	558	550	576	646	553	474
193740	'Hspa1a'	120.71	107.63	146.35	124.78	94.26	109.37	97.75	129.09	141.13	188.22	435.95	130.6	3802	3397.43	2010.43	2248.23	1521.97	1534.3	1858.72	3394.25	335.4	740.11	467.25
195208	'Dcdc2a'	164	131	156	123	159	119	141	112	102	118	113	148	291	163	119	191	188	205	157	168	138	171	268
208154	'Btla'	238	259	215	242	321	196	533	250	304	232	148	175	64	77	133	100	114	79	128	150	136	117	96
209692	'Dhtkd1'	45.86	60.36	101.56	64.72	72.06	60.14	47.15	102.66	125.53	103.4	41.87	66.04	15.2	19.04	33.87	32.65	47.52	34.41	34.59	36.96	49.26	55.44	60.37
209837	'Slc38a5'	396	349	464	342	549	370	299	324	212	250	338	316	618	706	677	615	566	627	771	590	451	525	475
211187	'Lrtm2'	699	631	732	499	540	892	538	995	607	567	687	884	245	319	330	328	355	342	276	314	400	361	387
212706	'N4bp3'	741	700	603	688	675	765	632	702	506	651	530	651	986	831	916	1063	1331	1178	1160	1015	890	885	855
213438	'P2ry10b'	43	58	50.22	44	60	40.2	63	42	67	43	66	41	15	23	32	31	52	23	26	41	40	33	24
214240	'Disp2'	193	137	209	172	217	191	134	131	95	116	84	145	169	186	248	276	398	517	292	471	365	354	274
214424	'Parp16'	145	148	187	155	170	176	158	193	209	163	122	179	95	90	119	116	117	117	106	108	133	151	131
214579	'Aldh5a1'	232	212	224	226	251	239	219	247	293	347	179	252	155	141	155	153	146	202	153	157	155	235	230
216961	'Coro6'	118	266	217	297	228	146	95	258	1001	475	133	213	58	61	91	94	198	197	150	168	211	249	199
217082	'Hlf'	306	140	484	307	185	145	156	362	454	408	160	186	47	51	83	76	105	134	122	132	103	184	107
217143	'Gpr179'	66	82	135	122	82	98	65	141	153	101	79	129	23	25	51	60	76	75	91	73	83	85	106
218038	'Amph'	213	219	193	197	295	216	152	168	116	156	157	195	161	251	331	267	300	303	362	375	321	289	273
218203	'Mylip'	577	677	680	681	679	625	598	858	774	725	571	760	331	424	500	378	461	508	416	490	481	642	642
219228	'Pcdh17'	667	743	778	683	905	715	613	920	687	699	677	834	686	384	513	340	477	389	364	344	515	527	623
226040	'Tmem252'	328.25	304.2	354.67	321.09	350.64	328.21	359.69	242.98	312.82	271.28	368.55	322.59	1491.66	1494.49	1147.58	1012.83	1221.3	690.07	869.52	884.18	501.46	468.74	395.75
226564	'Fmo4'	104	118	99	97	76	107	81	144	191	91	146	132	59	47	59	79	73	76	75	104	76	93	119
226922	'Kcnq5'	148	166	163	198	172	166	126	168	168	178	101	152	56	74	83	109	130	109	98	111	111	106	136
228770	'Rspo4'	50	45	44	34	55	57	43	65	50	36	49	40	50	65	75	80	65	80	78	69	89	88	57
229499	'Fcrl1'	152	157	129	184	164	141	495	149	166	135	109	108	121	93	116	101	89	51	59	74	92	79	63
230828	'Il22ra1'	97	57	126	91	119	84	80	95	115	126	62	130	52	29	37	48	63	88	47	61	67	64	86
231532	'Arhgap24'	397	462	435	441	334	396	363	502	535	474	312	376	124	238	355	290	290	285	303	325	296	333	360
231991	'Creb5'	120	118	144	156	135	127	108	103	85	113	121	101	201	100	203	281	440	235	235	233	179	168	132
231999	'Plekha8'	242	238	233	254	210	230	241	228	248	231	223	260	196	248	301	315	357	331	332	352	314	300	361
232087	'Mat2a'	3248.95	3281.43	2742.67	3274.01	3674.67	3320.27	2934.3	3120.66	3002.85	2961.67	2321.53	3223.16	2804.96	3823.58	4582.93	4078.05	5237.22	4370.72	4488.96	5499.05	3812.42	4144.37	4569.77
232414	'Clec9a'	544	830	741	751	683	745	552	939	647	640	811	875	563	397	418	379	453	372	538	402	566	656	666
233046	'Rasgrp4'	168.56	202.14	187.77	258.43	243.5	189.76	198.39	136.02	166.7	147.48	89.72	143.61	101.62	87.73	131.73	114.2	206.1	175.45	188.3	267.86	194.39	210.13	162.64
233529	'Kctd14'	99	116	110	109	144	97	123	119	156	123	124	142	69	51	44	60	47	56	82	91	83	91	59
233979	'Tpcn2'	407	421	390	361	425	439	381	359	342	286	381	423	510	472	479	736	894	753	626	765	655	381	466
234684	'Lrrc29'	61	67	85	62	99	55	57	81	71	81	80	79	35	34	41	46	43	39	40	40	57	53	41
235281	'Scn3b'	1711	1144	1386	1407	1825	1536	1124	1562	1054	1232	1201	1311	1505	2057	1989	1516	2322	2054	2238	1985	1938	2081	1772
235493	'Fam214a'	517	586	573	589	503	465	551	686	866	815	389	570	229	229	247	279	358	373	414	375	424	502	520
235497	'Leo1'	195	282	166	299	301	259	263	206	171	200	227	303	251	318	358	275	325	345	349	337	328	336	416
238871	'Pde4d'	528	525	538	553	522.01	517	526	516	771	798	547	520	802	549	710	689	754	861	856	884	979	814	902
239364	'Tspyl5'	25	29	34	37	47	32	32	29	43	48	40	51	19	14	22	15	21	28	25	23	23	35	25
240168	'Rasgrp3'	1921	1586	1586	1858	2634	1842	1786	1575	954	1347	1305	1688	2264	2064	2263	2088	2863	2136	2297	2069	1844	1897	1809
241274	'Pnpla7'	422	501	553	627	454	400	411	490	636	435	450	478	198	213	299	273	365	312	298	432	413	337	363
241624	'Exd1'	78	61	86	55	67	63	64	60	55	68	59	60	59	79	78	91	101	83	79	97	95	84	83
242093	'Rxfp4'	28	17	34	20	17	25	8	28	19	26	32	26	9	8	4	16	12	15	10	12	12	16	21
242125	'Mab21l3'	6	12	6	16	9	12	18	11	8	20	30	12	4	2	1	5	2	4	6	7	5	7	4
242409	'Tmem8b'	165	154	194	164	197	194	144	193	229	220	118	217	68	90	125	115	142	149	129	142	159	146	141
242669	'Azin2'	552	444	495	403	473	435	399	469	438	352	405	522	316	319	280	307	255	315	300	289	339	312	247
242702	'Myom3'	96	107	120	90	115	112	92	110	645	302	113	101	67	63	66	56	49	73	48	67	78	65	89
243385	'Gprin3'	355	247	225	293	380	288	311	213	180	213	232	317	263	349	453	338	387	396	379	448	389	323	418
244152	'Tsku'	482	445	537	350	444	443	472	611	592	645	408	507	260	177	219	277	241	444	354	255.93	326	501	469
245050	'Gask1a'	144	122	100	112	203	157	116	98	95	106	103	116	202	180	248	207	196	199	214	204	155	197	243
246316	'Lgi2'	179	188	219	228	230	167	247	192	226	289	187	209	77	124	94	147	131	129	139	203	139	180	160
257632	'Nod2'	130	143	101	169	179	165	123	115	95	109	83	127	231	173	228	201	340	183	211	284	232	183	171
268390	'Ahsa2'	669.56	587.34	537.11	594.87	581.8	480.42	561.54	560.02	546.47	560.37	654.55	586.85	1163.02	1044.43	917.52	981.36	876.57	1120.23	1427.21	1302.21	716.5	1009.96	883.12
268807	'Klhl38'	68	52	63	60	52	55	60	72	168	112	64	62	18	17	27	44	23	51	49	33	41	57	63
268970	'Arhgap28'	317	245	270	320	412	368	275	248	223	236	218	257	386	370	444	742	1086	868	949	850	470	366	389
269423	'Abhd18'	129	122	149	143	127	104	120	161	230	145	113	141	40	58	63	76	96	83	88	136	105	116	133
269994	'Gsg1l'	24	9	26	21	31	20	14	22	16	23	9	15	36	47	70	70	59	53	71	57	51	51	45
276920	'Ccdc42'	43	44	45	51	65	64	29	49	11	29	42	26	119	137	177	128	77	97	90	64	79	87	78
276952	'Rasl10b'	19	37	48	49	19	23	25	70	74	111	34	78	8	17	8	20	19	29	20	27	32	41	36
319387	'Adgrl3'	1238	1529	1384	1287	1178	1321	966	1786	1073	1136	1317	1642	834	654	813	864	963	982	964	892	947	979	1140
319504	'Nrcam'	318	395	340	438	380	366	316	301	279	285	269	331	263	428	472	530	531	601	581	557	540	536	549
320782	'Tmem154'	359	374	353	400	461	261	378	325	414	366	356	353	172	201	244	268	284	269	259	357	308	228	272
320924	'Ccbe1'	176	212	226	252	189	182	140	298	261	200	173	212	69	105	120	130	160	173	157	179	142	140	203
320982	'Arl4c'	1714	1374	1437	1364	1425	1631	1476	1174	995	1066	1093	1346	1463	1736	2004	2269	2328	2095	1997	1964	1849	1441	1618
321019	'Gpr183'	120	123	129	152	144	101	217	96	120	95	119	96	47	61	87	52	66	49	82	68	80	76	47
327747	'Mettl24'	244	287	249	242	280	266	198	234	160	222	203	247	307	312	379	312	336	288	387	275	296	263	267
328162	'Trmt61a'	88	83	73	70	110	78	93	59	75	92	55	72	123	99	106	96	113	102	102	113	91	122	92
328232	'Gfod1'	429	476	399	459	546	471	359	424	298	398	287	527	602	568	629	543	747	598	598	599	517	596	565
330319	'Wipf3'	583.94	659.96	1016.84	669.89	398.93	767.97	483.87	833.96	791.84	694.98	627.97	781	200	275	328	352	351.64	429.93	339.97	369	519	461	462.95
331524	'Xkrx'	40	38	44	46	63	36	74	40	29	94	28	27	13	7	12	15	18	24	17	10	13	24	14
353187	'Nr1d2'	2553	1194	2235	1789	1290	1384	1280	2257	2198	1929	1648	1491	398	493	289	992	766	1226	1296	1248	1163	1158	580
380660	'Acss3'	233	299	279	304	176	219	213	301	657	469	221	330	59	78	125	122	108	201	183	224	207	251	265
380694	'Ccnjl'	24	30	26	38	58	46	32	33	21	32	34	48	78	69	69	59	81	90	67	66	58	61	59
381605	'Tbc1d2'	228	240	238	185	241	205	182	246	220	204	229	239	93	128	180	126	159	173	138	211	193	169	159
381813	'Prmt8'	64	110	161	96	103	66	60	154	189	116	116	149	27	32	38	68	48	53	52	127	107	68	85
381845	'Rnf225'	41	36	43	39	50	39	39	57	30	145	52	38	19	25	33	34	20	29	24	26	40	32	34
382864	'Colq'	392	378	439	402	417	389	299	375	247	283	272	205	508	628	773	625	644	672	628	427	614	608	431
384009	'Glipr2'	500	735	415	595	775	517	654	392	374	404	560	585	830	894	912	840	786	601	765	737	751	582	659
384071	'Slc25a34'	27	54	31	70	40	30	55	32	428	197	31	27	9	19	23	17	20	62	30	18	34	46	30
384569	'Nova2'	382	433	477	462	391	496	365	406	317	368	229	417	494	330	554	618	992	856	680	765	706	604	512
385658	'Nxpe3'	343	344	311	382	290	321	347	381	294	287	279	351	203	209	253	189	260	205	210	230	284	282	278
387314	'Tmtc1'	2007	2364	2270	2222	1691	2085	1440	3045	2417	2166	2033	2540	887	1051	1308	1336	1513	1494	1407	1632	1521	1637	2225
407795	'Smim31'	96	56	87	82	90	95	85	102	70	73	99	68	127	189	150	169	148	145	133	148	146	107	138
414801	'Itprip'	1156	1010	1193	1018	915	1083	897	1305	794	924	887	1104	471	543	707	521	664	584	657	576	862	886	787
544864	'Gm5785'	77.16	79	96.05	76	98	72.18	83	84.05	111.25	109	97	65	58	48	54	54	57	69	58.04	54.09	55.14	64.17	74.2
545156	'Kalrn'	549.34	699.63	687.9	698.97	598.62	608.63	562.29	939.37	758.18	653.19	613.47	834.58	367.76	299.89	411.68	398.12	490.64	539.19	504.7	604.11	497.84	511.71	540.64
545276	'Gal3st3'	19	15.92	22	20	17.11	27.54	16	29	35	23.5	28	15.94	8.91	9.01	3	13	9.97	13.97	10.97	8.1	11	18.74	19.34
621239	'Nhlrc4'	93.48	86.18	98.66	86.1	89.77	77.46	91.7	95.88	123.37	108.62	92.65	92.82	77.75	48	41	48.53	55.68	68.31	54.42	49.27	66.53	68.94	99.81
640524	'Sptbn5'	65.56	72.15	71.4	79.04	90.65	80.09	51.71	98.11	85.97	100.44	70.67	87.36	25.24	25.25	30.45	27.51	50.77	52.05	49.83	40	57.94	58.34	55.49
654812	'Angptl7'	35	42	148	42	45	36	28	115	521	68	70	70	3	11	17	30	42	40	25	54	36	23	41
666660	'Gm8220'	11	4	4	4	5	2	3.84	10	10.02	8	6.01	9	2.03	0	0	0	0	2	0	3	3	2	2
100503043	'Armcx4'	1004	1193	1229	1126	1162	1061	812	1364	1080	1081	842	1404	790	507	688	567	766	711	787	854	1032	885	1058
100504362	'Gm1987'	0	290.63	290.09	0	0	0	0	0	0	0	0	0	0	0	0	0	0	289.55	0	0	0	0	0
100504518	'3425401B19Rik'	19	27	32	33	29	15	18	28	827	158	20	24	2	13	14	5	15	17	18	15	19	29	21
108168680	'LOC108168680'	21	23.96	27.72	29	29	23.83	31	31	22.85	20.54	25	35	5	11	24.86	7	15	14	10	13	15	16	19.67
115488784	'LOC115488784'	171.95	168.42	147.11	173.48	175.27	165.69	127.37	182.32	159.54	145.3	126.31	165.42	71.23	63.36	96.55	78.77	105.61	113.47	104.3	88.23	110.17	127.44	153.48
