# Supplementary material for: Stenotrophomonas maltophilia promotes lung adenocarcinoma progression by upregulating histone deacetylase 5
Source: Front Microbiol. 2023 Feb 1;14:1121863. doi: 10.3389/fmicb.2023.1121863 (PMC9929947; doi:10.3389/fmicb.2023.1121863)
Supplement: Supplementary file 1 [file Data_Sheet_1.ZIP › Supplements/Table S3.xlsx]

## Sheet: Sheet1
NCBI Gene ID	Gene Symbol	Log2 FC	P value	Q value	NNK_S. maltophilia_1	NNK_S. maltophilia_2	NNK_S. maltophilia_3	NNK_S. maltophilia_4	NNK_S. maltophilia_5	NNK_1	NNK_2	NNK_4	NNK_5	NNK_6	NNK_7	Change
14219	'Ccn2'	0.447649	0.000351	0.00708672	3079	3451	4084	2962	4158	1915	2681	2802	3152	2832	2763	Up
14674	'Gna13'	-0.338588	2.43e-05	0.000854	1736	1689	1648	1529	2035	2227	2222	2515	2129	1991	2462	Down
14702	'Gng2'	-0.260067	0.00204879	0.0262709	889	735	771	870	871	1138	1025	1072	974	932	1019	Down
14709	'Gng8'	-1.07969	0.000461	0.00877297	11	9	16	12	9	25	25	28	23	32	17	Down
15184	'Hdac5'	0.379642	0.000469	0.00887254	2175	1948	2053	1412	2070	1511	1345	1309	1804	1685	1547	Up
16598	'Klf2'	-0.489045	4.16e-05	0.00132331	2914	3222	3830	3029	4037	4750	5442	3782	5956	4968	4790	Down
16653	'Kras'	-0.259378	0.00493248	0.0494949	1934.25	1691.24	1580.6	1878.93	2175.69	2339.21	2350.04	2431.96	2267.16	1957.49	2421.24	Down
17126	'Smad2'	-0.219763	0.00206297	0.0263697	668	662	697	701	716	810	883	906	840	761	789	Down
17260	'Mef2c'	0.817905	0.00139679	0.0201409	567	1285	758	392	455	417	422	429	392	413	363	Up
17532	'Mras'	-0.49153	6.51e-08	6.38e-06	343	371	308	288	367	532	415	525	495	489	471	Down
17897	'Myl3'	3.93815	0.000424	0.00817745	14	435	1669	10	17	33	16	23	27	40	35	Up
17906	'Myl2'	8.57421	2.97e-05	0.00100503	1	914	1	2	1	1	1	0	0	0	1	Up
18125	'Nos1'	4.94607	0.000711	0.0121632	6	292	121	0	1	3	0	4	2	5	3	Up
18127	'Nos3'	-0.473151	1.16e-05	0.000476	493.97	484.9	421.38	382.95	395.94	667.92	545.97	628.94	730.97	647.89	536.97	Down
18795	'Plcb1'	-0.974298	7.3e-14	2.96e-11	274	215	208	162	226	451	455	475	390	362	507	Down
18798	'Plcb4'	0.583691	0.000151	0.00368765	2385	1771	1572	1659	1968	1169	967	1033	1373	1522	1694	Up
20190	'Ryr1'	5.09745	6.06e-06	0.000282	23	3782	942	27	30	26	29	29	32	33	26	Up
30878	'Apln'	-1.04586	7.97e-15	4.79e-12	760	431	572	578	787	1534	1281	1238	1300	1321	1327	Down
66922	'Rras2'	-0.645205	3.64e-16	3.08e-13	867	768	744	835	867	1254	1479	1435	1259	1264	1246	Down
80796	'Calm4'	25.5081	2.65e-17	3.09e-14	1	0	2345	0	1	0	0	0	0	0	0	Up
107589	'Mylk'	-0.465269	4.03e-06	0.000203	5009	3603	4354	3221	4609	6059	5262	6303	5362	6273	6295	Down
208727	'Hdac4'	-0.547525	3.27e-13	1.07e-10	463	501	425	434	470	668	648	681	801	677	693	Down
228785	'Mylk2'	4.76459	4.62e-05	0.001442	7	370	118	4	2	4	3	1	7	3	5	Up
241113	'Prkag3'	0.529424	0.00207176	0.0264277	283	169	240	237	225	146	162	119	198	215	156	Up
